# Supplementary material for: Identification of shared viral sequences in peat moss metagenomes reveals elements of a possible Sphagnum core virome
Source: Environ Microbiome. 2025 Jun 5;20:62. doi: 10.1186/s40793-025-00719-0 (PMC12142844; doi:10.1186/s40793-025-00719-0)
Supplement: Supplementary file 2 — Supplementary Material 2 [file 40793_2025_719_MOESM2_ESM.xlsx]

## Sheet: Contents
Additional File 2. Supplemental tables.
Sheet	Table caption
S1	Table S1. Sample collection metadata and library sizes for the eight metagenomes and 16 metatranscriptomes. Total reads column is the number of quality trimmed reads. Unmapped reads column is the number of quality filtered reads after removing host plant (Sphagnum) reads.
S2	Table S2. Co-assembly statistics generated by QUAST v5.0.2 for the metagenome and metatranscriptome co-assemblies. All QUAST statistics are based on contigs of size >= 500 bp unless otherwise noted.
S3	Table S3. RpoB/RPB1 contigs detected in the metagenome with taxonomy assignment and coverage values. Shared contigs are highlighted in yellow.
S4	Table S4. DNA virus contigs detected in the metagenome co-assembly with geNomad and CheckV summaries. Shared contigs are shown in yellow.
S5	Table S5. RNA virus contigs detected in the metatranscriptome co-assembly with geNomad and CheckV summaries. Shared contigs are shown in yellow. Palmscan summary columns with the RdRp motifs are shown for the shared RNA virus contigs only.
S6	Table S6. Bray-Curtis dissimilarity matrix based on presence-absence data for the viral contigs. Top matrix shows the comparison of DNA virus contigs in the metagenomes. Bottom matrix shows the comparison of RNA virus contigs between metatranscriptomes.
S7	Table S7. geNomad and eggNOG-mapper annotations and best (lowest e-value) BLASTP hits for the shared DNA virus contig predicted ORFs.
S8	Table S8. BLASTN table from querying the shared DNA virus contigs against one another. Only hits with an e-value < 1e-4 are shown.
S9	Table S9. BLASTP table from querying the shared DNA virus contigs against Ralstonia phage Raharianne (NC_054955.1). Only hits with an e-value < 1e-4 are shown.
S10	Table S10. BLASTN table from querying shared DNA virus contigs against RefSeq non-viral genomes.
S11	Table S11. A) NCLDV MAG statistics after quality control. The marker hits shown were determined by ViralRecall. B) Details for calculation of NCVOG20-based MAG completion metric. C) ViralRecall output for the final NCLDV MAGs.
S12	Table S12. BLASTP results from querying the NCLDV MAG translated ORFs against RefSeq 213. The top five best hits (lowest e-value hits) are shown.
S13	Table S13. Read mapping values for the NCLDV MAGs. A) Metagenome coverage values are shown as the trimmed mean MAG coverage. B) Metatranscriptome read counts are shown as summed reads mapping to the predicted MAG ORFs. A/B indicates metatranscriptome replicates.
S14	Table S14. Annotations and metatranscriptome read mapping values for the predicted NCLDV MAG ORFs. Read mapping values are only shown for metatranscriptome libraries where at least one MAG was detected. Within libraries read counts were reset if <10% of the total number of MAG ORFs had at least one read mapped.
S15	Table S15. BLASTP results from querying the shared RNA virus contig RdRp-encoding ORFs against the NCBI non-redundant protein database. The top five best hits (lowest e-value) are shown.
S16	Table S16. BLASTP results from querying the shared mitovirus-like RNA virus contig RdRp-encoding ORFs against eachother.

## Sheet: S1
Table S1. Sample collection metadata and library sizes for the eight metagenomes and 16 metatranscriptomes. Total reads column is the number of quality trimmed reads. Unmapped reads column is the number of quality filtered reads after removing host plant (Sphagnum) reads.
Sample ID	DNA/RNA	SRA Accession	Zenodo Library ID	Collection date	Hollow/Lawn	Total reads	Unmapped reads	Unmapped/Total reads
S1	DNA	SRX27419578	outu_MG1	1Aug2016	Hollow	167524990	135557252	0.809176
S2	DNA	SRX27419579	outu_MG2	10Nov2016	Hollow	201136944	90332048	0.449107
S3	DNA	SRX27419580	outu_MG3	10Nov2016	Hollow	233530124	112724398	0.482697
S4	DNA	SRX27419581	outu_MG4	10Nov2016	Hollow	248521102	150318256	0.604851
S5	DNA	SRX27419582	outu_MG5	18Apr2017	Hollow	209689872	171533842	0.818036
S6	DNA	SRX27419583	outu_MG6	18Apr2017	Lawn	286497896	201869854	0.704612
S7	DNA	SRX27419584	outu_MG7	26Jun2017	Hollow	248783842	150297178	0.604128
S8	DNA	SRX27419585	outu_MG8	26Jun2017	Lawn	253024434	163438540	0.64594
S1a	RNA	SRX27418280	outu_MT1	1Aug2016	Hollow	85089858	16166384	0.189992
S1b	RNA	SRX27418281	outu_MT2	1Aug2016	Hollow	117163218	22147684	0.189033
S2a	RNA	SRX27418288	outu_MT3	10Nov2016	Hollow	85971902	10209432	0.118753
S2b	RNA	SRX27418289	outu_MT4	10Nov2016	Hollow	71530932	8591112	0.120103
S3a	RNA	SRX27418290	outu_MT5	10Nov2016	Hollow	116411534	50744672	0.435908
S3b	RNA	SRX27418291	outu_MT6	10Nov2016	Hollow	96129482	41903406	0.435906
S4a	RNA	SRX27418292	outu_MT7	10Nov2016	Hollow	97688656	35171738	0.360039
S4b	RNA	SRX27418293	outu_MT8	10Nov2016	Hollow	85262744	30802278	0.361263
S5a	RNA	SRX27418294	outu_MT9	18Apr2017	Hollow	106335798	26205238	0.246439
S5b	RNA	SRX27418295	outu_MT10	18Apr2017	Hollow	105302732	26238016	0.249167
S6a	RNA	SRX27418282	outu_MT11	18Apr2017	Lawn	93204844	20685856	0.22194
S6b	RNA	SRX27418283	outu_MT12	18Apr2017	Lawn	118307552	26052514	0.22021
S7a	RNA	SRX27418284	outu_MT13	26Jun2017	Hollow	111388186	26272480	0.235864
S7b	RNA	SRX27418285	outu_MT14	26Jun2017	Hollow	79825296	26272480	0.329125
S8a	RNA	SRX27418286	outu_MT15	26Jun2017	Lawn	132048920	56176474	0.425422
S9b	RNA	SRX27418287	outu_MT16	26Jun2017	Lawn	104140666	43856458	0.421127

## Sheet: S2
Table S2. Co-assembly statistics generated by QUAST v5.0.2 for the metagenome and metatranscriptome co-assemblies. All QUAST statistics are based on contigs of size >= 500 bp unless otherwise noted.
	Metagenome	Metatranscriptome
# contigs (>= 0 bp)	23403143	4911578
# contigs (>= 1000 bp)	3162044	539637
# contigs (>= 5000 bp)	228604	7316
# contigs (>= 10000 bp)	73821	981
# contigs (>= 25000 bp)	14710	83
# contigs (>= 50000 bp)	3648	9
Total length (>= 0 bp)	17016426767	2976774820
Total length (>= 1000 bp)	7774646507	899055854
Total length (>= 5000 bp)	2581634435	56053815
Total length (>= 10000 bp)	1534677567	15082638
Total length (>= 25000 bp)	669335103	2955660
Total length (>= 50000 bp)	296774287	515026
# contigs	9920925	2089733
Largest contig	605811	72012
Total length	12381975679	1937977555
GC (%)	52.7	45.88
N50	1402	940
N75	773	657
L50	1808720	611806
L75	4894168	1236807
# N's per 100 kbp	0	0

## Sheet: S3
Table S3. RpoB/RPB1 contigs detected in the metagenome with taxonomy assignment and coverage values. Shared contigs are highlighted in yellow.
					Metagenome coverage									Metatranscriptome coverage
Contig	Top hit accession	Top RpoB/RPB1 hit	Super kingdom	Phylum	S1	S2	S3	S4	S5	S6	S7	S8	No. samples detected in	S1A	S1B	S2A	S2B	S3A	S3B	S4A	S4B	S5A	S5B	S6A	S6B	S7A	S7B	S8A	S8B	No. samples detected in
k123_14488839	WP_148679578.1	Methanopyrus kandleri	Archaea	Euryarchaeota	0	0	0	0	0	2.12945	0	1.45493	2	0	0	0	0	0	0	0	0	0	0	0	0	0	0	0	0	0
k123_13611038	WP_114208187.1	Acidisarcina polymorpha	Bacteria	Acidobacteria	2.29012	6.44844	7.174	6.94735	5.67405	3.02411	4.97887	3.83496	8	0	0	0	0	1.27155	1.35098	1.27399	1.74017	2.5526	0	0	1.49861	0	0	0	0	4
k123_7017098	WP_114208187.1	Acidisarcina polymorpha	Bacteria	Acidobacteria	3.15051	1.82854	1.79666	2.86579	4.30801	3.35716	1.44953	2.2827	8	0	0	0	0	0.641203	0.451853	0	0	0	0	1.07942	0	0	0	0	0	2
k123_19933569	WP_114208187.1	Acidisarcina polymorpha	Bacteria	Acidobacteria	5.11216	7.6209	5.62439	6.60701	2.85488	2.48227	4.17145	3.1043	8	0	0	0	0	0	0	0	0	0	0	0	0	0	0	0	0	0
k123_11727550	WP_015897978.1	Acidobacterium capsulatum	Bacteria	Acidobacteria	1.98641	7.37551	4.65386	5.38703	3.41876	5.1788	6.96651	4.15874	8	0	0	3.21965	0	0.545406	0	0.620746	0	0	0	0	2.19009	0.926778	0	0.850974	0	6
k123_18694476	WP_125486580.1	Edaphobacter aggregans	Bacteria	Acidobacteria	4.28789	11.1482	3.46802	5.9528	3.19769	2.21541	4.38408	2.7301	8	0	2.28643	0	0	1.88476	0.822838	0.81204	0	1.90372	0.805655	2.76593	1.88243	1.59132	0	0.311069	0.841893	7
k123_16096159	WP_184214012.1	Granulicella aggregans	Bacteria	Acidobacteria	8.88412	74.2866	35.9228	27.144	10.2552	16.0733	21.0898	17.6949	8	3.31765	6.35219	15.6149	10.1943	3.34873	4.62115	3.2343	4.01882	8.42478	11.1244	9.47655	8.79943	3.16508	3.97286	2.1794	2.94242	8
k123_28092459	WP_184214012.1	Granulicella aggregans	Bacteria	Acidobacteria	4.29578	8.81362	6.8262	4.8783	2.82	6.05804	5.35553	15.126	8	3.47415	2.88771	4.37767	4.05603	4.69806	1.77936	2.55375	1.97446	2.51905	2.07046	7.66405	7.83405	4.16432	0	3.50599	1.55701	8
k123_13672234	WP_184214012.1	Granulicella aggregans	Bacteria	Acidobacteria	6.05085	36.3422	27.0878	26.4906	9.43343	6.11768	13.9949	11.5816	8	2.40982	3.54415	3.35307	6.07805	2.10745	1.10576	1.52439	1.7375	5.46638	6.08251	4.22814	5.32631	2.36741	0	1.91569	1.48857	8
k123_21120670	WP_179489723.1	Granulicella arctica	Bacteria	Acidobacteria	14.7139	34.3898	18.8622	19.5574	12.887	14.6315	16.2037	18.9065	8	1.96902	2.09023	0	4.1878	1.85129	1.71953	3.05703	2.05728	6.1403	6.33858	5.91212	6.23588	0	1.78001	2.16688	1.61741	8
k123_5131558	WP_128911556.1	Granulicella sibirica	Bacteria	Acidobacteria	6.70055	4.36106	6.52429	7.87601	6.55166	5.16998	4.36924	6.7434	8	0	0	0	0	1.66086	1.16029	0.960921	1.14006	1.48221	0	1.16113	1.85878	0	0	0	0	4
k123_3746343	WP_182277799.1	Granulicella sp. 5B5	Bacteria	Acidobacteria	10.2444	55.042	31.1622	25.9784	16.9953	19.3065	30.3241	23.5957	8	2.49623	2.51201	6.65089	5.39887	1.64642	2.04971	1.94798	2.32789	9.6216	8.35555	7.11764	8.27225	3.04829	2.73418	0.947407	1.40118	8
k123_12992425	WP_182277799.1	Granulicella sp. 5B5	Bacteria	Acidobacteria	2.55901	13.4196	5.50841	11.6569	5.34182	2.92857	8.58188	6.1744	8	0	1.41548	4.13357	0	0.718362	1.26073	0	1.66867	3.85216	3.84201	3.35093	3.22788	0	0	0.652396	0	7
k123_27537028	WP_182277799.1	Granulicella sp. 5B5	Bacteria	Acidobacteria	2.74639	8.46349	4.01635	3.9749	4.01739	3.74994	3.29413	3.76403	8	1.49998	0	0	0	0.379404	0	0	0	2.10563	0	0	1.82612	0	0	0	0	4
k123_2693456	WP_158786180.1	Granulicella sp. L46	Bacteria	Acidobacteria	4.11546	12.7054	6.14233	9.13401	9.17322	5.32992	8.78329	11.6928	8	0	0	0	3.02957	1.23265	0	1.7437	0	5.24672	4.95322	3.57099	2.56266	0	0	1.23329	1.06586	6
k123_28886302	WP_158824231.1	Granulicella sp. S156	Bacteria	Acidobacteria	3.85546	10.2771	5.77363	4.89306	4.84183	4.43726	8.19135	6.12297	8	2.58407	1.82424	2.60603	0	0.745188	1.08572	1.52422	0	3.35874	3.60278	2.68763	3.51522	0	1.52592	1.01645	0.679407	8
k123_18863988	WP_158824231.1	Granulicella sp. S156	Bacteria	Acidobacteria	4.00891	7.18608	3.69111	6.14676	6.44255	1.00664	5.78573	3.23762	8	0	0	0	0	0	0	0.872842	0	2.76899	1.20694	0	1.77957	0	0	0	0	3
k123_7189054	WP_162536775.1	Granulicella sp. WH15	Bacteria	Acidobacteria	3.48777	13.77	6.53044	4.9022	3.00934	2.90895	5.15413	6.34359	8	0	0	0	0	0	0	0	0	1.2465	1.00183	0	1.24221	0	0	0.788656	0.451506	3
k123_29012798	WP_013579320.1	Granulicella tundricola	Bacteria	Acidobacteria	4.00736	5.53232	6.79813	4.92665	6.1725	9.69772	3.7673	9.03958	8	0	1.47025	0	0	0	1.97157	0.788331	0.977127	1.95018	0	3.60977	3.02287	1.047	0	0.673277	0	7
k123_2131448	WP_109487131.1	Occallatibacter savannae	Bacteria	Acidobacteria	15.4397	31.9063	19.8692	21.6996	13.8759	9.08056	12.3152	14.9021	8	2.51459	0	0	0	1.08274	1.60678	1.02939	5.99051	7.69584	8.41248	6.98567	2.86476	1.68029	0.8341	2.10875	2.06387	7
k123_9566033	WP_109487131.1	Occallatibacter savannae	Bacteria	Acidobacteria	19.2327	3.8041	3.16442	3.85042	4.7349	3.12139	3.14793	3.26169	8	0	0	0	0	0	0	0	0	0	0.705765	0	0	0	0	0	0	1
k123_12953554	WP_194452114.1	Paludibaculum fermentans	Bacteria	Acidobacteria	5.09446	3.3102	7.30225	5.73038	10.4147	8.42692	8.48485	1.61707	8	0	1.16322	0	0	4.28321	5.17981	2.26835	1.58126	0.904505	1.0888	1.09409	2.01677	0	1.11884	0	0	6
k123_2545519	WP_194452114.1	Paludibaculum fermentans	Bacteria	Acidobacteria	1.47074	3.75181	2.04407	1.20595	1.30332	2.1348	1.87553	1.01773	8	0	0	0	0	0	0	0	0	0	0	1.01895	1.58181	0	0	0	0	1
k123_16759000	WP_117303525.1	Paracidobacterium acidisoli	Bacteria	Acidobacteria	5.67687	1.51245	5.85494	4.63275	4.10829	2.40377	1.70698	9.03737	8	0	0	0	0	0.466829	0.579803	0	0	0	0	0	0	0	0	0.451432	0.949911	2
k123_206650	WP_026443733.1	Pseudacidobacterium ailaaui	Bacteria	Acidobacteria	5.38769	5.68213	3.52414	2.86864	5.14096	2.67788	2.3543	1.5083	8	0	0	0	0	0	0	1.00445	0	0	0	0	0	0	0	0	0	1
k123_25801713	WP_058188773.1	Terracidiphilus gabretensis	Bacteria	Acidobacteria	6.50949	8.81193	12.4662	4.69421	3.93673	3.44166	4.03447	5.73607	8	0	0.936727	0	0	1.8867	1.67984	1.28589	0.984709	3.55985	3.08857	2.69986	2.47214	0.951378	0	1.09051	0.770413	7
k123_24574215	WP_058188773.1	Terracidiphilus gabretensis	Bacteria	Acidobacteria	4.82614	32.5504	17.2554	13.3209	5.64459	3.77268	9.19037	4.06416	8	0	0.86623	0	3.79887	1.16484	0.895416	1.43953	1.45903	4.40189	3.43744	1.8938	1.34329	0	0	0	0.636564	7
k123_1536529	WP_058188773.1	Terracidiphilus gabretensis	Bacteria	Acidobacteria	1.77314	4.55466	3.52065	5.46942	5.45274	1.77143	5.66456	4.161	8	0	0	0	0	1.41922	1.2986	1.6459	1.25346	2.03857	1.78541	1.53841	1.90911	1.15802	0	0.603856	0.701407	6
k123_13352986	WP_131990489.1	Acidipila rosea	Bacteria	Acidobacteria	0	6.71355	4.2446	3.70713	1.15199	0.659893	2.65988	1.33468	7	0	0	2.74822	0	0	0	0	0	1.62819	2.06396	0	0	0	0	0.788018	0	3
k123_9623969	WP_114208187.1	Acidisarcina polymorpha	Bacteria	Acidobacteria	2.81014	8.05506	6.04897	6.02951	2.38447	0	4.30696	2.80466	7	0	0	0	2.4286	1.27203	1.47383	1.43018	0	3.87511	3.16921	0	0	0	0	0.695394	0	5
k123_10000723	WP_114208187.1	Acidisarcina polymorpha	Bacteria	Acidobacteria	0	15.9511	6.9572	6.58803	0.762145	2.14903	7.73256	2.16	7	0	0	0	2.43231	0.450708	1.43977	0	1.01727	0	1.57516	1.57322	2.36061	0	0	0.577154	0	6
k123_751101	WP_158747979.1	Acidobacterium sp. S8	Bacteria	Acidobacteria	2.38412	0	2.25176	1.06202	3.33171	0.717193	0.524494	0.944563	7	0	0	0	0	0.818009	1.77663	0	0	0	0	0	0	0	0	0	0	1
k123_17390225	WP_186742734.1	Alloacidobacterium dinghuense	Bacteria	Acidobacteria	3.16122	2.79356	1.44605	2.48982	0.729556	0.466773	0.704748	0	7	0	0	0	0	0	0	0	0	0	0	0	0	0	0	0	0	0
k123_16318319	WP_011525473.1	Candidatus Koribacter versatilis	Bacteria	Acidobacteria	15.6249	5.77617	4.2121	4.8119	4.44015	2.38738	3.2803	0	7	0	0	0	0	0.6247	0	0	0	0	0	1.96707	1.59242	0	0	0	0	2
k123_5648207	WP_011525473.1	Candidatus Koribacter versatilis	Bacteria	Acidobacteria	9.48306	0	1.58408	3.06575	8.18244	5.78879	0.7835	1.82661	7	0	0	0	0	0	0	0	0	0	0	0	0	0	0	0	0	0
k123_26626604	WP_013579320.1	Granulicella tundricola	Bacteria	Acidobacteria	0	10.1404	4.65253	4.08751	1.9773	1.35115	2.39366	2.58403	7	0	0	2.93977	0	0	0	0	0	0	1.64239	0	1.10581	0	0	0.481529	0	4
k123_11089574	WP_194452114.1	Paludibaculum fermentans	Bacteria	Acidobacteria	1.26272	0	4.64269	5.2086	11.6146	0.909998	1.07147	0.986415	7	0	0	0	0	3.16892	4.10622	2.84506	2.32603	1.10034	1.40556	0	0.838534	0	0	0	0	4
k123_20147882	WP_194452114.1	Paludibaculum fermentans	Bacteria	Acidobacteria	1.11786	0	2.87167	4.8735	5.50351	2.80833	1.15969	1.44067	7	0	0	0	0	2.98382	2.18673	1.4789	0	1.26343	0	1.65101	1.44815	0	0	0	0	4
k123_24806431	WP_194452114.1	Paludibaculum fermentans	Bacteria	Acidobacteria	2.97392	0	4.81165	5.25919	7.84812	1.98657	1.21788	0.831654	7	0	0	0	0	2.355	2.82901	1.17159	0.985989	0	1.19539	0	0	0	0	0	0	3
k123_5732944	WP_026443733.1	Pseudacidobacterium ailaaui	Bacteria	Acidobacteria	2.83325	0	2.91204	2.37555	3.10026	4.44694	1.69585	4.61359	7	0	0	0	0	1.05317	1.0277	0	0	0	0	1.94669	2.52291	0	0	0	0	2
k123_24626737	WP_026443733.1	Pseudacidobacterium ailaaui	Bacteria	Acidobacteria	1.06081	0	1.11708	1.51378	2.53193	2.52287	2.18164	0.747949	7	0	0	0	0	0	0	0	0	0	0	0	1.33647	0	0	0	0.63017	2
k123_892551	WP_050060850.1	Silvibacterium bohemicum	Bacteria	Acidobacteria	1.31536	11.0164	10.5613	4.3838	2.62053	4.66904	2.5583	0	7	0	0	0	0	0.889997	0	0	1.09785	1.03009	0.602019	0	0	0	0	0	0	3
k123_1983917	WP_058188773.1	Terracidiphilus gabretensis	Bacteria	Acidobacteria	0.98919	2.2414	2.4359	1.96291	1.13604	0.888204	2.35068	0	7	0	0	0	0	0	0	0.673986	0.698711	1.85102	1.89369	0	0	0	0	0	0	2
k123_24467761	WP_058188773.1	Terracidiphilus gabretensis	Bacteria	Acidobacteria	1.45213	0	1.25024	1.42159	2.68636	1.70045	2.03639	1.26409	7	0	0	0	0	0	0	0	0	0	0	0	0	0	0	0	0	0
k123_10257860	WP_114208187.1	Acidisarcina polymorpha	Bacteria	Acidobacteria	3.58683	0	4.5227	3.70804	2.39655	1.44807	0	8.07121	6	2.45801	0	0	0	0.816477	0.835344	0	0	0	0	1.30796	1.1462	0	0	0	0	3
k123_13565823	WP_011525473.1	Candidatus Koribacter versatilis	Bacteria	Acidobacteria	6.83411	0	0	2.42121	9.20296	4.68527	1.08598	1.07618	6	0	2.20063	0	0	0	0	0.579042	0	0	0	0.711653	0	0	0	0	0	3
k123_16199554	WP_011525473.1	Candidatus Koribacter versatilis	Bacteria	Acidobacteria	1.56116	0	1.0035	0.99552	0.882052	1.28934	0.53466	0	6	0	0	0	0	0	0.725439	0	0	0	0	0	0	0	0	0	0	1
k123_10166605	WP_089843258.1	Granulicella pectinivorans	Bacteria	Acidobacteria	0	0	2.39658	2.99059	0.834359	2.45236	4.30766	1.46672	6	0	0	0	0	2.09274	0.877797	1.52021	0.787276	1.85643	0	2.16892	0	0	0	0	0.842088	5
k123_17340388	WP_213807611.1	Granulicella sp. dw_53	Bacteria	Acidobacteria	0	0	1.99058	1.85558	1.33292	1.099	2.48018	0.955247	6	0	0	0	0	0.801532	0.792367	0	0.552442	1.13399	0	2.19899	2.95356	0	0	0.659016	0	5
k123_21266453	WP_194452114.1	Paludibaculum fermentans	Bacteria	Acidobacteria	1.74343	0	0	2.90347	1.60363	1.86552	1.43811	1.67254	6	0	2.22469	0	0	0	0	1.17603	1.94224	2.21254	1.79816	1.04588	1.90608	1.31516	0.88168	0.670134	1.03371	6
k123_12733991	WP_194452114.1	Paludibaculum fermentans	Bacteria	Acidobacteria	1.47806	0	2.97641	4.16843	3.12683	0.659567	2.77308	0	6	0	0	0	0	2.76101	2.73584	0.844325	0.610952	1.33911	1.98215	0	0	1.68391	0	0	0	4
k123_19260888	WP_194452114.1	Paludibaculum fermentans	Bacteria	Acidobacteria	1.72196	0	4.27092	5.88279	11.7987	1.26247	1.85116	0	6	0	0	0	0	2.44381	3.74417	1.91121	1.80182	0	1.32073	0	0	0	0	0	0	3
k123_13115399	WP_194452114.1	Paludibaculum fermentans	Bacteria	Acidobacteria	2.67484	0	1.82516	2.88759	4.39402	2.77329	1.43389	0	6	0	0	0	0	1.12906	2.22555	0.799729	0	0	0	1.18799	1.17858	0	0	0	0	3
k123_23969441	WP_194452114.1	Paludibaculum fermentans	Bacteria	Acidobacteria	1.05811	0	1.1852	0.798154	2.29851	0.832061	0	0.706296	6	0	0	0	0	0.634358	0	0	0	0	0	0	0	0	0	0	0	1
k123_22363369	WP_058188773.1	Terracidiphilus gabretensis	Bacteria	Acidobacteria	2.4022	0	7.31657	5.52436	8.40926	3.92832	1.22252	0	6	0	0	0	0	1.69482	2.08642	0.787835	0.692964	0	0.934636	0	0	0	0	0	0	3
k123_9570698	WP_131990489.1	Acidipila rosea	Bacteria	Acidobacteria	0	0	1.89545	2.00307	3.49605	0	2.70649	1.73943	5	0	0	0	0	0	0.808414	0	0	1.45789	0	0	0	0	0	0	0	2
k123_10549248	WP_158747979.1	Acidobacterium sp. S8	Bacteria	Acidobacteria	7.23386	0	2.40434	2.17973	8.03104	2.09479	0	0	5	0	0	0	0	1.32019	1.77723	0.875547	1.05741	0	0	1.12709	1.03414	0	0	0	0	3
k123_5716788	WP_031501026.1	Bryobacter aggregatus	Bacteria	Acidobacteria	1.00822	0	1.00378	1.72125	5.07973	0.832796	0	0	5	0	0	0	0	0	0	0	0	0	0	0	0	0	0	0	0	0
k123_26793943	WP_188554459.1	Edaphobacter dinghuensis	Bacteria	Acidobacteria	3.49865	0	1.82411	0	1.03581	1.02259	0	1.91054	5	0	0	0	0	0	0	0	0	0	0	0	1.9248	0	0	0	0	1
k123_21228707	WP_194452114.1	Paludibaculum fermentans	Bacteria	Acidobacteria	1.06896	4.03113	2.25706	0	0	1.4695	0	1.13009	5	0	0	0	0	0.728532	0	0	0	0	0	1.66737	1.79714	0	0	0	0	2
k123_11710674	WP_194452114.1	Paludibaculum fermentans	Bacteria	Acidobacteria	0	3.62739	0	2.16424	0.769736	0.951876	0	0.846728	5	0	0	0	0	0	0	0	0	0	0	0	0.907253	0	0	0	0	1
k123_13105414	WP_058188773.1	Terracidiphilus gabretensis	Bacteria	Acidobacteria	2.9731	0	1.5357	1.63745	3.15014	0.796619	0	0	5	0	0	0	0	0	1.30266	0	0	0	0.87826	0	0	0	0	0	0	2
k123_20085721	WP_058188773.1	Terracidiphilus gabretensis	Bacteria	Acidobacteria	2.68068	0	0.923387	0	3.56333	1.19226	0.532314	0	5	0	0	0	0	0	0	0	0	0	0	0	0	0	0	0	0	0
k123_6727651	WP_031501026.1	Bryobacter aggregatus	Bacteria	Acidobacteria	0	0	1.06585	1.03036	2.28219	0.627292	0	0	4	0	0	0	0	0.585234	0.708713	0	0	0	0	0	0	0	0	0	0	1
k123_30406	WP_031501026.1	Bryobacter aggregatus	Bacteria	Acidobacteria	1.51806	0	1.31422	2.13825	4.46142	0	0	0	4	0	0	0	0	0.636819	0	0	0	0	0	0	0	0	0	0	0	1
k123_23887931	WP_179585101.1	Edaphobacter lichenicola	Bacteria	Acidobacteria	0	0	3.12961	3.52971	3.89474	0	3.47211	0	4	0	0	0	0	0	1.47258	0.902036	0	1.67547	1.69386	0	0	0	0.9255	0	0	4
k123_17710129	WP_179489723.1	Granulicella arctica	Bacteria	Acidobacteria	0	5.30893	2.21415	0	0	0.605768	0	0.981246	4	0	0	0	0	0	0	0	0	0	0	0	1.36244	0	0	0	0.449089	2
k123_24349950	WP_194452114.1	Paludibaculum fermentans	Bacteria	Acidobacteria	2.03507	0	0	0.752054	0.913501	0	0	3.56111	4	0	0	0	0	0	0	0	0	0.748634	0	0	0	0	0	0.976887	0	2
k123_16004925	WP_117303525.1	Paracidobacterium acidisoli	Bacteria	Acidobacteria	0	0	1.77759	0	0.974018	2.79535	0	6.69126	4	0	0	0	0	0.550309	0.565986	0	0	0	0	0	0	0	0	0.503732	0.976105	2
k123_21924861	WP_117303525.1	Paracidobacterium acidisoli	Bacteria	Acidobacteria	0.86366	0	2.48765	0	0	3.05299	0	4.02082	4	0	0	0	0	0.581472	0	0	0	0	0	1.03876	0	0	0	0.511573	0	3
k123_11724779	WP_058188773.1	Terracidiphilus gabretensis	Bacteria	Acidobacteria	0	1.52207	2.34211	0	0	0.764533	0	5.0016	4	0	0	0	0	0.746804	0.846115	0	0	0	0	0	1.02636	0	0	0.62961	0	3
k123_26859017	WP_011525473.1	Candidatus Koribacter versatilis	Bacteria	Acidobacteria	0	0	0	0	3.66736	5.08094	0	2.12012	3	0	0	0	0	0	0	0	0	0.824613	0	1.12115	0.90807	0	0	0	0	2
k123_16310466	WP_011525473.1	Candidatus Koribacter versatilis	Bacteria	Acidobacteria	0	0	0	0	3.61246	0.809118	0	0.630227	3	0	0	0	0	0	0	0	0	0	0.624219	0	0	0	0	0	0	1
k123_28808546	WP_194452114.1	Paludibaculum fermentans	Bacteria	Acidobacteria	0	0	0	0.779619	5.72785	0	0.572542	0	3	0	0	0	0	0	0	0	0	0	0	0	0	0	0	0	0	0
k123_3544367	WP_011525473.1	Candidatus Koribacter versatilis	Bacteria	Acidobacteria	10.2142	0	0	0	0	1.29979	0	0	2	0	0	0	0	0	0	0	0	0	0	0	0	0	0	0	0	0
k123_5009818	WP_109487131.1	Occallatibacter savannae	Bacteria	Acidobacteria	12.3194	0	0	0	1.64977	0	0	0	2	0	0	0	0	0	0	0	0	0	0	0	0	0	0	0	0	0
k123_13199889	WP_015897978.1	Acidobacterium capsulatum	Bacteria	Acidobacteria	0	0	0	2.33337	0	0	0	0	1	0	0	0	0	0	0	0	0.541429	0	0	0	0	0	0	0	0	1
k123_22212667	WP_011525473.1	Candidatus Koribacter versatilis	Bacteria	Acidobacteria	6.42894	0	0	0	0	0	0	0	1	0	0	0	0	0	0	0	0	0	0	0	0	0	0	0	0	0
k123_18175550	WP_109487131.1	Occallatibacter savannae	Bacteria	Acidobacteria	0	0	0	0	0	0	0	6.88052	1	0	0	0	0	0	0	0	0	0	0	0	0	0	0	0.441513	0	1
k123_28850450	WP_058188773.1	Terracidiphilus gabretensis	Bacteria	Acidobacteria	4.03741	0	0	0	0	0	0	0	1	0	0	0	0	0	0	0	0	0	0	0	0	0	0	0	0	0
k123_2839896	WP_235980289.1	Rhabdothermincola sediminis	Bacteria	Actinomycetota	2.49994	4.78604	1.43688	2.45586	1.22289	1.40789	1.2079	3.17289	8	1.52995	0	3.30118	6.34329	1.23193	1.70915	1.6267	0	3.12715	2.80729	3.7513	2.37867	0	0	0	0.365652	7
k123_1444895	WP_249020044.1	Conexibacter sp. S30A1	Bacteria	Actinomycetota	1.33956	13.6669	5.6613	3.54307	0.709323	1.1355	4.36617	1.10594	8	3.55862	3.60458	0	4.25397	1.13453	0.800584	0.895498	1.52141	1.6125	1.6372	2.57088	1.54956	0.861462	0	0	0	7
k123_18083948	WP_248105098.1	Aciditerrimonas ferrireducens	Bacteria	Actinomycetota	0.935499	6.63071	1.39736	2.74642	0.741801	0.906804	2.24544	1.66495	8	0	0	0	0	0	0	0	0	1.75096	1.30488	1.03026	0	0	0	0	0	2
k123_28749743	WP_249020044.1	Conexibacter sp. S30A1	Bacteria	Actinomycetota	2.01187	12.3962	4.22646	4.95811	0	2.04346	3.04185	1.94178	7	2.26356	2.09162	3.28581	0	0.795818	0	1.53406	1.12899	0	0	0	2.43668	0	0	0	0.823884	6
k123_28304264	WP_163472841.1	Galbitalea soli	Bacteria	Actinomycetota	2.3003	0	5.48672	2.46383	11.1648	5.51398	2.25057	4.33511	7	2.41355	2.61129	0	0	2.44757	1.88173	0.860744	0.977951	0	0	0	0	0	0	1.05688	0	4
k123_3717917	WP_163472841.1	Galbitalea soli	Bacteria	Actinomycetota	1.66457	0	4.85687	2.02146	8.4095	4.75544	1.77527	3.62291	7	3.67782	1.88831	0	0	1.68763	1.94633	0.547166	1.201	0	0	0	0	0	0	0.545541	0.576814	4
k123_1091866	WP_153757951.1	Actinomarinicola tropica	Bacteria	Actinomycetota	28.5626	0	6.12675	6.19251	20.411	16.0235	0.759025	5.27168	7	1.83852	1.54672	0	0	0	0	0	0	0	0	1.43684	0	0	0	0	0	2
k123_26887868	WP_248105098.1	Aciditerrimonas ferrireducens	Bacteria	Actinomycetota	5.48234	0	1.66246	1.07038	3.70176	2.48213	0.921629	1.6739	7	0	0	0	0	1.39523	1.29518	0	0	0	1.10762	0	0	0	0	0	0	2
k123_10477201	WP_248105098.1	Aciditerrimonas ferrireducens	Bacteria	Actinomycetota	27.1501	0	4.12537	1.65485	14.4988	3.81989	2.00885	2.6385	7	0	0	0	0	0.483164	0	0	0	2.13957	0	0	0.932438	0	0	0	0	3
k123_21096307	WP_248105098.1	Aciditerrimonas ferrireducens	Bacteria	Actinomycetota	14.7457	0	2.01728	1.24475	11.4016	3.24484	1.54281	1.792	7	0	0	0	0	0	0.502811	0	0	1.12984	1.21648	0	0	0	0	0	0	2
k123_4348756	WP_248105098.1	Aciditerrimonas ferrireducens	Bacteria	Actinomycetota	17.007	0	2.35872	1.99915	6.44712	1.65382	0.930444	1.79728	7	0	0	0	0	0	0	0	0	0	0	0	0	0	0	0	0	0
k123_15528952	WP_248105098.1	Aciditerrimonas ferrireducens	Bacteria	Actinomycetota	5.66869	0	1.10633	1.76744	5.53118	4.62622	0	1.09299	6	1.43599	3.24694	0	0	5.27417	4.24419	2.67429	1.36873	0	0.640698	0	2.0382	0	0	0.477371	0	6
k123_4263692	WP_149480333.1	Mycolicibacterium sp. P1-18	Bacteria	Actinomycetota	0	1.3581	2.69725	2.11456	0.787723	1.87669	0.793788	0	6	0	0	0	0	3.08472	3.08797	0.704935	0.8297	0	0	0	0	0	0	0	0	2
k123_20554664	WP_183342582.1	Conexibacter arvalis	Bacteria	Actinomycetota	5.06183	0	1.18643	1.25386	3.03708	4.73635	0	0.946403	6	0	0	0	0	1.1574	0.976145	0	0	0	0	0	0	0	0	0	0	1
k123_19256806	WP_248105098.1	Aciditerrimonas ferrireducens	Bacteria	Actinomycetota	6.70637	0	0	1.06229	4.47655	0.937059	0	0.579295	5	1.77602	1.19725	0	0	0	0	0	0	0	0	0	0.739039	0	0	0	0	2
k123_13593505	WP_248105098.1	Aciditerrimonas ferrireducens	Bacteria	Actinomycetota	4.83032	0	2.43209	2.06084	5.82116	1.78333	0	0	5	0	0	0	0	1.73195	0.975774	0	0.653158	0	0	0	0	0	0	0	0	2
k123_23676469	WP_248105098.1	Aciditerrimonas ferrireducens	Bacteria	Actinomycetota	3.42343	0	0.786725	0.719063	2.07936	1.10492	0	0	5	0	1.14576	0	0	0	0	0	0	0	0	0	0	0	0	0	0	1
k123_2629638	WP_248105098.1	Aciditerrimonas ferrireducens	Bacteria	Actinomycetota	8.00749	0	1.06868	0	2.08223	1.71066	0	2.146	5	0	0	0	0	0	0	0	0	0	0	0	0	0	0	0	0	0
k123_10447016	WP_248105098.1	Aciditerrimonas ferrireducens	Bacteria	Actinomycetota	7.00339	0	1.32989	0	1.36837	1.20933	0	3.12616	5	0	0	0	0	0	0	0	0	0	0	0	0	0	0	0	0	0
k123_14226011	WP_249020044.1	Conexibacter sp. S30A1	Bacteria	Actinomycetota	2.48951	0	0.938679	0.514183	0.743987	0	0	0	4	0	0	0	0	0.482958	0.382747	0	0	0	0.615301	0	0	0	0	0	0	2
k123_6554221	WP_248105098.1	Aciditerrimonas ferrireducens	Bacteria	Actinomycetota	2.15822	0	0	0.851511	2.31464	0.59277	0	0	4	0	0	0	0	0	0	0	1.37666	0	0	0	0	0	0	0	0	1
k123_9079385	WP_248105098.1	Aciditerrimonas ferrireducens	Bacteria	Actinomycetota	1.75715	0	0	1.93819	1.58826	0	0	2.10753	4	0	0	0	0	0	0	0	0	0	0	0	0	0	0	0	0	0
k123_13830734	WP_241895854.1	Jatrophihabitans sp. GAS493	Bacteria	Actinomycetota	0	0	0	0.778527	1.86825	2.21741	0	2.32665	4	0	0	0	0	0	0	0	0	0	0	0	0	0	0	0	0	0
k123_12937780	WP_248105098.1	Aciditerrimonas ferrireducens	Bacteria	Actinomycetota	3.75547	0	0	0.98808	0	0.556014	0	1.06372	4	0	0	0	0	0	0	0	0	0	0	0	0	0	0	0	0	0
k123_14068158	WP_248105098.1	Aciditerrimonas ferrireducens	Bacteria	Actinomycetota	1.50563	0	0	0	2.36355	0.921562	0	0	3	0	0	0	0	0	0	0	0	0	0	1.19503	0	0	0	0	0	1
k123_8714360	WP_248105098.1	Aciditerrimonas ferrireducens	Bacteria	Actinomycetota	2.48963	0	0	0	1.14024	0.626208	0	0	3	0	0	0	0	0	0	0	0	0	0	0	0	0	0	0	0	0
k123_3968863	WP_025229227.1	Fimbriimonas ginsengisoli	Bacteria	Armatimonadetes	0.739313	0	0	0.815331	1.04804	0.750369	0	1.01414	5	0	0	0	0	0	0	1.37019	0	0	0	0	0	0	0	1.13945	0	2
k123_18833115	WP_025229227.1	Fimbriimonas ginsengisoli	Bacteria	Armatimonadetes	0	2.03549	0.838333	0	0	0.478401	0.784918	0	4	0	0	0	4.01146	0	0.568553	0	0	0	0	0	0	0	0	0	0	2
k123_21955578	WP_119322407.1	Capsulimonas corticalis	Bacteria	Armatimonadetes	5.69472	0	0	0.986024	1.0533	1.23882	0	0	4	0	0	0	0	0	0	0	0	0	0	0	0	0	0	0	0	0
k123_22776265	WP_025229227.1	Fimbriimonas ginsengisoli	Bacteria	Armatimonadetes	0	3.52864	1.80779	0	0	0.513842	1.16129	0	4	0	0	0	0	0	0	0	0	0	0	0	0	0	0	0	0	0
k123_16066414	WP_119322407.1	Capsulimonas corticalis	Bacteria	Armatimonadetes	0	0	1.11055	0	1.84397	0	0	0.460056	3	0	0	0	0	0.572486	0	0	0	0.808829	1.27644	0	0	0	0	0	0	2
k123_6112681	WP_025229227.1	Fimbriimonas ginsengisoli	Bacteria	Armatimonadetes	0	1.79868	0	0.707113	0	0	0.537935	0	3	0	0	0	0	0	0	0.747376	0	0	0	0	0	0	0	0	0	1
k123_18431620	WP_025229227.1	Fimbriimonas ginsengisoli	Bacteria	Armatimonadetes	0	3.43821	2.88544	0	0	0	0.730957	0	3	0	0	0	0	0	0	0	0	0	0	0	0	0	0	0	0	0
k123_29238887	WP_184203435.1	Armatimonas rosea	Bacteria	Armatimonadetes	0	2.44187	0	0	0	0.805167	0	0	2	0	0	0	0	0	0	0	0	0	0	0	0	0	0	0	0	0
k123_25524373	WP_025229227.1	Fimbriimonas ginsengisoli	Bacteria	Armatimonadetes	0	0	0	1.48597	0	0	0	0	1	0	0	0	0	0	0	0.875749	0.804452	0	0	0	0	0	0	0	0	1
k123_8861006	WP_141263516.1	Moorella sp. E308F	Bacteria	Bacillota	2.71922	16.1101	5.77739	7.36309	3.45165	5.73893	8.74264	5.20362	8	2.62038	3.37967	2.30284	3.84959	0.7954	1.00237	0.856958	1.08441	2.69894	2.7592	3.97561	5.03568	2.00849	1.75392	0.546213	0.87606	8
k123_22983281	WP_084662966.1	Thermanaeromonas toyohensis	Bacteria	Bacillota	3.32478	4.11347	2.61216	4.55535	2.88646	2.00852	4.83207	2.02687	8	0	0	0	0	0.586077	0.827863	0	0.966825	1.98135	4.27847	4.40109	2.51932	1.45433	0.898262	0	0	5
k123_27696377	WP_084662966.1	Thermanaeromonas toyohensis	Bacteria	Bacillota	11.2906	4.88886	3.19246	3.10646	5.3014	4.28738	3.58674	4.53048	8	0	2.17956	0	0	0	0	0.994339	0	1.23928	0.864807	4.44806	3.10776	2.06	1.61164	0.744547	0.653853	6
k123_21652356	WP_084662966.1	Thermanaeromonas toyohensis	Bacteria	Bacillota	0.990968	3.68458	1.98762	3.57627	0.826411	0.676615	5.32742	0.624294	8	0	0	0	0	0	0	0.524456	0	0	0	0	0	0	0	0	0	1
k123_15497570	WP_084662966.1	Thermanaeromonas toyohensis	Bacteria	Bacillota	1.67115	0	2.36275	2.13249	6.14943	2.43362	3.67303	0.726392	7	0	0	0	0	1.7447	1.95955	0	0	1.97276	1.70763	1.98583	3.64888	1.74517	1.44422	0	0	4
k123_19999801	WP_011393945.1	Moorella thermoacetica	Bacteria	Bacillota	2.20934	2.09235	1.10572	2.27604	1.13023	0	2.82781	5.16945	7	1.68474	2.38945	0	0	0	0	0	0	0	0	0	0	2.82462	2.08648	0	1.00917	3
k123_13039652	WP_084662966.1	Thermanaeromonas toyohensis	Bacteria	Bacillota	3.47825	0	2.21872	1.74853	2.58929	2.81191	1.30874	7.80495	7	1.2462	0.963766	0	0	0	0	0	0	0	0	0	0	0	0	0	0	1
k123_16660795	WP_013119200.1	Thermincola potens	Bacteria	Bacillota	0.997291	0	1.58	1.40139	6.15946	1.43737	2.89063	0	6	0	0	0	0	1.38534	1.06205	0	0.661961	2.14747	2.78227	2.6769	1.89495	2.57974	1.00241	0	0	5
k123_20546604	WP_073164613.1	Desulfofundulus australicus	Bacteria	Bacillota	0	3.56352	1.43196	0	0.736295	1.90753	1.20535	2.77554	6	0	0	2.5084	0	0	0	0	0	1.84048	1.85044	2.5527	3.35134	1.29501	0	1.03042	0	5
k123_8650423	WP_141263516.1	Moorella sp. E308F	Bacteria	Bacillota	2.50172	0	1.84926	2.19544	3.31726	2.1619	1.52994	0	6	0	0	0	0	1.71037	1.56179	0	0	2.74911	1.67633	1.41659	1.88116	0.93055	1.17194	0	0	4
k123_119368	WP_084662966.1	Thermanaeromonas toyohensis	Bacteria	Bacillota	0	3.64769	3.07037	1.66493	0.754903	1.70581	2.3118	0	6	0	0	0	0	0	0.548998	0.785134	0	2.05793	2.28281	3.50956	2.49486	0	0.870127	0	0	5
k123_14944096	WP_013119200.1	Thermincola potens	Bacteria	Bacillota	0	2.44061	1.02298	1.28641	0	0.515039	1.60643	0.689195	6	0	0	1.84583	0	0	0.475259	0	0	0	0	0	0.870522	1.06009	0	0	0	4
k123_11084790	WP_084662966.1	Thermanaeromonas toyohensis	Bacteria	Bacillota	0	7.8118	2.97876	1.75031	0.541295	1.06099	3.63433	0	6	0	0	0	0	0	0	0	0	0	0	0	0	0	0	0	0	0
k123_16133075	WP_013119200.1	Thermincola potens	Bacteria	Bacillota	1.03763	0	0	0	1.58375	3.49157	1.1611	0.760271	5	0	0.713576	0	0	0	0	0	0	1.4642	1.13947	6.0162	3.59596	1.3912	1.98344	0.492567	0	5
k123_22664385	WP_141263516.1	Moorella sp. E308F	Bacteria	Bacillota	0.853497	0	0	1.00269	1.36793	1.08747	3.44524	0	5	0	0	0	0	0	0	0	0	1.07704	1.13189	2.77441	1.95016	1.23614	0	0	0	3
k123_11274535	WP_011393945.1	Moorella thermoacetica	Bacteria	Bacillota	0	0	0.791988	0	1.75596	0.911749	0.738472	5.32145	5	0	0	0	0	0.521217	0	0	0	0	0	0	1.18354	1.10511	0	2.2785	1.84608	4
k123_22125525	WP_011393945.1	Moorella thermoacetica	Bacteria	Bacillota	0.95553	0	0	0.729645	0.857199	0.559899	3.07274	0	5	0	0	0	0	0	0	0	0	0.761766	0	0.822154	1.01665	0.938098	1.47082	0	0	3
k123_14339922	WP_034425482.1	Thermanaerosceptrum fracticalcis	Bacteria	Bacillota	1.78647	1.95019	0	0.919131	0	0	2.24492	0.899946	5	0	2.25279	0	0	0	0	0	0	0	0	0	0	0	0	0	0.70388	2
k123_5006744	WP_084662966.1	Thermanaeromonas toyohensis	Bacteria	Bacillota	3.27448	0	0.963332	3.05615	3.83344	1.64237	0	0	5	0	0.859916	0	0	0	0	0	0	0	0	0	0	0	0	0	0	1
k123_11374464	WP_169802146.1	Moorella mulderi	Bacteria	Bacillota	0	0	0	0	2.14183	2.82856	2.38008	1.13876	4	0	0	0	0	0	0	0	0	3.08627	3.62204	13.8511	8.33485	2.57375	1.85519	1.85746	3.33507	4
k123_11909690	WP_072871215.1	Desulfofundulus thermosubterraneus	Bacteria	Bacillota	0	1.34836	0.970792	0	0	3.16734	0	2.23997	4	0	0	0	0	0	0	0	0	0	0	2.37048	0	0	0	0.32663	0.505251	2
k123_9412852	WP_013119200.1	Thermincola potens	Bacteria	Bacillota	0	0	0	0	2.03026	2.6102	1.94433	0	3	0	0	0	0	0	0	0	0	1.74665	2.75651	3.33571	1.61008	0.865126	1.30902	0	0	3
k123_24149269	WP_084662966.1	Thermanaeromonas toyohensis	Bacteria	Bacillota	11.2698	0	0	0	0	1.21366	0	4.8193	3	2.40639	4.24012	0	0	0	0	0	0	0	0	0	1.46988	0	0	0.564449	0	3
k123_12291618	WP_084662966.1	Thermanaeromonas toyohensis	Bacteria	Bacillota	12.1997	0	0	0	0	1.5888	0	5.19	3	0	1.24493	0	0	0	0	0	0	0	0	1.51738	2.15401	0	0	0.328322	0	3
k123_2863616	WP_141263516.1	Moorella sp. E308F	Bacteria	Bacillota	0	1.80391	0	0	0	3.26196	0	2.45677	3	0	0	0	0	0	0	0	0	0	0	1.26847	2.10726	0	0	0.397739	0	2
k123_13503473	WP_233542576.1	Veillonella sp. AF42-16	Bacteria	Bacillota	4.57283	0	0	0	0.676743	0	0	0.76105	3	0	0	0	0	0	0	0	0	0	0	0	0	0	0	0	0	0
k123_5329350	WP_088553521.1	Calderihabitans maritimus	Bacteria	Bacillota	2.14157	0	0	0.805108	2.38106	0	0	0	3	0	0	0	0	0	0	0	0	0	0	0	0	0	0	0	0	0
k123_10579883	WP_084662966.1	Thermanaeromonas toyohensis	Bacteria	Bacillota	1.72703	0	0	0	2.05963	0.651769	0	0	3	0	0	0	0	0	0	0	0	0	0	0	0	0	0	0	0	0
k123_23561891	WP_221040088.1	Gelria sp. Kuro-4	Bacteria	Bacillota	0	0	0	0	0	0.804309	0	5.20186	2	0	0	0	0	0	0	0	0	0	0	0	0	0	0	0	1.18626	1
k123_16698248	WP_084662966.1	Thermanaeromonas toyohensis	Bacteria	Bacillota	10.2253	0	0	0	0	0	0	0	1	0	0	0	0	0	0	0	0	0	0	0	0	0	0	0	0	0
k123_23343411	WP_019555306.1	Propionispira	Bacteria	Bacillota	3.93602	0	0	0	0	0	0	0	1	0	0	0	0	0	0	0	0	0	0	0	0	0	0	0	0	0
k123_17618547	WP_188935833.1	Puia dinghuensis	Bacteria	Bacteroidota	3.51633	4.46635	6.5701	4.67314	2.18325	2.05832	1.40027	1.47367	8	0	1.53718	0	0	2.77579	2.46004	1.55607	1.08484	0	0	0	0	0	0	0.503933	1.23471	4
k123_17245955	WP_118952303.1	Taibaiella helva	Bacteria	Bacteroidota	1.47217	1.05781	1.36335	1.25042	1.19457	0.850329	4.2672	3.06383	8	0	0	0	0	0.36896	0	0	0	0	0	0	0	1.18371	0	0.408601	0.715167	3
k123_28608727	WP_243482231.1	Mucilaginibacter sp. SMC90	Bacteria	Bacteroidota	1.94314	0	5.94367	8.69851	9.80516	3.43003	1.82182	6.58195	7	0	2.40504	0	0	1.72984	3.03593	5.8258	3.74984	0	1.71432	0	0	0	0	1.68013	0.84948	5
k123_27881757	WP_252789920.1	Mucilaginibacter flavidus	Bacteria	Bacteroidota	2.40275	0	8.42121	6.15644	8.70662	2.80016	3.06119	6.00005	7	0	1.87042	0	0	2.79199	2.97675	2.6334	1.58072	1.38694	0.825339	1.40693	1.68626	0.760381	0	1.09835	0.951384	7
k123_11580801	WP_146268836.1	Mucilaginibacter	Bacteria	Bacteroidota	1.93462	2.56558	1.27504	1.15136	1.41649	3.6421	0	2.5246	7	0	1.36323	0	0	0.594988	3.60263	1.71686	0.980202	2.30431	0	1.45957	1.15891	0	0	1.07491	2.06531	6
k123_14107744	WP_156138221.1	Sphingobacterium sp. T2	Bacteria	Bacteroidota	0.9917	2.53396	1.2589	0	1.09369	3.00778	1.36584	2.5924	7	0	1.30552	0	0	0.36587	0	0	0	0.708482	0	3.13396	4.31086	0	0	0	0.784209	5
k123_24095256	WP_144908959.1	Mucilaginibacter	Bacteria	Bacteroidota	3.25665	1.63517	2.96629	1.11452	0.896809	2.75466	0	2.10324	7	0	0.907328	0	0	0	0	0	0	0.95712	0	1.29414	1.33747	0	0	0	0	3
k123_16718942	WP_172336439.1	Mucilaginibacter sp. SG564	Bacteria	Bacteroidota	1.55506	1.13694	1.62161	0	1.12294	3.4594	0.561626	2.48503	7	0	0	0	0	0.633641	0	0	0	0	0	1.51619	1.3668	0	0	0	0	2
k123_13683338	WP_144908959.1	Mucilaginibacter	Bacteria	Bacteroidota	0.855682	0	2.03779	2.44452	2.03561	2.65631	0.653215	1.21438	7	0	0	0	0	0	0	0	0	0	0.808156	0	0	0	0	0	0	1
k123_954267	WP_188935833.1	Puia dinghuensis	Bacteria	Bacteroidota	1.55822	1.44425	0	3.13876	2.51694	1.3534	1.89914	0	6	0	0	0	0	0	0	0.697775	0.670237	2.15409	2.52615	3.66068	2.44633	0	0	0	0	3
k123_24060449	WP_188935833.1	Puia dinghuensis	Bacteria	Bacteroidota	0	2.54312	1.95035	0	1.13986	4.49953	0.651557	7.8811	6	0	0	0	0	0	0	0	0	0	0	0	0	0	0	1.76767	0.898823	1
k123_24295244	WP_147033940.1	Mucilaginibacter ginsenosidivorans	Bacteria	Bacteroidota	0.90013	0	1.98478	1.90973	3.03882	1.17454	0	2.94252	6	0	0	0	0	0.485015	0.556824	0	0	0	0	0	0	0	0	0.432603	0	2
k123_1146770	WP_105040700.1	Flavipsychrobacter stenotrophus	Bacteria	Bacteroidota	0	2.25411	1.52315	0.638414	0.678344	0	1.94249	1.70968	6	0	0	0	0	0	0	0	0	0	0	0	0	0	0	0	0	0
k123_16241158	WP_188935833.1	Puia dinghuensis	Bacteria	Bacteroidota	0	2.68336	1.6381	0	0.935912	3.70122	0	7.53659	5	0	0	2.75998	0	0	0	0	0	0	0	0	1.56395	0	0	1.50024	2.00183	3
k123_15571016	WP_166090107.1	Mucilaginibacter inviolabilis	Bacteria	Bacteroidota	0	9.75297	4.74178	1.98339	0	2.15217	2.18497	0	5	0	0	0	0	0	0	0	0	0	0	2.30462	1.79038	0	0	0	0	1
k123_17073972	WP_188935833.1	Puia dinghuensis	Bacteria	Bacteroidota	0	0	2.53336	2.17996	2.54683	0	1.42143	2.21038	5	0	0	0	0	0.894805	1.82691	0	0	0.73214	0	0	0	0	0	0	0	2
k123_25577070	WP_099152430.1	Flavilitoribacter nigricans	Bacteria	Bacteroidota	0	2.07989	1.52569	2.74399	0	0	5.22728	1.05697	5	0	0	0	0	0	0	0	0	0	0	0	0	1.63409	0	0.741357	0	2
k123_23176735	WP_188935833.1	Puia dinghuensis	Bacteria	Bacteroidota	0	0	1.25527	0.718952	2.33829	0.771532	0.714919	0	5	0	0	0	0	1.13206	1.02668	0	0	0	0	0	0	0	0	0	0	1
k123_750552	WP_133995631.1	Dinghuibacter silviterrae	Bacteria	Bacteroidota	0	0	5.74514	1.32397	0.584101	0.648347	0	0.832214	5	0	0	0	0	0.955851	0.59021	0	0	0	0	0	0	0	0	0	0	1
k123_10767086	WP_094570062.1	Mucilaginibacter xinganensis	Bacteria	Bacteroidota	0	0	0.780682	0	2.12498	2.013	0.51928	3.73307	5	0	0	0	0	0	0	0	0	0	0	0	0	0	0	0.667043	0	1
k123_11714223	WP_096353753.1	Mucilaginibacter gotjawali	Bacteria	Bacteroidota	0	0	0	1.29117	1.12399	2.3616	0.854293	3.2504	5	0	0	0	0	0	0	0	0	0	0	0	0	0	0	0	0	0
k123_13305942	WP_096353753.1	Mucilaginibacter gotjawali	Bacteria	Bacteroidota	1.73904	0	0	0.833782	2.45564	0.639807	0	1.24871	5	0	0	0	0	0	0	0	0	0	0	0	0	0	0	0	0	0
k123_9617509	WP_188935833.1	Puia dinghuensis	Bacteria	Bacteroidota	0	0	1.23032	0.992823	2.44607	0.76626	0.82102	0	5	0	0	0	0	0	0	0	0	0	0	0	0	0	0	0	0	0
k123_15598262	WP_037351518.1	Sediminibacterium salmoneum	Bacteria	Bacteroidota	0.578417	0	0	0	1.01511	0.609626	0	2.03264	4	0	0	0	0	0	0	0	0	0	0	0	0	0	0	0.789932	0.986854	1
k123_18013207	WP_191161582.1	Mucilaginibacter glaciei	Bacteria	Bacteroidota	0	0	0	1.02718	1.77003	1.50057	0	2.94693	4	0	0	0	0	0	0	0	0	0	0	0	0	0	0	0.441208	0.629373	1
k123_11736112	WP_232214788.1	unclassified Asinibacterium	Bacteria	Bacteroidota	0	1.91202	0.884497	1.40592	0	0	0.892984	0	4	0	0	0	0	0	0	0	0	0	0	0	0	0	0	0	0	0
k123_23680208	WP_129003448.1	Filimonas effusa	Bacteria	Bacteroidota	0	0	0	0.555786	1.91713	1.11144	0	1.21229	4	0	0	0	0	0	0	0	0	0	0	0	0	0	0	0	0	0
k123_13800188	WP_166090107.1	Mucilaginibacter inviolabilis	Bacteria	Bacteroidota	1.13486	0	1.0262	0	0	4.09424	0	0	3	0	0	0	0	0.983569	0.777468	0	0	0	0	3.32107	3.07331	0	0	0	0	2
k123_15919600	WP_039137786.1	Flavihumibacter solisilvae	Bacteria	Bacteroidota	0	0	1.13234	2.38077	2.03107	0	0	0	3	0	0	0	0	0	0.581737	0	0	0	0	0	0	0	0	0	0	1
k123_21817473	WP_105040700.1	Flavipsychrobacter stenotrophus	Bacteria	Bacteroidota	0	0	0.789569	1.00481	3.32979	0	0	0	3	0	0	0	0	0	0.442954	0	0	0	0	0	0	0	0	0	0	1
k123_89434	WP_081169126.1	Niastella populi	Bacteria	Bacteroidota	0	0	1.1554	2.03	2.48912	0	0	0	3	0	0	0	0	0	0	0	0	0	0	0	0	0	0	0	0	0
k123_18813033	WP_248081864.1	Chitinophaga sedimenti	Bacteria	Bacteroidota	0	0	0	0	0	0	3.06672	1.05299	2	0	0	0	0	0	0	0	0	0	0	0	0	4.54319	0	0.531186	1.36081	2
k123_12975121	WP_072959414.1	Flavobacterium aquidurense	Bacteria	Bacteroidota	0	0	0	0	0	2.42228	0	8.52864	2	0	0	0	0	0	0	0	0	0	0	0	0	0	0	1.19586	0.808313	1
k123_13182572	WP_235933055.1	Acidiluteibacter ferrifornacis	Bacteria	Bacteroidota	1.85183	0	0	0	3.15108	0	0	0	2	0	0	0	0	0	0	0	0	0	0	0	0	0	0	0	0	0
k123_27444648	WP_012473434.1	Candidatus Amoebophilus asiaticus	Bacteria	Bacteroidota	0.866655	0	0	0	3.02217	0	0	0	2	0	0	0	0	0	0	0	0	0	0	0	0	0	0	0	0	0
k123_19208663	WP_072412193.1	Chryseobacterium limigenitum	Bacteria	Bacteroidota	0	0	0	0	0	0	0	4.32363	1	0	0	0	0	0	0	0	0	0	0	0	0	0	0	4.1141	2.13074	1
k123_23012344	WP_068704401.1	Paludibacter jiangxiensis	Bacteria	Bacteroidota	16.1182	0	0	0	0	0	0	0	1	0	0	0	0	0	0	0	0	0	0	0	0	0	0	0	0	0
k123_16715807	WP_224019036.1	Ferruginibacter albus	Bacteria	Bacteroidota	0	0	0	0	2.70529	0	0	0	1	0	0	0	0	0	0	0	0	0	0	0	0	0	0	0	0	0
k123_17284089	WP_197560204.1	Candidatus Protochlamydia naegleriophila	Bacteria	Chlamydiae	0.691174	0	0	0.71469	0.766444	0	1.03758	1.20651	5	0	0	0	0	0	0	0	0	0	0	0	0	0	0	0	0	0
k123_21860328	WP_215216600.1	Candidatus Rhabdochlamydia	Bacteria	Chlamydiae	0	0	0	0.875589	0.650094	0	1.03664	1.62021	4	0	0	0	0	0	0	0	0	0	0	0	0	0	0	0	0	0
k123_15953254	WP_013943855.1	Simkania negevensis	Bacteria	Chlamydiae	2.37044	0	0	0.770185	1.92465	0	0	0	3	0	0	0	0	0	0	0	0	0	0	0	0	0	0	0	0	0
k123_27907406	WP_013943855.1	Simkania negevensis	Bacteria	Chlamydiae	1.7329	0	0	0	2.2809	0	0	0.792672	3	0	0	0	0	0	0	0	0	0	0	0	0	0	0	0	0	0
k123_1031826	WP_013943855.1	Simkania negevensis	Bacteria	Chlamydiae	0	0	0	1.22082	0	0	1.56621	1.22982	3	0	0	0	0	0	0	0	0	0	0	0	0	0	0	0	0	0
k123_14763872	WP_138106511.1	Candidatus Rhabdochlamydia sp. T3358	Bacteria	Chlamydiae	0	2.1895	0	0	0	0	2.97024	0	2	0	0	0	0	0	0	0	0	0	0	0	0	0	0	0	0	0
k123_21990678	WP_013943855.1	Simkania negevensis	Bacteria	Chlamydiae	0	1.27941	0	0	0	0	2.63838	0	2	0	0	0	0	0	0	0	0	0	0	0	0	0	0	0	0	0
k123_19791444	WP_104909468.1	Nostoc sp. 'Lobaria pulmonaria (5183) cyanobiont'	Bacteria	Cyanobacteria	0	136.962	50.3972	53.7964	12.036	7.42502	25.3081	19.3743	7	0	0	162.665	144.771	12.4045	14.3145	54.7331	52.5221	130.562	130.126	49.4023	51.0783	49.5584	33.2718	12.739	12.5648	7
k123_10677727	WP_096579140.1	Anabaenopsis circularis	Bacteria	Cyanobacteria	0.768408	3.2888	0	6.52188	3.92141	1.87551	0.628531	4.47378	7	6.68079	4.68965	6.65168	9.52555	0	0	34.0613	32.8906	3.58477	3.22191	0	1.33159	16.814	12.421	0	0	6
k123_27174776	WP_044521002.1	Nostocaceae	Bacteria	Cyanobacteria	0	58.4854	17.5598	38.9937	1.41723	3.63537	255.484	0	6	0	0	50.7521	44.6072	2.79274	3.07794	14.2311	15.7315	9.58567	11.8478	13.6362	12.744	144.014	102.927	0	0	6
k123_28467274	WP_164928980.1	Gloeobacter violaceus	Bacteria	Cyanobacteria	0	4.94343	4.25296	8.82555	1.29414	0	7.70123	0	5	0	0	0	0	0	0	0	0	1.16241	0.872673	0	0	0	0	0	0	1
k123_6533829	WP_041243626.1	Gloeobacter kilaueensis	Bacteria	Cyanobacteria	0	4.84755	4.1211	8.99552	1.27832	0	7.55876	0	5	0	0	0	0	0	0	0	0	0	0	0	0	0	0	0	0	0
k123_11549760	WP_164928980.1	Gloeobacter violaceus	Bacteria	Cyanobacteria	0	3.91341	1.51433	0	0	0.470738	2.07001	1.80768	5	0	0	0	0	0	0	0	0	0	0	0	0	0	0	0	0	0
k123_23421222	WP_045057231.1	Aliterella atlantica	Bacteria	Cyanobacteria	0	4.08523	1.55452	0	0	0.598688	1.21832	1.44732	5	0	0	0	0	0	0	0	0	0	0	0	0	0	0	0	0	0
k123_9758546	WP_041243626.1	Gloeobacter kilaueensis	Bacteria	Cyanobacteria	0	0.988271	0	2.51451	0.509772	0	1.26301	1.27237	5	0	0	0	0	0	0	0	0	0	0	0	0	0	0	0	0	0
k123_9990218	WP_086689561.1	Nostoc sp. T09	Bacteria	Cyanobacteria	1.42352	0	0	23.1106	12.1151	0	1.49485	0	4	0	0	0	0	0	0	33.5092	30.9738	5.64122	6.29619	0	0	7.83704	4.72963	0	0	3
k123_5989578	WP_011320887.1	Nostocaceae	Bacteria	Cyanobacteria	1.01557	0	0	2.08809	0.679575	0	5.34006	0	4	0	0	0	0	0	0	2.55442	2.14134	0	0	0	0	32.942	21.1687	0	0	2
k123_20622157	WP_015129318.1	Calothrix sp. PCC 7507	Bacteria	Cyanobacteria	0	0	5.03792	1.06394	10.8991	0	0.666579	0	4	0	0	0	0	2.84699	2.36025	5.97472	6.2215	4.25023	4.6877	0	0	15.7892	12.775	0	0	4
k123_4952411	WP_099436052.1	Cyanobacterium aponinum	Bacteria	Cyanobacteria	0	0	0	2.14622	0.552807	0	0.718856	0.914812	4	0	0	0	0	0	0	0	0	0	0	0	0	0	0	0	0	0
k123_9075039	WP_164928980.1	Gloeobacter violaceus	Bacteria	Cyanobacteria	2.93552	0	0	2.03667	2.98682	0	0	0	3	0	0	0	0	0	0	0	0	0	0	0	0	0	0	0	0	0
k123_12895707	WP_164928980.1	Gloeobacter violaceus	Bacteria	Cyanobacteria	5.38033	0	0	0	0.555591	0	0	0.642053	3	0	0	0	0	0	0	0	0	0	0	0	0	0	0	0	0	0
k123_12659065	WP_041243626.1	Gloeobacter kilaueensis	Bacteria	Cyanobacteria	4.76797	0	0	0	0.764906	0	0	0.716852	3	0	0	0	0	0	0	0	0	0	0	0	0	0	0	0	0	0
k123_5104476	WP_015172944.1	Geitlerinema sp. PCC 7407	Bacteria	Cyanobacteria	0	0	0	2.3542	0	0	0.858536	1.52695	3	0	0	0	0	0	0	0	0	0	0	0	0	0	0	0	0	0
k123_13763223	WP_041243626.1	Gloeobacter kilaueensis	Bacteria	Cyanobacteria	0	0	0	1.46018	0	1.12283	0	0	2	0	0	0	0	0	0	0	0	0	0	0	0	0	0	0	0	0
k123_12550108	WP_025411776.1	Gemmatirosa kalamazoonensis	Bacteria	Gemmatimonadetes	7.23446	0	0	0	0	0	0	0	1	0	0	0	0	0	0	0	0	0	0	0	0	0	0	0	0	0
k123_13454967	WP_023791825.1	Candidatus Babela massiliensis	Bacteria	Not classified	0.968949	0	0	1.59608	0.810937	1.19091	0.576353	0	5	0	0	0	0	0	0	0	0	0	0	0	0	0	0	0	0	0
k123_10530402	WP_023791825.1	Candidatus Babela massiliensis	Bacteria	Not classified	0	0	0	1.31888	0.62626	0.830222	0	0.705592	4	0	0	0	0	0	0	0	0	0	0	0	0	0	0	0	0	0
k123_6400450	WP_023791825.1	Candidatus Babela massiliensis	Bacteria	Not classified	0	0	0	1.50377	1.94823	0	0	0	2	0	0	0	0	0	0	0	0	0	0	0	0	0	0	0	0	0
k123_2398528	WP_023791825.1	Candidatus Babela massiliensis	Bacteria	Not classified	0	0	0	1.28269	2.05862	0	0	0	2	0	0	0	0	0	0	0	0	0	0	0	0	0	0	0	0	0
k123_3223771	WP_023791825.1	Candidatus Babela massiliensis	Bacteria	Not classified	0	0	0	0	0	0	2.78464	0	1	0	0	0	0	0	0	0	0	0	0	0	0	0.982385	0	0	0	1
k123_15580267	WP_206292246.1	Humisphaera borealis	Bacteria	Planctomycetota	1.97613	12.3276	5.02944	4.49986	1.99152	2.48489	2.80491	1.61837	8	2.37701	1.95287	2.45735	3.86873	1.08828	0.802179	1.23755	0.989639	2.1572	2.22214	1.58159	0.97003	1.55155	0	0.456399	0	8
k123_24924070	WP_206292246.1	Humisphaera borealis	Bacteria	Planctomycetota	4.24698	2.14379	1.88534	2.10884	2.98406	2.77536	1.03027	1.98518	8	1.67273	2.79871	0	0	1.48708	1.85918	1.08505	1.64356	0	0	0	0	1.03156	0	0.548249	0.976232	5
k123_6921230	WP_165069518.1	Paludisphaera rhizosphaereae	Bacteria	Planctomycetota	1.11835	2.72729	3.53357	3.30507	1.81612	2.44634	2.15392	2.40227	8	0	0	0	0	0.649485	0.797279	0	0	0	0	0	0	0	0	0	0	1
k123_14239985	WP_145237677.1	Urbifossiella limnaea	Bacteria	Planctomycetota	2.34795	0	2.4114	2.69136	3.54126	2.1589	1.05077	4.97812	7	0	7.73476	0	0	10.6799	3.49416	2.60606	3.39733	1.31734	0	0	2.31782	0.980325	1.31397	1.15582	1.79636	7
k123_22510517	WP_015244121.1	Singulisphaera acidiphila	Bacteria	Planctomycetota	3.93035	0	1.68026	3.33106	3.32378	2.92246	1.14394	3.88487	7	0	2.39805	0	0	1.54408	2.01698	0.780956	1.71361	0	3.89411	0	0	0	0	1.04219	1.62856	5
k123_24081481	WP_206292246.1	Humisphaera borealis	Bacteria	Planctomycetota	0.930958	0	1.06762	1.41303	1.11521	1.08593	0.668671	1.01593	7	1.00778	1.50479	0	0	1.3286	1.79372	1.47185	1.48153	0	0	0	0	0	0	0	0	3
k123_2811045	WP_206292246.1	Humisphaera borealis	Bacteria	Planctomycetota	4.78095	0	3.27965	2.52097	4.34908	2.70384	0.863761	1.69688	7	0	0.768586	0	0	1.55516	0.892356	0	0.952818	1.59367	0	0	0	0	0	0.568494	0	5
k123_3977616	WP_052559667.1	Gemmata sp. SH-PL17	Bacteria	Planctomycetota	1.01199	0	1.08862	1.54933	1.23321	0.939041	0.770142	0.998418	7	0	2.20071	0	0	0	0.700368	1.19832	0	0	0	0.781243	0	0	0	0	1.26171	5
k123_22117146	WP_206292246.1	Humisphaera borealis	Bacteria	Planctomycetota	1.30858	2.60063	1.37055	1.90784	0	2.7772	1.01438	1.75948	7	0	0	0	0	0.452269	0.788285	0	0	0	0	1.37017	0	0	0	0	0.525827	3
k123_26164828	WP_206292246.1	Humisphaera borealis	Bacteria	Planctomycetota	2.66531	0	0	3.25887	1.92311	1.27589	1.5352	1.06957	6	1.83713	2.53056	0	0	0	0	1.4819	2.48008	1.24984	0.90784	1.22929	0	0	0	0.621039	0	5
k123_1443329	WP_206292246.1	Humisphaera borealis	Bacteria	Planctomycetota	1.73517	0	1.79695	1.73619	2.60342	0.870724	0	0.607975	6	0	0	0	0	1.6307	1.27792	0	0	0	0.649942	0	0	0	0	0	0	2
k123_19814802	WP_015244121.1	Singulisphaera acidiphila	Bacteria	Planctomycetota	3.54694	0	0	3.65331	2.82323	2.91981	0	3.25185	5	4.75204	4.84801	0	0	0	0	3.19665	2.80102	4.40103	5.58336	2.89388	4.72681	0	0	1.55444	2.97745	5
k123_20478475	WP_206292246.1	Humisphaera borealis	Bacteria	Planctomycetota	0	5.06787	2.93799	1.2679	0	0.596381	0.993742	0	5	0	0	0	3.26606	0	1.39567	0	0	0	0	0	1.95288	0	0	0	0	3
k123_539425	WP_148591666.1	Aquisphaera giovannonii	Bacteria	Planctomycetota	0.861282	0	0.707077	1.43463	3.01594	0.821528	0	0	5	0	0	0	0	0	0	0	1.50444	0	1.12069	1.60142	0	0	0	0	0	3
k123_6081319	WP_206292246.1	Humisphaera borealis	Bacteria	Planctomycetota	1.64314	0	0	1.44852	1.73646	1.60538	1.22967	0	5	0	0	0	0	0	0	1.37103	0.733324	0	0	0.955461	0	0	0	0	0	2
k123_24261095	WP_206292246.1	Humisphaera borealis	Bacteria	Planctomycetota	1.06776	0	0.747807	1.10824	0.928844	1.683	0	0	5	0	0	0	0	0	0	0	0	0	0	0	0	0	0	0	0	0
k123_4262062	WP_213497021.1	Telmatocola sphagniphila	Bacteria	Planctomycetota	0.611639	0	1.69006	0	0.586563	0.745643	0	0	4	0	0	0	0	2.36277	0.607731	0	0	0	0	0	0	0	0	0	0	1
k123_26414172	WP_206292246.1	Humisphaera borealis	Bacteria	Planctomycetota	0	4.66362	1.93667	1.98253	0	0	2.10443	0	4	0	0	0	0	0.552398	0.546493	0	0.60397	0	0	0	0	0	0	0	0	2
k123_20041714	WP_076346402.1	Paludisphaera borealis	Bacteria	Planctomycetota	0.636679	0	0	0	1.07797	0.917138	0	1.13946	4	0	0	0	0	0	0	0	0	0	0	0	0.927647	0	0	0.512003	0	2
k123_21260245	WP_206292246.1	Humisphaera borealis	Bacteria	Planctomycetota	0	2.61067	0.961704	0	0	0.960676	0	0	3	0	0	0	0	0	1.57828	0	0	0	0	0	0	0	0	0	0	1
k123_4970688	WP_206292246.1	Humisphaera borealis	Bacteria	Planctomycetota	2.60444	0	0	0	1.35776	0.705487	0	0	3	0	0	0	0	0	0	0	0	0	0	0	0	0	0	0	0	0
k123_2884606	WP_076346402.1	Paludisphaera borealis	Bacteria	Planctomycetota	0	0	0	0.803672	1.0946	1.61667	0	0	3	0	0	0	0	0	0	0	0	0	0	0	0	0	0	0	0	0
k123_25819053	WP_206292246.1	Humisphaera borealis	Bacteria	Planctomycetota	4.59705	0	0	0	0	1.6065	0	0	2	0	0	0	0	0	0	0	0	0	0	0	0	0	0	0	0	0
k123_11809870	WP_206292246.1	Humisphaera borealis	Bacteria	Planctomycetota	1.55894	0	0	0	1.77775	0	0	0	2	0	0	0	0	0	0	0	0	0	0	0	0	0	0	0	0	0
k123_18324436	WP_227307501.1	Acidisoma cellulosilyticum	Bacteria	Pseudomonadota	7.08963	9.1738	4.27877	4.65309	4.46618	3.17428	4.91362	4.02026	8	0	0	4.10153	0	0.571742	0	0.659595	0	2.36266	1.65721	1.51551	4.20123	0	0	0	0	5
k123_25194546	WP_048860015.1	Acidisphaera rubrifaciens	Bacteria	Pseudomonadota	3.89409	22.6477	21.7555	13.497	5.04943	6.8378	5.51643	2.59604	8	1.18189	1.70696	3.9937	0	2.11125	1.94607	2.11259	1.80552	4.32452	4.85706	4.99746	4.7359	0	0	0	0	6
k123_17047330	WP_048860015.1	Acidisphaera rubrifaciens	Bacteria	Pseudomonadota	2.96185	11.1382	3.00897	4.26234	2.84871	3.04814	3.22641	5.13747	8	0	0	0	0	0	0.628254	0	0	0.841711	1.66481	0	1.40423	0	0	0	0	3
k123_25180944	WP_048860015.1	Acidisphaera rubrifaciens	Bacteria	Pseudomonadota	4.74494	5.00529	5.91093	5.50411	3.34999	4.72477	1.94138	7.31644	8	0	0	0	0	0	0.542205	0	0	1.01544	0	1.21376	0	0	0	0.362789	0	4
k123_6388199	WP_048860015.1	Acidisphaera rubrifaciens	Bacteria	Pseudomonadota	2.30884	5.66945	2.19815	3.12836	2.49727	2.89278	2.91692	4.9809	8	0	0	0	0	0.559028	0.505134	0	0	0	0	1.27204	0	0	0	0	0	2
k123_18545663	WP_048860015.1	Acidisphaera rubrifaciens	Bacteria	Pseudomonadota	2.93915	5.13586	4.21184	4.91606	4.82089	3.45097	3.85874	5.19339	8	0	0	0	0	0.459159	0.575705	0	0	0	0	0	0	0	0	0	0	1
k123_13833992	WP_048860015.1	Acidisphaera rubrifaciens	Bacteria	Pseudomonadota	3.37226	8.60052	5.5332	6.25771	3.96167	3.34184	7.08386	4.2417	8	0	0	0	0	0	0	0	0	0	0	0	0	0	0	0	0	0
k123_6834407	WP_158747565.1	Acidisphaera sp. L21	Bacteria	Pseudomonadota	3.16659	10.6292	5.30157	3.86747	2.95715	4.63124	5.58675	9.22161	8	0	0	0	0	0	0	0	0	0	0	1.1576	1.95664	0	0	0.598731	0.466144	2
k123_22723790	WP_254073087.1	Acidisphaera sp. S103	Bacteria	Pseudomonadota	6.41266	13.6688	10.3637	8.47228	6.71557	7.24913	7.11581	6.33372	8	1.5566	0	3.52077	3.36606	3.11391	2.48958	2.48197	2.08532	2.58292	4.7611	4.79491	3.93513	1.53961	0	0.716836	0.503952	8
k123_9936845	WP_254073086.1	Acidisphaera sp. S103	Bacteria	Pseudomonadota	5.44692	9.64246	8.73327	9.04008	7.69928	6.04446	12.6619	10.0731	8	0	1.39748	0	0	4.17394	3.32381	1.55969	1.79593	5.18712	3.21754	1.38457	5.63422	1.81546	3.70565	2.41763	0.87953	7
k123_14851163	WP_254073087.1	Acidisphaera sp. S103	Bacteria	Pseudomonadota	7.18921	4.93271	7.09491	5.72715	20.1318	8.12123	5.68982	4.00471	8	0	1.48383	0	0	3.59371	4.11097	2.46673	1.89523	4.30262	3.55713	2.73254	3.00449	2.06052	1.59201	0.532884	0.82836	7
k123_3278917	WP_254073086.1	Acidisphaera sp. S103	Bacteria	Pseudomonadota	1.48135	1.80937	2.80706	1.99872	2.82437	1.14095	2.10533	2.77741	8	0	1.30737	5.55624	3.29378	0.871473	3.24456	2.63441	0.948583	0	0	1.88968	3.07661	0	1.26242	1.06601	0	7
k123_15674381	WP_254073086.1	Acidisphaera sp. S103	Bacteria	Pseudomonadota	0.953572	4.13792	3.92752	2.92641	1.97251	2.5602	1.54244	1.02401	8	0	0.983777	0	8.41489	1.61064	1.82827	1.7928	2.4611	2.04223	1.25136	2.65994	0	0	0	0	0.538021	7
k123_6118278	WP_254073087.1	Acidisphaera sp. S103	Bacteria	Pseudomonadota	6.78736	10.0763	4.63574	8.14789	4.47758	3.99827	6.22339	4.28629	8	2.35727	1.27644	0	0	1.00326	0.728399	0	0	1.88394	1.27623	3.30917	0	1.57233	0	0	0	5
k123_11173504	WP_254073086.1	Acidisphaera sp. S103	Bacteria	Pseudomonadota	3.26679	4.96659	2.84473	3.3556	3.51473	3.55469	2.70327	2.13221	8	0	0	0	0	0	0	0	0	1.35807	0.87683	3.71573	2.98669	0	0	0	0	2
k123_1005311	WP_254073087.1	Acidisphaera sp. S103	Bacteria	Pseudomonadota	3.23319	5.03654	2.19751	3.52852	3.85682	2.95059	3.49062	2.36344	8	0	0	0	0	0	0	0	0	2.56932	0	1.53531	0	1.32973	0	0	0	3
k123_17976451	WP_254073086.1	Acidisphaera sp. S103	Bacteria	Pseudomonadota	3.20349	4.6826	4.58853	2.7345	2.49665	4.33947	2.25644	5.83653	8	0	0	0	0	0.593511	0.480589	0	0	0	0	0.908338	1.90141	0	0	0.550527	0	3
k123_15631246	WP_254073087.1	Acidisphaera sp. S103	Bacteria	Pseudomonadota	6.01006	7.0065	5.99709	8.34555	12.8367	5.4608	5.29467	12.8332	8	0	0	0	0	0	0.770885	0	1.16377	0	0	0.740248	0	0	0	0.598138	0.645257	4
k123_19977111	WP_254073087.1	Acidisphaera sp. S103	Bacteria	Pseudomonadota	3.2593	3.1373	4.87244	3.65002	4.47591	1.96355	2.71951	6.61987	8	0	0	0	0	1.18815	0	0	0	0	0	0	0	0	0	0	0	1
k123_8740079	WP_254073087.1	Acidisphaera sp. S103	Bacteria	Pseudomonadota	3.19293	10.1035	4.65332	5.20495	3.5762	4.26118	4.51567	4.56971	8	0	0	0	0	0	0	0	0.639646	0	0	0	0	0	0	0	0	1
k123_7470568	WP_008494535.1	Acidocella	Bacteria	Pseudomonadota	2.97404	28.9808	13.6157	12.7357	5.45536	6.09411	8.15957	4.8394	8	0	0	2.07055	0	0	0	1.72756	2.05886	4.74292	3.35133	4.83937	3.27536	0	0	0	0	4
k123_25824651	WP_008494535.1	Acidocella	Bacteria	Pseudomonadota	12.466	37.5972	15.0064	26.7019	19.0738	12.9226	30.2909	10.8693	8	0	0	0	0	1.05298	0.809496	1.39982	0	3.83625	2.55782	5.38982	3.49873	1.04705	0	0	0	5
k123_6827697	WP_008494535.1	Acidocella	Bacteria	Pseudomonadota	2.8703	15.1545	8.66097	4.41168	5.75379	12.235	11.2549	13.2269	8	0	0	0	0	0	0	0.553661	0	1.12163	0.992883	2.24114	2.57236	0	0	0.609646	0.474575	4
k123_19489469	WP_234730153.1	Acidocella facilis	Bacteria	Pseudomonadota	1.48262	5.75853	2.34565	2.67452	2.43935	2.0185	3.27308	3.33097	8	1.45441	0	2.10066	0	0.893742	1.0917	0.822347	2.76271	0	1.28982	3.10557	2.2657	1.76743	1.20575	0.924658	0.589962	8
k123_23770848	WP_234730153.1	Acidocella facilis	Bacteria	Pseudomonadota	3.61374	17.9399	6.23724	6.04225	3.61475	3.2892	7.27128	2.92394	8	0	1.33555	0	2.7712	0	0	0.840994	0.854896	1.11499	1.12734	0	0	0	1.12586	1.05308	0	6
k123_21369590	WP_234730153.1	Acidocella facilis	Bacteria	Pseudomonadota	6.57377	25.8488	7.34899	18.3582	11.7155	6.86843	14.3554	3.27275	8	0	0	0	0	0	1.0071	0	0	2.82143	0	1.3294	0.839965	0.877324	0.570085	0	0	4
k123_2071978	WP_227074310.1	Acidocella sp. KAb 2-4	Bacteria	Pseudomonadota	0.712033	3.90058	4.17946	7.8032	1.33156	2.31994	2.20164	3.55749	8	0	0	0	0	0	0	0	0	4.26055	3.89035	1.82286	1.51086	0	0	0	0	2
k123_22183557	WP_227074310.1	Acidocella sp. KAb 2-4	Bacteria	Pseudomonadota	1.98765	18.1501	11.9636	6.4776	9.37996	12.9655	23.4171	6.2931	8	0	0	0	0	0	0	0	0	2.25456	3.52591	2.55302	1.10297	1.0928	0	0.4513	0	4
k123_25798714	WP_227074310.1	Acidocella sp. KAb 2-4	Bacteria	Pseudomonadota	1.87186	4.34263	6.94251	10.8584	11.3743	4.2917	12.9339	5.03675	8	0	0	0	0	0	0.406676	0	0	0.96147	0.83175	1.17125	0.931711	0	0	0	0	3
k123_7964291	WP_227074310.1	Acidocella sp. KAb 2-4	Bacteria	Pseudomonadota	11.3722	16.018	6.61582	11.987	12.3522	8.84538	13.8904	7.99209	8	0	0	0	0	0	0	0	0	1.4218	0	0	1.62197	0	0	0	0	2
k123_29292010	WP_227074310.1	Acidocella sp. KAb 2-4	Bacteria	Pseudomonadota	1.87778	13.472	5.23747	3.58727	5.44438	3.95292	5.31786	5.38559	8	0	0	0	0	0	0	0	0	1.1992	1.3876	0	0	0	0	0	0	1
k123_28922645	WP_227074310.1	Acidocella sp. KAb 2-4	Bacteria	Pseudomonadota	1.19459	9.70195	3.24011	9.24574	3.63233	1.98011	9.47014	1.447	8	0	0	0	0	0	0	0	0	0	1.42083	1.0127	0	0	0	0	0	2
k123_7634954	WP_227074310.1	Acidocella sp. KAb 2-4	Bacteria	Pseudomonadota	1.05657	5.79888	2.58509	1.95597	5.48763	5.11292	3.43181	3.47418	8	0	0	0	0	0	0	0	0	0	0	0	1.07968	1.00122	0	0	0	2
k123_9051178	WP_227074310.1	Acidocella sp. KAb 2-4	Bacteria	Pseudomonadota	2.27579	3.67335	2.89218	1.9286	3.1742	5.82956	1.1497	4.97399	8	0	1.00822	0	0	0	0	0	0	0	0	0	0	0	0	0	0	1
k123_23357593	WP_227074310.1	Acidocella sp. KAb 2-4	Bacteria	Pseudomonadota	3.94872	16.6666	8.24183	11.6837	5.8418	9.67397	7.51297	2.42996	8	0	0	0	0	0	0	0	0	0	0	0	0	0	0	0	0	0
k123_5329137	WP_227074310.1	Acidocella sp. KAb 2-4	Bacteria	Pseudomonadota	0.924351	13.2681	3.5303	3.66231	0.963132	1.16654	7.43294	1.08342	8	0	0	0	0	0	0	0	0	0	0	0	0	0	0	0	0	0
k123_11900044	WP_227074310.1	Acidocella sp. KAb 2-4	Bacteria	Pseudomonadota	2.12181	2.25426	1.67838	1.75237	1.47821	1.71536	3.84594	8.31382	8	0	0	0	0	0	0	0	0	0	0	0	0	0	0	0	0	0
k123_23234870	WP_189048985.1	Aliidongia dinghuensis	Bacteria	Pseudomonadota	4.83395	17.0776	7.56238	9.56049	3.91831	3.7282	8.06926	5.14577	8	0	0	0	0	0.57269	0	0	0.739337	0.852091	0	1.75038	1.55474	0	0	0.91327	0.470934	5
k123_21618226	WP_189048985.1	Aliidongia dinghuensis	Bacteria	Pseudomonadota	1.09169	7.70505	2.18981	3.67765	1.16648	0.828023	2.85048	1.22739	8	0	0	0	0	0.474869	0	0	0	0	0	0.98398	0	0	0	0.554016	0	3
k123_20097457	WP_012384344.1	Beijerinckia indica	Bacteria	Pseudomonadota	2.03325	20.9959	11.8125	13.1507	3.10588	2.07594	6.18722	2.60186	8	0	0	5.43333	5.46592	1.18893	0.835778	2.049	1.61396	4.60491	3.54732	1.78419	0	1.53336	2.09954	0	0	6
k123_19191171	WP_158809417.1	Beijerinckia sp. L45	Bacteria	Pseudomonadota	12.4598	7.21552	7.17664	8.77736	8.73863	10.3294	4.32804	7.14765	8	5.87097	2.98342	0	2.47481	1.75665	1.81587	1.63373	1.58993	4.72878	3.12567	4.9155	4.46981	1.33505	0	1.77906	1.96192	8
k123_10753783	WP_247005119.1	Bradyrhizobium sp. PRIMUS42	Bacteria	Pseudomonadota	14.6104	5.08892	13.7429	17.7373	23.3134	11.4406	8.80409	10.4625	8	5.23935	2.85735	0	0	3.90322	6.89131	7.49502	3.03756	4.26795	4.64438	5.75706	3.29547	1.76747	0.651819	1.25634	1.60822	7
k123_16018303	WP_247004856.1	Bradyrhizobium sp. PRIMUS42	Bacteria	Pseudomonadota	4.21397	2.63633	2.23394	3.01648	4.68033	4.7045	1.93025	3.3681	8	1.0021	0.8327	2.87608	0	0	1.90372	1.6512	0	1.28886	1.74206	1.20621	1.01881	0	0	0	0	6
k123_9084971	WP_253706821.1	Bradyrhizobium sp. WD16	Bacteria	Pseudomonadota	14.0676	5.14614	12.7553	16.7738	23.2569	11.2462	7.08386	8.91845	8	1.78659	2.90624	0	0	4.1732	4.75606	3.58801	3.68793	3.77187	0	2.56521	3.08186	1.3581	1.00502	0.831821	1.65805	7
k123_3139649	WP_158900535.1	Burkholderia sp. L27(2015)	Bacteria	Pseudomonadota	1.34058	3.28351	1.54269	2.8907	0.623726	1.24854	2.93436	2.05192	8	0	0	0	0	0	0	0	0	0	0	0.961922	0	0	0	0	0	1
k123_18882192	WP_242921147.1	Caulobacter sp. CCUG 60055	Bacteria	Pseudomonadota	6.62371	16.0746	9.91763	6.85619	6.93222	6.5674	5.91548	5.86062	8	0	0	0	0	1.21617	1.5901	1.00052	1.3282	0	0.924643	1.23861	1.88538	0	0	0.579449	0	5
k123_16032475	WP_242921147.1	Caulobacter sp. CCUG 60055	Bacteria	Pseudomonadota	2.86327	1.98139	1.21733	2.91116	4.89397	6.97538	0.999043	2.48939	8	0	0	0	0	0	0	0	0.895614	0	1.15674	0	1.31643	0	0	0	0	3
k123_10946476	WP_242921147.1	Caulobacter sp. CCUG 60055	Bacteria	Pseudomonadota	1.32825	2.37993	1.93422	1.54828	0.881912	1.54012	0.972159	1.77779	8	0	0	0	0	0	0.542356	0	0	0.896042	0	1.70741	0	0	0	0	0	3
k123_16742342	WP_233245086.1	Caulobacter sp. HMWF009	Bacteria	Pseudomonadota	15.8677	28.6311	15.5087	15.7531	12.9047	13.8358	12.9348	11.9333	8	0	2.80528	0	0	3.03586	1.84897	2.04651	2.74183	3.54854	2.28662	5.48331	2.61164	1.33394	4.29858	0.844465	0.563302	7
k123_6913804	WP_233245087.1	Caulobacter sp. HMWF009	Bacteria	Pseudomonadota	5.61812	5.39734	4.2492	4.37963	4.53038	3.65416	3.81595	4.26527	8	4.57656	2.36748	0	0	2.15353	1.5102	1.82598	2.35033	4.25296	4.79893	3.44381	0	1.25528	1.55809	0.60509	0.50462	7
k123_27211438	WP_233245087.1	Caulobacter sp. HMWF009	Bacteria	Pseudomonadota	1.06914	5.02739	1.35895	1.65136	1.55971	2.76878	2.31411	3.75918	8	1.24514	1.46996	0	0	1.57053	0.982813	0.638019	0.638501	0	0	1.91642	2.07157	0	0.848271	0.426882	0.707211	6
k123_19742735	WP_233245087.1	Caulobacter sp. HMWF009	Bacteria	Pseudomonadota	1.93942	18.1363	11.7433	3.2907	1.4943	2.00679	8.28328	1.33115	8	0	0	2.03385	2.08463	0.567026	0	0	0.947379	1.90736	0	1.63834	1.25816	0	0	0	0	5
k123_21987045	WP_233245087.1	Caulobacter sp. HMWF009	Bacteria	Pseudomonadota	1.82688	19.3185	6.75716	7.84258	6.05711	6.35113	6.47964	4.40759	8	0	0	0	0	0.418648	0	0	0	2.54617	1.61459	2.64427	0	0	0	0.573352	0	4
k123_2087030	WP_174299468.1	Caulobacter sp. S45	Bacteria	Pseudomonadota	4.04021	35.6458	18.2743	12.1371	4.147	6.20054	18.3999	7.57576	8	0	0	4.86975	0	0.511685	0.740286	0	0	2.34673	4.11283	3.86856	2.57403	0	0	0	0	4
k123_15368535	WP_211938015.1	Caulobacter sp. S6	Bacteria	Pseudomonadota	12.0415	14.8906	17.0631	10.9043	11.436	12.2928	10.0535	11.0666	8	3.02859	3.40684	0	3.70555	2.98902	3.43552	1.96589	1.86933	2.51019	2.09396	3.00778	3.3055	1.8954	0	1.43982	1.75205	8
k123_22356380	WP_211938015.1	Caulobacter sp. S6	Bacteria	Pseudomonadota	3.77891	4.38281	3.45341	2.85803	3.26318	4.15502	3.2722	4.91427	8	0	0	2.8267	0	1.10393	1.29395	1.16991	1.12684	2.23122	1.74264	0	2.06365	0.767547	0	0.794725	0	7
k123_6843285	WP_211938015.1	Caulobacter sp. S6	Bacteria	Pseudomonadota	7.01993	21.8526	12.887	10.2563	7.25163	7.99969	8.5271	7.22653	8	0	0	0	0	0	0	0	0	0	0	0	0	0	0	0	0.59132	1
k123_29004420	WP_166573539.1	Caulobacter sp. SLTY	Bacteria	Pseudomonadota	17.5086	41.7186	22.0074	27.7437	16.2599	16.2822	33.129	31.6871	8	1.44454	1.56786	3.11011	3.28085	0.459588	0.911917	0	0.980067	3.30139	2.53539	2.12629	1.28843	2.43205	1.24252	1.06613	0.791773	8
k123_17322015	WP_146645648.1	Labilithrix luteola	Bacteria	Pseudomonadota	2.44105	6.28669	7.585	2.91985	3.11726	4.4362	2.17948	6.93212	8	2.01418	3.25326	0	0	1.36351	2.2216	0	0.876217	0	0	0	0	0.908051	0.959645	2.0904	2.3634	5
k123_21244602	WP_146645648.1	Labilithrix luteola	Bacteria	Pseudomonadota	8.5592	4.89994	6.8523	5.1155	8.00106	3.61404	2.67046	5.2352	8	0	0.781346	0	0	3.83178	2.93751	0.833211	1.32971	1.55468	0	0	0	0	0	0	0	4
k123_9267881	WP_146645648.1	Labilithrix luteola	Bacteria	Pseudomonadota	2.21993	2.34942	2.86344	1.70633	2.06872	0.766916	1.24386	3.98697	8	0	0	0	0	0.989647	0.85494	0	0	0	0	0	0	0	0	1.83157	2.19587	2
k123_18376976	WP_146645648.1	Labilithrix luteola	Bacteria	Pseudomonadota	4.59788	3.22555	4.49674	3.36428	3.57181	1.85293	1.72748	2.61656	8	0	0	0	0	1.67707	1.69056	0	0	0	0	0	0	0	0	0.638923	0.756299	2
k123_28276055	WP_145966488.1	Mesorhizobium sp. M2A.F.Ca.ET.042.01.1.1	Bacteria	Pseudomonadota	3.475	6.08502	3.05964	3.46487	6.26622	8.21907	2.22329	3.49666	8	5.50182	0	0	0	0.533457	0	0.806305	0.962533	8.11645	4.29061	1.28786	7.02602	1.40652	1.12849	0.527769	1.63618	7
k123_11204812	WP_026595780.1	Methyloferula stellata	Bacteria	Pseudomonadota	1.24328	9.27263	7.56104	5.8819	1.0491	1.30958	4.81007	1.44094	8	0	0	0	0	0	0.686579	1.07278	0	0.972121	0	0	0	1.80164	1.1083	0	0	4
k123_2307750	WP_026595780.1	Methyloferula stellata	Bacteria	Pseudomonadota	3.50375	8.14122	4.85225	4.40782	2.4052	3.34241	3.69193	3.54832	8	0	0	0	0	0	0	0	0	0	0	0	0.887388	0	0	0	0	1
k123_24917684	WP_026595780.1	Methyloferula stellata	Bacteria	Pseudomonadota	3.12367	3.83849	3.63914	1.73599	1.39181	1.98756	2.01313	4.87286	8	0	0	0	0	0	0	0	0	0	0	0	0	0	0	0.526894	0	1
k123_4913314	WP_219341375.1	Nevskia soli	Bacteria	Pseudomonadota	1.8231	2.33336	1.80565	4.25272	2.47648	1.73695	2.70326	1.87355	8	2.06151	0	0	0	0.886116	0.660833	1.46389	0.869741	2.78543	2.93388	1.83262	1.15318	1.38072	1.18887	0	0.684689	7
k123_22385222	WP_040510966.1	Novacetimonas hansenii	Bacteria	Pseudomonadota	2.81539	4.45424	6.61208	3.52269	3.38233	3.1123	2.76924	4.40564	8	3.40322	0.912253	1.73542	3.83519	1.43336	1.22395	3.26551	4.21817	2.28928	1.28537	1.87079	2.28481	0.763113	0	1.26433	1.10566	8
k123_23390463	WP_089401849.1	Noviherbaspirillum humi	Bacteria	Pseudomonadota	1.40421	3.17866	1.85609	2.09414	1.6175	1.27363	1.59747	2.49245	8	0	0	0	0	0	0	0	0	0	0	0	0	0	0	0	0	0
k123_21873028	WP_067616518.1	Novosphingobium sp. FSW06-99	Bacteria	Pseudomonadota	2.44434	2.97764	1.85159	6.0057	3.31139	3.63938	4.98293	3.90554	8	7.8319	4.13616	2.49292	3.016	2.77939	3.99512	2.73517	2.8368	11.7144	6.25084	6.57828	10.1889	3.06012	2.75935	3.00296	2.93309	8
k123_28982143	WP_057297387.1	Pelomonas sp. Root1217	Bacteria	Pseudomonadota	2.03875	5.18706	2.90338	4.40871	3.68314	9.03551	7.66287	4.05525	8	0	0	0	0	0	0	0	0.545502	0	0	0	0	0	0	0	0	1
k123_27156886	WP_136919285.1	Polyangium aurulentum	Bacteria	Pseudomonadota	5.60917	5.41534	4.59578	1.7165	1.95953	1.32041	5.6891	5.07881	8	0	0	0	0	1.02842	1.76693	0	0	0	0	0	0	0.973404	1.11787	0	0.923794	3
k123_13292647	WP_184332963.1	Povalibacter uvarum	Bacteria	Pseudomonadota	21.0946	59.8608	47.9181	57.6951	27.8371	27.0035	60.7592	16.1647	8	1.37298	1.99877	4.04406	0	4.39833	5.37349	4.05226	3.65248	7.54383	5.46599	7.25892	9.1399	6.44763	5.6161	1.08526	1.45989	8
k123_4106479	WP_184332963.1	Povalibacter uvarum	Bacteria	Pseudomonadota	10.4582	5.31485	8.42613	9.21284	14.2282	6.30773	9.16286	6.91849	8	0	0	0	0	0.881835	1.30944	0	0	1.89941	2.13273	1.7859	1.24243	0.871458	0	0.446318	0.522052	5
k123_23662469	WP_184332963.1	Povalibacter uvarum	Bacteria	Pseudomonadota	11.4284	1.53956	3.31991	4.215	10.1964	5.75541	2.11805	7.84703	8	0	0	0	0	0.818048	0	0	0	1.08472	0.881395	1.84991	1.71377	0	0	0.581726	1.03983	4
k123_1322669	WP_184332963.1	Povalibacter uvarum	Bacteria	Pseudomonadota	9.02526	1.95291	2.84265	6.84198	7.79044	4.48148	2.65634	5.7247	8	0	0	0	0	0	0	0	0	1.30241	1.06229	0	0.946185	0	0	0.609699	0.584725	3
k123_27232778	WP_184332963.1	Povalibacter uvarum	Bacteria	Pseudomonadota	5.96965	1.33686	2.96327	5.1901	5.23661	3.96032	4.87314	4.28568	8	0	2.01512	0	0	0	0	0	0	1.48247	0	0	0	0	0	0	0	2
k123_16437979	WP_054357651.1	Prosthecomicrobium hirschii	Bacteria	Pseudomonadota	1.85084	7.40823	2.03346	3.39187	3.73527	2.81002	3.70015	1.01288	8	0	0	0	0	1.13968	1.18806	0.965718	1.42147	2.08916	2.14412	1.99146	0	0.920755	0	0	0.42562	6
k123_7022883	WP_054357651.1	Prosthecomicrobium hirschii	Bacteria	Pseudomonadota	2.2733	10.7603	6.03385	3.59442	3.37971	3.98366	5.31354	2.95604	8	0	1.36823	0	0	0.62249	1.21656	0	0	2.01475	0.885279	2.41922	2.3609	0	0	0	0	4
k123_3798955	WP_054357651.1	Prosthecomicrobium hirschii	Bacteria	Pseudomonadota	1.2831	5.59455	2.5283	1.84497	1.75065	1.80734	3.29685	0.775472	8	0	0	0	0	0	0.557397	0	0	0.783579	0	0	1.2989	0	0	0	0	3
k123_673369	WP_240356841.1	Pseudomonas sp. 15A4	Bacteria	Pseudomonadota	5.24811	51.3957	24.7318	23.9231	8.31885	11.9695	25.4241	6.55622	8	2.2792	3.23977	4.17257	5.41002	6.74903	8.42601	5.03589	4.87093	8.88537	7.36401	14.0155	15.0537	9.47036	6.71463	0.87684	1.55208	8
k123_27695852	WP_056473222.1	Rhizobacter sp. Root404	Bacteria	Pseudomonadota	1.6801	5.96843	5.09477	8.12343	7.48267	12.3211	17.4245	7.62473	8	0	0	0	0	1.89645	2.42679	0	0	0	0	1.28949	0	0	0	0.444743	0	3
k123_21233709	WP_104521971.1	Rhodopila globiformis	Bacteria	Pseudomonadota	12.462	6.56113	7.30571	9.09871	14.0774	7.22919	7.9289	4.02901	8	0	0	0	0	5.54193	5.29446	3.02082	3.30916	2.35852	2.75632	3.93517	3.73746	2.19664	1.49465	0.726843	1.06894	6
k123_9776098	WP_104521971.1	Rhodopila globiformis	Bacteria	Pseudomonadota	3.00264	3.54396	2.24922	4.99034	5.35826	3.06183	2.99303	2.88927	8	1.55789	1.87478	0	0	1.4202	1.72148	1.70309	1.97948	2.20855	1.91717	2.3865	2.40373	1.50271	0.816126	0.401071	0	7
k123_24594810	WP_104521971.1	Rhodopila globiformis	Bacteria	Pseudomonadota	5.93212	9.65048	6.51265	9.51412	7.89674	5.85928	7.55109	7.03568	8	0	1.49592	0	0	1.80449	1.93906	2.06539	1.88935	1.7661	1.8229	2.56908	1.87402	1.45298	0	0.636696	0	7
k123_6764355	WP_104521971.1	Rhodopila globiformis	Bacteria	Pseudomonadota	4.28226	13.3478	6.52722	8.97485	4.98074	4.21666	6.07147	2.76027	8	0	0	0	0	1.46461	1.75973	1.26537	1.53003	3.52903	2.86313	1.39769	2.26039	0	0.98955	0	0	5
k123_15039101	WP_104521971.1	Rhodopila globiformis	Bacteria	Pseudomonadota	3.95243	6.90443	5.89102	7.42241	6.33156	5.10406	4.41935	2.17744	8	0	0	0	0	0.658999	0.637939	0.794283	1.01754	1.2771	1.29771	0	1.14091	1.12889	0	0	0	5
k123_20479028	WP_104521971.1	Rhodopila globiformis	Bacteria	Pseudomonadota	2.12844	4.09193	3.02744	1.79322	1.34944	2.72948	1.08774	1.81145	8	0	0	0	0	0	0	0	0	0	0.854019	0	0.945624	0	0	0	0	2
k123_8840424	WP_104521971.1	Rhodopila globiformis	Bacteria	Pseudomonadota	0.710896	3.79906	1.83614	4.14884	2.68616	1.55866	1.26573	2.20502	8	0	0	0	0	0	0	1.12569	0	0	0	0	0	0	0	0	0	1
k123_24454291	WP_104521971.1	Rhodopila globiformis	Bacteria	Pseudomonadota	3.15281	3.13491	1.67686	2.10168	2.92643	1.2302	2.21607	2.90589	8	0	0	0	0	0.34046	0	0	0	0	0	0	0	0	0	0.516523	0	2
k123_2526891	WP_104521971.1	Rhodopila globiformis	Bacteria	Pseudomonadota	1.44692	4.16007	1.65777	2.73864	2.76874	2.44643	2.57839	3.05878	8	0	0	0	0	0	0	0	0	0	0	0	0	0	0	0	0	0
k123_11134700	WP_104521971.1	Rhodopila globiformis	Bacteria	Pseudomonadota	1.15775	2.20237	4.35114	1.91113	1.22184	1.05475	1.52336	1.55672	8	0	0	0	0	0	0	0	0	0	0	0	0	0	0	0	0	0
k123_6171922	WP_150040692.1	Rhodovastum atsumiense	Bacteria	Pseudomonadota	6.72291	13.8431	6.38902	5.393	5.65806	5.65008	7.25855	6.88107	8	0	1.14081	0	0	1.32162	0.976448	1.53055	1.53285	1.79435	2.12565	2.42835	2.27081	1.65813	0	0.722389	0	7
k123_14851462	WP_150040692.1	Rhodovastum atsumiense	Bacteria	Pseudomonadota	3.2039	3.39504	3.04562	3.3054	2.4121	1.89674	3.13069	2.87717	8	0	0	0	0	2.20938	1.03243	2.43058	1.48713	0	0	0	1.74469	0	0	0	0	3
k123_7657815	WP_201496533.1	Rubrivivax sp. A210	Bacteria	Pseudomonadota	5.0664	3.43122	3.15273	6.65049	9.9884	2.75209	12.5799	2.17503	8	0	0	0	0	3.95483	4.44326	1.64475	1.66256	0	0	0	0	1.21677	0	0	0	3
k123_12465311	WP_133331371.1	Sapientia aquatica	Bacteria	Pseudomonadota	1.19043	5.78932	4.24212	2.66066	1.19238	2.70776	4.11078	3.86106	8	0	0	0	0	0	0	0	0	0	0	0	1.33922	1.46051	0	0.915258	0.770134	3
k123_21618331	WP_044433529.1	Skermanella aerolata	Bacteria	Pseudomonadota	2.1565	3.28355	2.32484	1.70831	1.71546	1.62744	2.20273	5.84576	8	0	0	0	0	0	0.920368	0	0	0	0	0	0	0	0	0	0	1
k123_11170750	WP_044433529.1	Skermanella aerolata	Bacteria	Pseudomonadota	1.14988	9.46014	1.89387	1.15878	1.14947	1.76517	3.27671	2.1757	8	0	0	0	0	0	0	0	0	0	0	0	0	0	0	0	0	0
k123_2375467	WP_012233045.1	Sorangium cellulosum	Bacteria	Pseudomonadota	1.75699	3.9048	2.79312	1.73852	1.6838	1.08775	7.67655	4.85375	8	0	0	0	0	2.03934	1.95239	0	0	0	1.08013	0	0	3.08891	1.46196	1.45292	2.14945	4
k123_27103593	WP_129644593.1	Steroidobacter agariperforans	Bacteria	Pseudomonadota	5.11226	39.8699	24.7528	12.7251	14.5441	22.8787	21.1473	18.0618	8	2.99802	2.46915	3.65152	6.01689	0.66787	2.25989	1.01784	0	9.97964	11.3378	7.36148	12.1006	2.3733	1.86107	1.55626	1.05336	8
k123_23526463	WP_129644593.1	Steroidobacter agariperforans	Bacteria	Pseudomonadota	8.02456	38.3026	20.7773	21.6841	14.639	12.0946	24.5273	27.1317	8	2.80016	2.76862	3.51107	0	0.849496	0.85338	1.50336	0	8.14469	8.15867	5.4619	5.43286	1.87769	2.67066	1.41212	2.65507	8
k123_20909027	WP_129644593.1	Steroidobacter agariperforans	Bacteria	Pseudomonadota	15.5784	18.0334	25.5391	19.9612	28.2543	21.6179	29.7005	18.3852	8	0	2.66585	0	0	3.53777	3.02093	1.50132	1.81085	6.06915	3.57955	3.13038	3.34739	4.18403	2.64608	1.2108	1.47891	7
k123_25215771	WP_129644593.1	Steroidobacter agariperforans	Bacteria	Pseudomonadota	3.03321	11.0996	10.789	11.0769	3.94072	6.01487	10.3636	2.36325	8	1.76629	0	0	0	1.3617	0	1.34261	1.83608	0	2.22719	1.15924	3.97206	0.724572	0.793378	0	0	6
k123_29064090	WP_116808935.1	Steroidobacter cummioxidans	Bacteria	Pseudomonadota	12.0229	101.005	50.6333	58.1101	16.5762	23.4995	65.4685	11.5094	8	0	1.17717	6.07032	0	1.16472	1.20435	1.32383	0	3.76571	2.0661	5.55445	5.36515	4.3917	2.70252	0	0.755795	8
k123_23457717	WP_116808935.1	Steroidobacter cummioxidans	Bacteria	Pseudomonadota	1.74556	2.05101	4.15495	2.38267	1.62659	4.3764	4.43035	6.34099	8	0	0	0	0	0.37154	0	0	0	0	0	0.961308	0	0	0	0	0	2
k123_2632171	WP_066919294.1	Steroidobacter denitrificans	Bacteria	Pseudomonadota	9.83475	8.58652	13.475	12.2458	20.7969	9.07758	19.7584	10.8877	8	0	0	0	0	1.75132	1.91028	0.958591	0	4.73809	3.67706	1.99252	3.16661	2.31269	1.51935	0.726878	0.731833	6
k123_1242027	WP_066919294.1	Steroidobacter denitrificans	Bacteria	Pseudomonadota	12.0101	6.77723	9.17091	8.32893	12.3385	8.43506	9.06135	10.6336	8	0	0.951079	0	0	1.18975	0.957585	0	0	3.48522	2.5937	2.82052	2.6511	0	1.25153	1.01984	1.19279	6
k123_6792820	WP_066919294.1	Steroidobacter denitrificans	Bacteria	Pseudomonadota	7.78125	30.5869	16.2764	21.512	9.5086	12.5971	18.31	10.2629	8	1.3192	1.08702	0	0	0	0	1.16916	0.630279	3.7804	3.06548	2.16384	2.29508	1.02732	1.04252	0	0.498138	6
k123_12945084	WP_066919294.1	Steroidobacter denitrificans	Bacteria	Pseudomonadota	8.63057	3.33309	6.05225	5.52228	9.00488	6.33331	4.10367	10.2401	8	0	0	0	0	0.941297	0	0	0	1.85694	1.83814	0	0	2.26835	1.18502	1.36435	2.06348	4
k123_9005914	WP_203170347.1	Steroidobacter gossypii	Bacteria	Pseudomonadota	12.4413	29.9184	35.2985	19.2492	15.6212	23.377	22.8966	26.9701	8	1.77642	1.00026	4.56436	3.99292	1.25714	2.28183	0	1.4885	6.10221	7.24551	12.4585	7.44029	3.79014	2.86759	2.77533	3.04128	8
k123_14267886	WP_203170347.1	Steroidobacter gossypii	Bacteria	Pseudomonadota	10.109	9.10785	14.0422	12.1628	17.8558	9.79565	17.189	8.90828	8	0	2.29238	0	0	1.77112	1.6238	1.38014	1.36277	5.64967	5.68243	4.27533	3.72576	2.2264	1.43019	1.43353	1.26441	7
k123_6908785	WP_203170347.1	Steroidobacter gossypii	Bacteria	Pseudomonadota	19.0446	11.319	12.6711	17.3918	21.5653	12.0807	14.9798	12.2579	8	0	0	0	0	2.00979	2.19971	0.934885	1.14957	4.59891	3.4363	3.58921	4.59463	1.84839	1.43175	0.481226	1.46043	6
k123_9266425	WP_203170347.1	Steroidobacter gossypii	Bacteria	Pseudomonadota	2.96369	25.8236	15.0696	8.83525	3.18264	6.65826	11.9193	3.7284	8	0	0	2.53148	0	0.521585	0	0	0	2.31544	1.27086	1.44259	1.30381	1.74355	1.59958	0	0	5
k123_14588108	WP_203170347.1	Steroidobacter gossypii	Bacteria	Pseudomonadota	17.685	9.28399	10.6679	12.9025	15.7316	9.37875	14.1239	8.93919	8	0	0	0	0	0.894308	0.988233	0	0	1.33458	1.48585	1.42933	1.41835	0	0	0	0	3
k123_16092998	WP_203170347.1	Steroidobacter gossypii	Bacteria	Pseudomonadota	5.015	3.10609	4.92328	7.99704	5.14022	3.43673	7.93422	2.23709	8	0	0	0	0	1.14778	1.23266	0	0	0	1.64478	0	0.93425	1.29854	0	0	0	4
k123_25804241	WP_203170347.1	Steroidobacter gossypii	Bacteria	Pseudomonadota	9.33646	2.3106	6.03997	6.69292	12.1023	5.09811	7.35049	3.4458	8	0	0	0	0	0.709853	0.745193	0	0	2.07169	1.29192	0	0	0	0	0	0	2
k123_19313572	WP_203170347.1	Steroidobacter gossypii	Bacteria	Pseudomonadota	3.61051	1.99929	4.30476	3.56037	5.15357	1.65511	4.47141	2.24335	8	0	0	0	0	0	0	0	0	0.919534	1.07696	0	0	0	0	0	0	1
k123_23411153	WP_203170347.1	Steroidobacter gossypii	Bacteria	Pseudomonadota	3.39109	1.95935	3.73414	4.41149	2.928	0.988193	4.37903	1.13589	8	0	0	0	0	0.517829	0	0	0	0	1.04277	0	0	0	0	0	0	2
k123_14505600	WP_203170347.1	Steroidobacter gossypii	Bacteria	Pseudomonadota	5.97424	1.3532	1.68933	3.14275	4.75897	2.76897	2.24139	3.44375	8	0	0	0	0	0	0	0	0	0	0	0	0	0	0	0	0	0
k123_1912434	WP_101253283.1	Telmatospirillum siberiense	Bacteria	Pseudomonadota	6.42159	40.1037	23.1904	5.10811	2.43814	8.29757	9.62822	1.95014	8	0	0	2.55312	0	0.935845	1.10121	0.793799	0	0.981855	0.915184	1.47705	1.0455	0	0	0	0	5
k123_20446066	WP_101253283.1	Telmatospirillum siberiense	Bacteria	Pseudomonadota	3.1829	8.25344	5.08879	7.67908	2.51974	1.84848	10.9088	4.74139	8	0	0	0	0	0	0.66739	0	0	1.27741	0	0	0	0	0	0.724437	0.506813	3
k123_28035483	WP_101253283.1	Telmatospirillum siberiense	Bacteria	Pseudomonadota	2.60699	3.59791	3.36747	4.21002	1.65662	1.55881	3.50012	5.09507	8	0	0	0	0	0	0	0	0	0	0	0	0	0	0	0.352636	0	1
k123_22147807	WP_101253283.1	Telmatospirillum siberiense	Bacteria	Pseudomonadota	4.52924	4.91288	3.41582	3.05855	2.67699	1.92451	4.93645	2.05841	8	0	0	0	0	0	0	0	0	0	0	0	0	0	0	0	0	0
k123_17174531	WP_056018035.1	unclassified Phenylobacterium	Bacteria	Pseudomonadota	6.28903	5.44674	4.57957	5.21677	5.95362	4.64865	2.78392	4.09918	8	0	0	0	0	0.73283	0.701837	0	0	1.10831	0	0	0	0	0	0	0	2
k123_16117179	WP_165281255.1	Wenzhouxiangella sp. XN24	Bacteria	Pseudomonadota	5.34765	2.23168	5.15444	8.03372	9.28911	4.00148	10.7072	1.24072	8	0	0.813293	0	0	0.773724	0	0.823658	0.630592	0	0	0	1.2426	0	0	0	0	4
k123_10470795	WP_048860015.1	Acidisphaera rubrifaciens	Bacteria	Pseudomonadota	1.3368	3.31884	1.12936	2.06153	0.870503	0	2.04818	1.03256	7	0	0	0	0	0	0	0	0	0	0	0	0	0	0	0	0	0
k123_27689972	WP_254073086.1	Acidisphaera sp. S103	Bacteria	Pseudomonadota	4.70634	4.76905	0	6.5777	4.52697	3.24177	3.06339	3.9612	7	2.42461	2.80045	6.3644	3.00812	0	0	3.69304	3.6731	5.64981	6.08336	3.82239	4.20916	2.37202	1.55859	1.91787	1.94915	7
k123_24911780	WP_254073086.1	Acidisphaera sp. S103	Bacteria	Pseudomonadota	2.26645	3.3105	2.02861	3.84656	4.38094	1.8129	2.84982	0	7	0	0	0	0	2.61135	2.50367	1.89783	0.956599	0	0	1.56634	1.97557	1.85878	0	0	0	4
k123_2219438	WP_254073086.1	Acidisphaera sp. S103	Bacteria	Pseudomonadota	0.878595	4.37953	3.76148	1.27865	1.34032	1.18112	1.66514	0	7	0	0	0	0	1.68976	1.61933	1.35751	0	1.38628	2.09899	1.89504	2.02949	0	0	0	0	4
k123_6860048	WP_254073086.1	Acidisphaera sp. S103	Bacteria	Pseudomonadota	0.856266	4.95792	1.79144	1.09276	0	0.639068	0.903208	0.733381	7	0	0	0	0	0	0	0	0	0	0	7.239	0	0	1.13994	0	0	2
k123_25612801	WP_254073086.1	Acidisphaera sp. S103	Bacteria	Pseudomonadota	0	4.35351	1.10932	3.05492	0.789837	1.17641	1.75943	0.748649	7	0	0	1.98951	0	0	0	0	0	0	0	0	0	0	0	0	0	1
k123_23707066	WP_254073086.1	Acidisphaera sp. S103	Bacteria	Pseudomonadota	1.05916	4.08778	2.62545	1.7882	2.01152	3.72694	0	5.47725	7	0	0	0	0	0	0.727535	0	0	0	0	0	0.839066	0	0	0	0	2
k123_4340343	WP_254073087.1	Acidisphaera sp. S103	Bacteria	Pseudomonadota	4.5375	1.58573	0	3.16501	4.30256	1.03845	1.0072	1.84469	7	0	0	0	0	0	0	0	0	0	0	0	0	0	0	0	0	0
k123_8920514	WP_234730153.1	Acidocella facilis	Bacteria	Pseudomonadota	0	14.488	2.52995	3.13257	4.92714	3.10079	6.89415	3.42928	7	0	0	0	0	0	0	0	0	0.624393	2.80626	2.29765	2.71409	0	0	0	1.1548	3
k123_28865060	WP_227074310.1	Acidocella sp. KAb 2-4	Bacteria	Pseudomonadota	1.51014	8.5473	4.50011	5.19007	7.00277	3.24242	6.32927	0	7	0	0	0	0	0	0	0	0	4.7576	4.42955	2.49777	2.16281	0	0	0	0	2
k123_16447314	WP_227074310.1	Acidocella sp. KAb 2-4	Bacteria	Pseudomonadota	0	7.54924	1.61609	2.36415	1.15288	1.83211	3.33128	1.44357	7	0	0	4.71374	0	0	0	0	0	0	0	0	2.34201	0	0	0	0	2
k123_15164689	WP_227074310.1	Acidocella sp. KAb 2-4	Bacteria	Pseudomonadota	0	3.26252	2.76241	1.92372	1.60066	2.39	4.32109	1.66864	7	0	0	0	0	0	0	0	0	0	1.03411	0	0.792679	0	0	0	0	2
k123_5289216	WP_227074310.1	Acidocella sp. KAb 2-4	Bacteria	Pseudomonadota	1.15066	9.70661	5.98773	5.65873	2.05748	0	3.89091	1.3152	7	0	0	0	0	0	0.617815	0	0	0	0	0	0	0	0	0	0	1
k123_10585560	WP_227074310.1	Acidocella sp. KAb 2-4	Bacteria	Pseudomonadota	1.34059	0	1.4113	5.97289	5.78952	2.39653	5.009	1.825	7	0	0	0	0	0	0	0	0	0	0	0	0	0	0	0	0	0
k123_22136525	WP_189048985.1	Aliidongia dinghuensis	Bacteria	Pseudomonadota	2.17298	2.82284	1.19121	1.19449	0	3.08424	1.64623	3.01088	7	0	0	0	0	0	0	0	0	0	0	0	0.986216	0	0	0	0	1
k123_3391627	WP_189048985.1	Aliidongia dinghuensis	Bacteria	Pseudomonadota	0	7.35949	2.62756	3.07302	0.695987	0.904748	2.77586	1.17148	7	0	0	0	0	0	0	0	0	0	0	0	0	0	0	0	0	0
k123_27152653	WP_180286904.1	Azospirillum oleiclasticum	Bacteria	Pseudomonadota	1.96732	0	1.09782	3.05323	3.88677	1.05649	1.34893	2.84533	7	0	0	0	0	0	0	0	0	0	0	0	0	0	0	0	0	0
k123_19775265	WP_158809417.1	Beijerinckia sp. L45	Bacteria	Pseudomonadota	0	4.45651	1.94611	1.28665	0.865972	2.27534	1.34091	2.39532	7	0	0	0	2.39772	1.1793	0	1	0.951547	2.81325	2.05458	4.16066	3.76902	0	0.890402	0	0.812801	7
k123_29085128	WP_247004856.1	Bradyrhizobium sp. PRIMUS42	Bacteria	Pseudomonadota	5.27258	6.75307	3.26764	7.36309	3.9981	0	2.78903	1.21076	7	0	1.45269	0	0	3.2716	4.71604	1.50021	2.65696	0	1.5732	0	0	1.22825	0	0.438666	0	6
k123_27373376	WP_057849138.1	Bradyrhizobium valentinum	Bacteria	Pseudomonadota	3.25742	0	4.85381	4.87844	9.53201	3.75128	2.36508	1.59199	7	6.18856	3.5986	0	0	10.708	7.3671	5.12361	2.92024	1.80967	3.97046	9.66556	1.31529	3.89538	1.37415	0.517397	0.453455	7
k123_25797033	WP_076912480.1	Burkholderia pseudomallei	Bacteria	Pseudomonadota	5.89205	6.30174	6.089	11.322	8.90677	4.18646	11.4787	0	7	0	0	0	4.75002	1.04544	1.14136	0	1.48249	0	0	2.2588	0	1.73033	1.43677	0	0	5
k123_17999611	WP_233245087.1	Caulobacter sp. HMWF009	Bacteria	Pseudomonadota	0	18.73	9.98892	5.12921	1.16603	1.34595	9.03468	3.45113	7	0	0	3.38569	0	0	0	0	0	3.45166	2.57619	2.09339	0.95249	0	0	0	0.553067	4
k123_21869692	WP_233245087.1	Caulobacter sp. HMWF009	Bacteria	Pseudomonadota	0.78339	6.23917	1.86862	1.78871	0	1.4579	2.79144	1.10031	7	1.68893	1.4815	2.28902	0	0.405227	0	0	0.997971	0	0	1.40615	2.3397	0.912469	1.22594	0	0	6
k123_21499470	WP_233245087.1	Caulobacter sp. HMWF009	Bacteria	Pseudomonadota	1.19897	0	8.56015	2.14135	3.26445	1.83968	1.67075	1.50678	7	0	0.982004	0	0	0.329026	0	0	0.542047	0	0	0	0	0	0	0	0	3
k123_15374946	WP_233245087.1	Caulobacter sp. HMWF009	Bacteria	Pseudomonadota	1.10474	6.35007	2.14227	2.89893	1.27003	0.437962	0.803743	0	7	0	0	0	0	0	0	0	0	0	0	0	0.78691	0	0	0	0	1
k123_3098236	WP_158914988.1	Caulobacter sp. S45	Bacteria	Pseudomonadota	0	14.5	7.10425	9.63902	1.03733	1.80581	11.384	1.67462	7	0	0	3.14971	0	0.53564	0	0	0.920527	4.99419	4.94877	3.94327	2.92637	1.30984	0	0	0	6
k123_2118892	WP_158914988.1	Caulobacter sp. S45	Bacteria	Pseudomonadota	1.33761	8.37209	8.27994	3.03576	1.21416	1.93984	6.7674	0	7	0	0	0	0	0	0	0	0	2.17011	1.13317	1.41648	1.42365	0	0	0	0	2
k123_17441802	WP_209289015.1	Escherichia coli	Bacteria	Pseudomonadota	0	8.26835	2.60872	2.87263	0.664522	1.40235	4.50442	1.29908	7	0	0	0	0	1.16095	0.589572	0	0	3.59878	1.12265	0	0	0.750464	2.02535	0	2.65409	4
k123_23348121	WP_146645648.1	Labilithrix luteola	Bacteria	Pseudomonadota	5.95189	0	1.72576	1.9942	5.83967	1.92107	0.954445	1.05947	7	0	0	0	0	2.79844	2.75616	1.18553	1.14878	0	0	0	0	0.936097	0	0.681671	1.03798	4
k123_10404068	WP_146645648.1	Labilithrix luteola	Bacteria	Pseudomonadota	0	1.8584	1.75703	1.94902	1.49126	0.567925	1.40904	4.49635	7	0	0	0	0	0.297657	2.88368	0.739216	0	1.83312	0	0	0	0	0	2.11795	2.65645	4
k123_6213807	WP_146645648.1	Labilithrix luteola	Bacteria	Pseudomonadota	3.15669	0	1.60664	1.80014	2.90109	0.482268	1.03332	0.955832	7	0	0	0	0	0.537316	0	0	0	0	0	0	0	0	0	0	0	1
k123_10403268	WP_161071488.1	Massilia group	Bacteria	Pseudomonadota	3.4264	0	1.37398	3.05388	1.59333	1.23662	1.08971	2.6883	7	0	0	0	0	0	0	0	1.35625	0	0	0	0	0	0	0	0	1
k123_12377097	WP_026595780.1	Methyloferula stellata	Bacteria	Pseudomonadota	1.06783	3.8264	2.32369	1.23518	0	0.945684	0.802053	1.64615	7	0	0	0	0	0	0	0.634202	0	0	0	0	0	0	0	0	0	1
k123_28269700	WP_026595780.1	Methyloferula stellata	Bacteria	Pseudomonadota	1.34684	2.84373	0.980058	2.86182	1.4238	1.19532	0	0.803073	7	0	0	0	0	0	0	0	0	0	0	0	0	0	0	0	0	0
k123_21852576	WP_219341375.1	Nevskia soli	Bacteria	Pseudomonadota	3.30417	0	2.69641	2.43558	10.6635	1.65593	1.34282	1.80345	7	0	0	0	0	1.2586	0.696821	0	0	0	0	0	0	0	0	0	0	1
k123_198140	WP_119740708.1	Noviherbaspirillum cavernae	Bacteria	Pseudomonadota	3.80197	0	1.00145	0.713491	2.06001	1.62742	1.9658	0.858959	7	0	0	0	0	0	0	0	0	0	0	0	0	0	0	0	0	0
k123_19988105	WP_150557441.1	Pandoraea nosoerga	Bacteria	Pseudomonadota	5.15362	6.05752	4.79335	9.77043	8.4721	4.04124	11.1058	0	7	0	0	0	0	0.962271	0.867288	0.7855	0.940756	0	0	0	0	1.06992	0	0	0	3
k123_12583194	WP_175108047.1	Pararobbsia alpina	Bacteria	Pseudomonadota	1.05747	2.34794	1.2012	1.59069	0	0.641921	3.46946	1.01908	7	0	0	0	0	0	0.643415	0	0	0	0	0	0	0.584706	0	0	0	2
k123_6781435	WP_184332963.1	Povalibacter uvarum	Bacteria	Pseudomonadota	3.08866	0	2.40345	1.71487	4.91671	2.65704	1.39168	1.96953	7	0	0	0	0	1.02893	1.09791	0	0	1.82884	2.78728	1.8354	1.97096	1.59647	0	0.706932	0.759661	5
k123_76201	WP_184332963.1	Povalibacter uvarum	Bacteria	Pseudomonadota	7.00654	0	4.92365	3.31008	5.51628	4.06226	3.29986	2.88188	7	0	1.26266	0	0	1.12195	0.874317	0	0	1.18018	0	1.32541	1.40057	1.22522	0	0.574496	0	6
k123_27661174	WP_184332963.1	Povalibacter uvarum	Bacteria	Pseudomonadota	3.03321	0	1.28912	1.9184	2.26009	0.905586	2.28738	0.491775	7	0	0	0	0	0	0	0.63714	0	0	0	0	0	0	1.13148	0	0	2
k123_6163019	WP_184332963.1	Povalibacter uvarum	Bacteria	Pseudomonadota	2.13521	0	2.25104	2.83415	6.79075	2.06064	2.0286	1.90072	7	0	0	0	0	0	0	0	0	0	0	0	0	0	0	0	0	0
k123_17238455	WP_054357651.1	Prosthecomicrobium hirschii	Bacteria	Pseudomonadota	0.684314	5.5013	2.09809	0	1.41863	1.69094	3.5642	2.79883	7	0	0	1.8311	0	0	0	0	0	0	1.38269	2.43643	1.49309	0	0	0	0	3
k123_20281620	WP_104070669.1	Ralstonia solanacearum	Bacteria	Pseudomonadota	4.52307	0	1.95327	3.14687	7.2642	2.00808	1.59972	1.98705	7	0	0	0	0	1.04778	1.01935	0	0	0	0	0	0	0	0	0	0	1
k123_22765125	WP_056473222.1	Rhizobacter sp. Root404	Bacteria	Pseudomonadota	4.76219	0	5.16182	5.57209	7.27777	2.0089	8.98649	2.79412	7	0	0	0	0	1.87111	2.95151	0	1.2128	0	0.898899	0	0	0	0	0	0	3
k123_13758661	WP_056473222.1	Rhizobacter sp. Root404	Bacteria	Pseudomonadota	5.51541	0	3.4921	1.85102	5.26972	2.23821	2.68269	1.05273	7	0	0	0	0	0.688416	0.856716	0	0	0	0.812955	0	0	0	0	0	0	2
k123_8700522	WP_166930715.1	Rhizomicrobium electricum	Bacteria	Pseudomonadota	18.6118	0	5.51048	6.1268	14.6966	1.66798	4.35068	4.87484	7	0	0.696432	0	0	0	0	0.438544	0	0	0	0	0	0	0	0	0	2
k123_7583351	WP_104521971.1	Rhodopila globiformis	Bacteria	Pseudomonadota	6.34119	0	1.6998	2.66484	8.5379	3.15474	2.55059	0.694517	7	0	2.67974	0	0	6.07283	7.05999	3.40084	0.963404	2.26482	5.49837	8.03352	6.86933	2.25902	1.12951	1.95045	1.35328	7
k123_20888032	WP_104521971.1	Rhodopila globiformis	Bacteria	Pseudomonadota	3.25333	0	3.73004	3.48336	6.97326	2.88838	8.97474	0.989193	7	0	0	0	0	3.24622	2.51385	0	0.936807	1.30186	1.7606	1.81098	1.07627	1.34823	0	0	0	5
k123_666105	WP_104521971.1	Rhodopila globiformis	Bacteria	Pseudomonadota	1.10442	3.87238	1.91691	2.52513	1.15148	1.53944	1.42856	0	7	0	1.49109	0	0	0	0	0	0	0.865354	0	0	1.15586	0	0	0	0	3
k123_8779291	WP_104521971.1	Rhodopila globiformis	Bacteria	Pseudomonadota	0	9.17598	5.77129	3.33963	0.741579	0.990464	2.18444	0.872899	7	0	0	0	2.35821	0.571323	0	0	0	0	0	0	0	0	0	0	0	2
k123_5647338	WP_104521971.1	Rhodopila globiformis	Bacteria	Pseudomonadota	1.16835	11.5361	3.71263	2.39406	0	1.60488	1.75453	0.528048	7	0	0	0	0	0	0	0	0	0	0	0	1.69405	0	0	0	0	1
k123_28399297	WP_150040692.1	Rhodovastum atsumiense	Bacteria	Pseudomonadota	1.79714	0	2.28713	6.62546	9.06504	1.70483	2.82923	2.87669	7	0	0	0	0	0	1.43682	0.981782	4.88664	0	0	2.91058	0	2.29167	0	0	0	4
k123_2024667	WP_150040692.1	Rhodovastum atsumiense	Bacteria	Pseudomonadota	6.7082	1.28903	5.4737	10.4594	18.5166	9.0566	5.91295	0	7	0	0	0	0	3.26051	2.77743	1.62457	2.32416	0	0	1.0654	0	0	0	0	0	3
k123_7442157	WP_150040692.1	Rhodovastum atsumiense	Bacteria	Pseudomonadota	5.53538	4.3567	0	4.59584	3.0436	2.80899	1.53518	3.4128	7	0	0	0	0	0	0	0.909372	0	0	0	0	0	0	0	0	0	1
k123_8668633	WP_113889766.1	Roseiarcus fermentans	Bacteria	Pseudomonadota	5.39395	0	5.10916	5.81808	13.6504	4.31391	2.7405	1.28109	7	0	4.03107	0	0	4.69166	7.81215	3.75371	2.63495	9.41545	5.67108	11.5092	1.14229	1.13273	0	0	5.42855	7
k123_26257225	WP_129644593.1	Steroidobacter agariperforans	Bacteria	Pseudomonadota	6.69554	0	4.0549	3.90105	6.9508	3.75448	2.74754	3.41976	7	0	0	0	0	0.789913	1.00416	0	0	1.51253	2.0465	2.44628	1.19181	0	0	0.377051	0	4
k123_16220894	WP_129644593.1	Steroidobacter agariperforans	Bacteria	Pseudomonadota	4.94429	0	6.18481	5.42098	12.5153	2.96313	6.67188	2.97231	7	0	0	0	0	0.663876	0.878008	0.870139	0	1.63785	2.6936	1.18132	0.77765	0	0	0	0	4
k123_13343461	WP_129644593.1	Steroidobacter agariperforans	Bacteria	Pseudomonadota	3.71239	0	4.02259	3.03721	6.88992	4.05167	2.38193	6.25854	7	0	0	0	0	0.923282	0	0	0	0	0	1.08138	0	0	0.9975	1.09515	1.42495	4
k123_20764596	WP_129644593.1	Steroidobacter agariperforans	Bacteria	Pseudomonadota	6.54304	0	2.75243	4.06546	5.0558	3.40821	2.8442	2.70592	7	0	0	0	0	0	0	0.707097	0	0	0	0.986543	0	0	0	0	0	2
k123_6820625	WP_116808935.1	Steroidobacter cummioxidans	Bacteria	Pseudomonadota	11.5227	0	3.56985	4.18185	8.63257	3.29474	13.4602	3.6328	7	0	0	0	0	0	0	0	0	0.964006	0.779696	0	0	1.07508	1.38942	0	0	2
k123_4892576	WP_066919294.1	Steroidobacter denitrificans	Bacteria	Pseudomonadota	9.45811	0	8.24111	6.91128	8.45494	4.7267	3.26508	6.56801	7	0	1.24908	0	0	1.09894	0.778503	0	0	2.11561	1.9577	0	1.9845	0	1.17439	0.55846	1.09062	6
k123_11174503	WP_203170347.1	Steroidobacter gossypii	Bacteria	Pseudomonadota	3.02017	0	3.9796	4.04453	7.89065	1.68757	5.65315	2.0794	7	0	0	0	0	0.687975	0.741348	0	0	2.36068	1.58543	0	0	0.831005	0	0	0	3
k123_13241332	WP_203170347.1	Steroidobacter gossypii	Bacteria	Pseudomonadota	6.44072	0	2.79966	5.52771	5.43819	2.14562	2.60878	1.118	7	0	0	0	0	0.801287	0.623334	0	0	0	0	0	0	0	1.06496	0	0	2
k123_18484038	WP_203170347.1	Steroidobacter gossypii	Bacteria	Pseudomonadota	4.79981	0	3.46047	3.25667	6.33149	5.60826	3.05473	3.99772	7	0	0	0	0	0	0	0	0	0	1.31018	0	0	1.10435	0	0	0	2
k123_2033000	WP_203170347.1	Steroidobacter gossypii	Bacteria	Pseudomonadota	0	6.0547	3.46574	1.88552	1.34785	3.033	4.09427	3.28105	7	0	0	0	0	0	0	0	0	0	0	1.21904	0.897362	0	0	0	0	1
k123_14222455	WP_203170347.1	Steroidobacter gossypii	Bacteria	Pseudomonadota	1.70273	1.50607	1.6255	0	1.74547	2.1659	1.33608	19.9591	7	0	0	0	0	0	0	0	0	0	0	0	0	0	0	1.02242	1.01602	1
k123_15862206	WP_203170347.1	Steroidobacter gossypii	Bacteria	Pseudomonadota	2.50957	1.11298	1.95952	3.36399	4.94722	1.13625	1.27691	0	7	0	0	0	0	0	0	0	0	0	0	0	0	0	0	0	0	0
k123_2607846	WP_101253283.1	Telmatospirillum siberiense	Bacteria	Pseudomonadota	13.0047	0	24.4193	28.0271	22.5011	21.5733	37.8162	9.47779	7	0	0	0	0	0	0	0	0	0	0	0	0	0	0.865712	0.460176	0	2
k123_16592427	WP_101253283.1	Telmatospirillum siberiense	Bacteria	Pseudomonadota	1.57759	7.34518	6.68278	1.59267	0	2.20849	4.0712	2.22861	7	0	0	0	0	0	0	0	0	0	0	0	0	0	0	0	0	0
k123_10538570	WP_165281255.1	Wenzhouxiangella sp. XN24	Bacteria	Pseudomonadota	4.08249	0	2.39159	2.36769	3.86773	1.43781	1.89105	2.99762	7	0	0	0	0	0	0	0	0	0.935258	0	0	1.39605	0	0	0.51391	0	3
k123_1541539	WP_165281255.1	Wenzhouxiangella sp. XN24	Bacteria	Pseudomonadota	8.00513	0	1.40623	4.8808	5.99296	2.92616	1.69004	6.52388	7	0	0	0	0	0	0	0	0	0	0	0	0	0	0	0	0.871225	1
k123_26747749	WP_227321139.1	Acidisoma silvae	Bacteria	Pseudomonadota	0.972626	3.32977	0	3.50499	0	1.52444	3.31066	1.5237	6	0	0	0	0	0	0	0.784004	0	0	0	0	0	0	0	0	0	1
k123_20531587	WP_048860015.1	Acidisphaera rubrifaciens	Bacteria	Pseudomonadota	0.990585	0	0	1.94087	1.89103	1.81452	0.765237	0.951888	6	0	1.33617	0	0	0	0	1.29936	1.92149	0.814799	0	0	1.10715	0	2.25278	1.42033	0	6
k123_3756868	WP_254073086.1	Acidisphaera sp. S103	Bacteria	Pseudomonadota	0	0	0.968358	0.999007	1.5915	0.996731	2.70218	1.8704	6	0	0	0	0	2.74302	3.37214	2.3953	3.02493	3.73831	1.80031	2.51501	5.65123	5.51742	1.80104	1.61237	3.18495	6
k123_17737708	WP_254073086.1	Acidisphaera sp. S103	Bacteria	Pseudomonadota	1.427	0	1.25624	2.19333	2.23743	0.919789	1.01405	0	6	0	0	0	0	2.65505	5.25028	1.96608	1.54584	0	0	1.58512	1.51198	1.9071	3.22519	0	0	4
k123_18115364	WP_254073086.1	Acidisphaera sp. S103	Bacteria	Pseudomonadota	2.41876	0	0	2.8501	2.15275	1.07318	1.81194	1.17606	6	0	1.65887	0	0	0	0	2.94049	2.11553	3.16005	3.33527	2.75155	0.830039	1.95725	0	0.406827	0	6
k123_11351670	WP_254073086.1	Acidisphaera sp. S103	Bacteria	Pseudomonadota	3.17651	1.94975	0	2.33819	2.46976	1.54925	0	2.94713	6	0	0	2.36658	4.0943	0	0	0.626249	1.20397	1.49666	1.79032	0	0	0	0	0.706163	0.579108	4
k123_11885749	WP_254073087.1	Acidisphaera sp. S103	Bacteria	Pseudomonadota	4.97889	0	2.45239	1.86331	3.01704	1.92543	0	1.01233	6	0	0	0	0	0.792898	0	0	0	0	0	0	0	0	0	0	0	1
k123_18471022	WP_227074310.1	Acidocella sp. KAb 2-4	Bacteria	Pseudomonadota	2.51059	0	0	1.78502	7.97347	6.93032	0.682044	3.99459	6	0	0	0	0	0	0	0	0	0	0	0	0	2.16161	0	0	0	1
k123_20543127	WP_227074310.1	Acidocella sp. KAb 2-4	Bacteria	Pseudomonadota	0	5.10982	0	2.72552	1.87041	1.26743	4.29315	1.05667	6	0	0	0	0	0	0	0	0	1.17546	0.918507	0	0	0	0	0	0	1
k123_26217756	WP_227074310.1	Acidocella sp. KAb 2-4	Bacteria	Pseudomonadota	0	4.63474	0	2.46166	1.43129	0.486029	2.18613	1.9585	6	0	0	0	0	0	0	0	0	0	0	0	0	0	0	0	0	0
k123_19380877	WP_227074310.1	Acidocella sp. KAb 2-4	Bacteria	Pseudomonadota	0	1.92609	1.64812	1.20725	0.533538	0	1.86282	0.741168	6	0	0	0	0	0	0	0	0	0	0	0	0	0	0	0	0	0
k123_2676376	WP_038448238.1	Bdellovibrio bacteriovorus	Bacteria	Pseudomonadota	0.632577	2.87721	1.12671	1.63553	0	0	2.74891	0.911249	6	0	0	0	0	0	0	0	0	0	0	0	0	0	0	0	0	0
k123_10140343	WP_063206538.1	Bdellovibrio bacteriovorus	Bacteria	Pseudomonadota	0	0	1.5644	1.12878	0.764084	1.49703	3.38825	1.51793	6	0	0	0	0	0	0	0	0	0	0	0	0	0	0	0	0	0
k123_1853356	WP_246845109.1	Bdellovibrio sp. NC01	Bacteria	Pseudomonadota	0.648241	0	0	0.920384	0.636594	2.38182	4.03598	1.65946	6	0	0	0	0	0	0	0	0	0	0	0	0	0	0	0	0	0
k123_21670237	WP_012384344.1	Beijerinckia indica	Bacteria	Pseudomonadota	1.92496	0	1.39217	2.33732	6.68389	1.11382	5.63917	0	6	0	0	0	0	1.63106	1.63966	2.7785	2.81752	0	0	0	0	3.46671	2.92353	0	0	3
k123_2326080	WP_253706821.1	Bradyrhizobium sp. WD16	Bacteria	Pseudomonadota	3.52865	0	5.81508	6.1378	7.61106	3.17615	1.51452	0	6	1.7988	2.91273	0	0	3.89607	4.65343	2.07769	3.94269	2.55081	0	3.07075	2.19521	0	1.03759	0	0	6
k123_19091044	WP_211938015.1	Caulobacter sp. S6	Bacteria	Pseudomonadota	1.62938	9.30762	3.74915	0.923094	0	2.67356	2.38072	0	6	3.56367	0	0	4.34254	1.53871	3.37611	3.72659	0	0	0	5.3866	5.29714	4.54278	1.55196	0	0	6
k123_14560836	WP_061532008.1	Collimonas arenae	Bacteria	Pseudomonadota	0	0	1.37695	3.29093	3.71006	2.20444	8.84706	4.79652	6	0	0	0	0	0.930614	1.60886	0	0	0	0	0	0	0	0	0.907979	0	2
k123_3360373	WP_061532008.1	Collimonas arenae	Bacteria	Pseudomonadota	0	0	1.41547	3.749	4.23252	1.78762	8.11519	4.45553	6	0	0	0	0	0	0	0	0	0	0	0	0	0	0	0	0.736567	1
k123_22069629	WP_136417885.1	Herbaspirillum sp. ST 5-3	Bacteria	Pseudomonadota	2.08495	0	1.09324	2.88304	0.5725	1.21434	0	1.92089	6	0	0	0	0	0	0	0.65166	0	0	0	0	0	0	0	0	0	1
k123_13779421	WP_146645648.1	Labilithrix luteola	Bacteria	Pseudomonadota	0	2.48264	3.14423	0.813636	0.778234	3.671	0	3.95218	6	0	0	0	0	2.15412	2.82629	0	0	0	0	0	0	0	0	1.38347	1.09235	2
k123_10602526	WP_146645648.1	Labilithrix luteola	Bacteria	Pseudomonadota	1.0627	8.57445	1.28034	1.55713	1.82857	0.906639	0	0	6	0	0.852691	0	0	1.11297	1.55188	0	0	0	0	0	0	0	0	0	0	2
k123_24124484	WP_146645648.1	Labilithrix luteola	Bacteria	Pseudomonadota	2.51756	0	0.76609	2.22384	1.87228	0.557045	0.608161	0	6	0	0	0	0	0.644998	0.689146	0	0	0	0	0	0	0	0	0	0	1
k123_10093856	WP_026595780.1	Methyloferula stellata	Bacteria	Pseudomonadota	2.64123	2.67272	5.29698	0	1.34267	1.55853	1.57726	0	6	0	0	0	0	0	0	0	0	0	0	0	0	0	0	0	0	0
k123_26933501	WP_029922662.1	Nevskia soli	Bacteria	Pseudomonadota	1.40002	3.23426	2.16629	3.05783	1.40932	1.63538	0	0	6	0	1.41608	0	0	0.748066	0.715575	0	0	0	0	0	0	0	0	0	0	2
k123_7500782	WP_029922662.1	Nevskia soli	Bacteria	Pseudomonadota	0	5.64352	3.35661	0.960078	0	0.989957	0.802833	3.29729	6	0	0	0	0	0	0	0	0	0	0	0.913807	0	0.812633	0	0.503927	0	3
k123_24767033	WP_102113011.1	Niveispirillum cyanobacteriorum	Bacteria	Pseudomonadota	0	2.94687	1.58502	0.691077	0.790828	0.623811	0.817644	0	6	0	0	0	0	0.391411	0	0	0	0	0.98013	0	0	0	0	0	0	2
k123_5190555	WP_166930715.1	Rhizomicrobium electricum	Bacteria	Pseudomonadota	2.06878	0	1.94846	2.75875	7.94383	2.44843	0	2.01202	6	0	0	0	0	0.498631	0	0	0	0	0	0	0	0	0	0	0	1
k123_11410457	WP_044433529.1	Skermanella aerolata	Bacteria	Pseudomonadota	1.01123	0	1.50353	1.40398	1.1075	1.49198	0	1.65136	6	0	0	0	0	0.860537	0	0	0	0	0	0	0	0	0	0	0	1
k123_7439629	WP_129644593.1	Steroidobacter agariperforans	Bacteria	Pseudomonadota	4.44233	0	4.65078	4.91208	7.73168	1.01217	2.91331	0	6	0	0	0	0	1.01087	1.65269	0	0	1.17306	1.35362	0	0	1.74751	0.818951	0	0	3
k123_26122139	WP_066919294.1	Steroidobacter denitrificans	Bacteria	Pseudomonadota	5.72256	0	0	2.68946	2.23709	1.17994	2.94053	1.91705	6	0	0	0	0	0	0	0	0	0	0	0	0	1.29281	1.33608	0	0	1
k123_22462885	WP_203170347.1	Steroidobacter gossypii	Bacteria	Pseudomonadota	8.23339	0	0	2.8448	2.76497	1.30771	4.60373	0.976398	6	0	0	0	0	0	0	0	0	1.31983	0	0	0	0	0	0	0	1
k123_29065516	WP_129775246.1	Steroidobacter soli	Bacteria	Pseudomonadota	3.7979	0	1.9101	3.20419	4.88138	0.986652	1.4145	0	6	0	0	0	0	0	0	0.556366	0	0	0	0	0	0.587696	0	0	0	2
k123_17259319	WP_048860015.1	Acidisphaera rubrifaciens	Bacteria	Pseudomonadota	0	8.46501	2.81141	1.84711	0	1.59922	1.45606	0	5	0	0	0	0	0	0	0	0	0	0	0	0	0	0	0	0	0
k123_22069047	WP_254073086.1	Acidisphaera sp. S103	Bacteria	Pseudomonadota	0	3.25225	0	1.45927	0.900049	0.607674	0.707277	0	5	0	0	0	0	0	0	0	0	4.25202	3.43709	0.984924	0	0	0	0	0	2
k123_24119324	WP_254073086.1	Acidisphaera sp. S103	Bacteria	Pseudomonadota	1.75101	0	0	0	1.7365	1.95028	1.77442	0.682876	5	1.2606	0	0	0	0	0	0	0	0	1.42592	0	0	0	0	0	0.363907	3
k123_26944637	WP_254073086.1	Acidisphaera sp. S103	Bacteria	Pseudomonadota	0	5.64179	0.976768	1.11213	0	0.757269	1.47145	0	5	0	0	0	0	0	0	0	0	0	0	0	0	0	0	0	0	0
k123_4405382	WP_254073086.1	Acidisphaera sp. S103	Bacteria	Pseudomonadota	0	3.08857	1.2833	1.04855	0	0.5177	0	0.846334	5	0	0	0	0	0	0	0	0	0	0	0	0	0	0	0	0	0
k123_24000923	WP_008494535.1	Acidocella	Bacteria	Pseudomonadota	2.23712	0	0	1.08656	2.81069	6.6109	0	2.91467	5	0	0	0	0	0	0	0	0	0	0	0	0	0	0	0.334253	0	1
k123_1912504	WP_227074310.1	Acidocella sp. KAb 2-4	Bacteria	Pseudomonadota	0	0	0	5.517	3.38596	1.94068	6.58191	3.71691	5	0	0	0	0	0	0	0	0	1.25662	1.38182	0	0	0	0	0	0	1
k123_18574590	WP_227074310.1	Acidocella sp. KAb 2-4	Bacteria	Pseudomonadota	2.85781	0	0	1.23436	5.71913	10.178	0	4.37495	5	0	0	0	0	0	0	0	0	0	0	0	0	0	0	0	0	0
k123_3101645	WP_227074310.1	Acidocella sp. KAb 2-4	Bacteria	Pseudomonadota	0	5.64984	2.15392	1.71239	0	0	5.37418	1.05306	5	0	0	0	0	0	0	0	0	0	0	0	0	0	0	0	0	0
k123_24748045	WP_227074310.1	Acidocella sp. KAb 2-4	Bacteria	Pseudomonadota	0.728534	0	0.76721	0	1.81644	0.9466	2.91395	0	5	0	0	0	0	0	0	0	0	0	0	0	0	0	0	0	0	0
k123_21169465	WP_012384344.1	Beijerinckia indica	Bacteria	Pseudomonadota	0	1.78321	4.03948	0	0.764382	0.945743	0	1.40425	5	0	0	0	0	0	0	0	0	0	0	0	0	0	0	0.425449	0.532024	1
k123_5918799	WP_012384344.1	Beijerinckia indica	Bacteria	Pseudomonadota	2.85891	0	0	1.26654	0.776567	0.691305	1.94968	0	5	0	0.740527	0	0	0	0	0	0	0	0	0	0	0	0	0	0	1
k123_9368551	WP_247004856.1	Bradyrhizobium sp. PRIMUS42	Bacteria	Pseudomonadota	0.759385	0	0	1.11517	1.08528	0.837108	0	4.77116	5	0	0	0	0	0	0	0	0	0	0	0	0	0	0	0	0	0
k123_2170947	WP_032112444.1	Candidatus Paracaedibacter symbiosus	Bacteria	Pseudomonadota	2.47605	0	1.32146	1.11449	3.80126	0.796348	0	0	5	0	0	0	0	0	0	0	0	0	0	0	0	0	0	0	0	0
k123_24887523	WP_242921147.1	Caulobacter sp. CCUG 60055	Bacteria	Pseudomonadota	2.56072	0	0	2.45549	3.13261	1.04369	1.14195	0	5	0	0	0	0	0	0	0	0	0	0	0	0	0	0	0	0	0
k123_25278363	WP_233245087.1	Caulobacter sp. HMWF009	Bacteria	Pseudomonadota	0	4.70238	2.39615	1.51991	0	0.922947	3.51321	0	5	0	0	0	0	0	0	0	0	0	0	0.996646	1.9829	0	0	0	0	1
k123_3709014	WP_158914988.1	Caulobacter sp. S45	Bacteria	Pseudomonadota	0	0	0.895668	1.89381	2.27051	0.568404	1.09798	0	5	0	0	0	0	1.32238	0	0.971542	0	0	0	0	0	0	0	0	0	2
k123_10935613	WP_188612890.1	Chelatococcus reniformis	Bacteria	Pseudomonadota	2.97498	0	0	0.691304	1.85481	1.35064	0	0.728583	5	0	0	0	0	0	0	0	0	0	0	0	0	0	0	0	0	0
k123_11819026	WP_223633858.1	Corallococcus sp. EGB	Bacteria	Pseudomonadota	0	2.69797	1.95401	1.64348	0	0	3.29587	0.817317	5	0	0	0	0	0	0	0	0	0	0	0	0	0	0	0	0	0
k123_20479290	WP_094410679.1	Elstera cyanobacteriorum	Bacteria	Pseudomonadota	0	9.80598	7.37614	3.80682	0	0	1.93501	6.13227	5	0	0	0	0	0	0	0	0	0	0	0	0	0	0	0	0	0
k123_8103165	WP_136417885.1	Herbaspirillum sp. ST 5-3	Bacteria	Pseudomonadota	1.09463	0	1.45098	1.88718	4.48224	0	5.80383	0	5	0	0	0	0	0.46357	0	0	0	0	1.41859	0	0	0	0	0	0	2
k123_27795057	WP_151116746.1	Hypericibacter adhaerens	Bacteria	Pseudomonadota	2.87252	0	0.955791	2.27067	2.18603	0	0	3.38487	5	0	0	0	0	0	0	0	0	0	0	0	0	0	0	0.424748	0	1
k123_27799800	WP_026595780.1	Methyloferula stellata	Bacteria	Pseudomonadota	0	3.69626	1.36751	0	0	1.0611	0.695758	4.39003	5	0	0	0	0	0	0	0	0	0	0	1.6827	0	0	0	0	0	1
k123_795122	WP_026595780.1	Methyloferula stellata	Bacteria	Pseudomonadota	2.26632	2.19051	0	0.790729	0.872266	1.79218	0	0	5	0	0	0	0	0	0	0	0	0	0	0	0	0	0	0	0	0
k123_16051963	WP_020484797.1	Methylomonas sp. MK1	Bacteria	Pseudomonadota	0.99742	0	1.21364	0.746081	5.021	0	0.790885	0	5	0	0	0	0	0	0	0	0	0	0.953092	0	0	0	0	0	0	1
k123_1792918	WP_119740708.1	Noviherbaspirillum cavernae	Bacteria	Pseudomonadota	2.41433	0	0	0.618508	1.48504	1.3306	0	0.629874	5	0	0	0	0	0	0	0	0	0	0	0	0	0	0	0	0	0
k123_5052315	WP_136932092.1	Polyangium fumosum	Bacteria	Pseudomonadota	1.64298	0	2.02894	1.47238	2.19554	1.21666	0	0	5	0	1.70444	0	0	3.19419	2.03586	0.885312	0	0.935938	0.963219	0	0	0	0	0	0	4
k123_13469042	WP_153011959.1	Pseudomonas psychrotolerans	Bacteria	Pseudomonadota	0	0	1.63505	2.40134	3.74372	1.1716	1.6551	0	5	0	0	0	0	0	0	0	0	0	0	0	0	0	0	0	0	0
k123_11099120	WP_240356841.1	Pseudomonas sp. 15A4	Bacteria	Pseudomonadota	5.82705	0	0	3.6727	8.37082	4.26445	0	7.89601	5	2.65734	4.75739	0	0	0	0	2.18474	1.97447	8.79685	7.16558	7.48451	6.52731	0	0	1.72284	4.26207	5
k123_3203234	WP_104070669.1	Ralstonia solanacearum	Bacteria	Pseudomonadota	1.19877	0	2.32102	3.51432	2.31518	0	2.7958	0	5	0	0	0	0	0.637487	0.541639	0	0	0	0	0	0	0	0	0	0	1
k123_19968616	WP_104521971.1	Rhodopila globiformis	Bacteria	Pseudomonadota	0	4.00469	1.5689	1.67029	0	0.718695	0.685543	0	5	0	0	0	0	0	0	0	0	0	0	0	0	0	0	0	0	0
k123_4591905	WP_104521971.1	Rhodopila globiformis	Bacteria	Pseudomonadota	0.88418	0	0	0.618685	1.17189	0.368203	0	5.23901	5	0	0	0	0	0	0	0	0	0	0	0	0	0	0	0	0	0
k123_697525	WP_024906045.1	Robbsia andropogonis	Bacteria	Pseudomonadota	3.66827	0	1.63838	1.60811	0	7.44103	0	0.713027	5	1.23211	1.17304	0	0	0	0	1.32782	2.07448	0	0	0	0.938085	0	0	0	0	3
k123_6979166	WP_044433529.1	Skermanella aerolata	Bacteria	Pseudomonadota	3.46005	0	1.7842	1.25255	1.60131	1.03528	0	0	5	0	0	0	0	0.539606	0.484236	0	0	0	0	0	0	0	0	0	0	1
k123_7069123	WP_158046460.1	Skermanella pratensis	Bacteria	Pseudomonadota	2.6545	0	0.792156	1.08954	1.00978	0.640668	0	0	5	0	0	0	0	0	0	0	0	0	0	0	0	0	0	0	0	0
k123_12057461	WP_105531002.1	Solimicrobium silvestre	Bacteria	Pseudomonadota	0.677957	0	0	0.923715	1.39229	5.89837	0	1.62757	5	0	0	0	0	0	0	0	0	0	0	0	2.106	0	0	0	0	1
k123_6299547	WP_203170347.1	Steroidobacter gossypii	Bacteria	Pseudomonadota	1.38035	1.51516	1.20403	0	0	0.518982	0	6.57951	5	0	0	0	0	0	0	0	0	0	0	0	0	0	0	0.534803	0	1
k123_24965013	WP_087838383.1	unclassified Pigmentiphaga	Bacteria	Pseudomonadota	0.816147	0	2.87095	2.52565	1.50522	0	1.97317	0	5	0	0	0	0	0	0	0	0	0	0	0	0	0	0	0	0	0
k123_5595302	WP_048860015.1	Acidisphaera rubrifaciens	Bacteria	Pseudomonadota	1.40319	0	0	2.79822	2.93387	0.81947	0	0	4	0	0	0	0	0	0	0	0.989249	0	0	0	0	0	0	0	0	1
k123_21235749	WP_254073087.1	Acidisphaera sp. S103	Bacteria	Pseudomonadota	2.09349	0	0	3.99416	1.45643	0	0	0.823222	4	0	0	0	0	0	0	0	0	0	0	0	0	0	0	0	0	0
k123_37272	WP_254073086.1	Acidisphaera sp. S103	Bacteria	Pseudomonadota	0	3.33389	1.44379	0	0	0.969206	1.22709	0	4	0	0	0	0	0	0	0	0	0	0	0	0	0	0	0	0	0
k123_22919889	WP_254073086.1	Acidisphaera sp. S103	Bacteria	Pseudomonadota	2.45938	0	0	0	2.27604	1.19464	0.696094	0	4	0	0	0	0	0	0	0	0	0	0	0	0	0	0	0	0	0
k123_10663491	WP_254073086.1	Acidisphaera sp. S103	Bacteria	Pseudomonadota	1.05909	0	0	0	0.755576	0.820552	0	3.21094	4	0	0	0	0	0	0	0	0	0	0	0	0	0	0	0	0	0
k123_7687835	WP_029007687.1	Azospirillum halopraeferens	Bacteria	Pseudomonadota	0.741992	0	0	1.17063	0.70007	0	0	1.67836	4	0	0	0	0	0	0	0	0	0	0	0	0	0	0	0	0	0
k123_19902366	WP_041577925.1	Bdellovibrio bacteriovorus	Bacteria	Pseudomonadota	2.16844	0	0.852734	0	0.801417	0.480163	0	0	4	0	0	0	0	0	0	0	0	0	0	0	0	0	0	0	0	0
k123_3901403	WP_063206538.1	Bdellovibrio bacteriovorus	Bacteria	Pseudomonadota	0	0	0	1.89911	0.58106	0	0.72528	0.945334	4	0	0	0	0	0	0	0	0	0	0	0	0	0	0	0	0	0
k123_3127551	WP_012384344.1	Beijerinckia indica	Bacteria	Pseudomonadota	0	1.261	1.89044	1.55395	0	0	1.19097	0	4	0	0	0	0	0.342951	0	0	0	0	0	0	0	0	0	0	0	1
k123_23856889	WP_034998891.1	Beijerinckia mobilis	Bacteria	Pseudomonadota	0	0.918596	1.06385	0	0	0.512789	0	1.29708	4	0	0	0	0	0	0	0	0	0	0	1.56177	3.55605	0	0	0	0	1
k123_10284853	WP_034998891.1	Beijerinckia mobilis	Bacteria	Pseudomonadota	0	2.35138	3.91053	0	0	0	0.714217	0.99608	4	0	0	0	0	0.42289	0	0	0	0	0	0	0	0.726797	0	0.445667	0	3
k123_25918783	WP_247004856.1	Bradyrhizobium sp. PRIMUS42	Bacteria	Pseudomonadota	0	0	2.80012	2.59638	1.83546	3.88342	0	0	4	0	0	0	0	3.6154	2.48837	2.00197	0.692099	0	1.1112	2.76435	1.31647	0	0	0	0	4
k123_12189596	WP_032112444.1	Candidatus Paracaedibacter symbiosus	Bacteria	Pseudomonadota	0	1.34616	0	1.05784	0	0	4.30932	0.801656	4	0	0	0	0	0	0	0	0	0	0	0	0	0	0	0	0	0
k123_20537186	WP_243068117.1	Candidatus Rhodoblastus alkanivorans	Bacteria	Pseudomonadota	11.3734	0	0	1.30412	2.40086	1.03804	0	0	4	0	0	0	0	0	0	0	0	0	0	0	0	0	0	0	0	0
k123_14851913	WP_012829114.1	Haliangium ochraceum	Bacteria	Pseudomonadota	0	0	0	1.10877	0	0.633205	0.857271	0.986051	4	0	0	0	0	0	0	0	0	0	0	0	0	0	0	0	0	0
k123_13835067	WP_146645648.1	Labilithrix luteola	Bacteria	Pseudomonadota	0	2.12752	3.88126	0	0	2.90187	0	3.85333	4	0	0	0	3.40102	1.72738	0	0	0	0	0	0	0	0	0	1.04024	1.99869	3
k123_24741045	WP_146645648.1	Labilithrix luteola	Bacteria	Pseudomonadota	0	4.13848	1.74166	0.939221	0	0	2.46543	0	4	0	0	0	0	0.569817	0.677088	0	0	0	0	0	0	0	0	0	0	1
k123_6675583	WP_193368126.1	Pelagibius marinus	Bacteria	Pseudomonadota	0	1.11735	4.99137	0	0	0	0.897015	0.653822	4	0	0	0	0	0	0	0	0	0	0	0	0	0	0	0	0	0
k123_3475956	WP_024906045.1	Robbsia andropogonis	Bacteria	Pseudomonadota	0.914533	1.23502	1.87583	0	0	0.653374	0	0	4	0	0	0	0	0	0.797947	0	0	0	0	0	0	0	0	0	0	1
k123_13623519	WP_153420686.1	Silvanigrella paludirubra	Bacteria	Pseudomonadota	0.976554	0	0.889631	0	0.778875	1.64005	0	0	4	0	0	0	0	0	0	0	0	0	0	0	0	0	0	0	0	0
k123_24660720	WP_044433529.1	Skermanella aerolata	Bacteria	Pseudomonadota	1.09746	0	0	0	0.628548	1.64016	1.2574	0	4	0	0	0	0	0	0	0	0	0	0	0	0	0	0	0	0	0
k123_20300640	WP_129644593.1	Steroidobacter agariperforans	Bacteria	Pseudomonadota	0	0	1.01058	0.994544	2.55443	0	0.948895	0	4	0	0	0	0	0	0	0	0	0	0	0	0	0	0	0	0	0
k123_9881001	WP_116808935.1	Steroidobacter cummioxidans	Bacteria	Pseudomonadota	2.51586	0	0	2.01608	2.86409	0	0.661055	0	4	0	0	0	0	0	0	0.635972	0	0	0.671354	0	0	0	0.659831	0	0	3
k123_27597163	WP_183682987.1	unclassified Janthinobacterium	Bacteria	Pseudomonadota	0	0	0	0	1.72256	1.24911	4.69846	10.9507	4	0	0	0	0	0	0	0	0	0	0	0	0	0	0	2.3559	3.21588	1
k123_15541946	WP_254073086.1	Acidisphaera sp. S103	Bacteria	Pseudomonadota	0	0	0	0	1.56221	1.42954	0	1.32469	3	0	0	0	0	0	0	0	0	0	0	3.0242	1.18163	0	0	0	0	1
k123_11220957	WP_254073086.1	Acidisphaera sp. S103	Bacteria	Pseudomonadota	0	4.82851	0	0	0	1.41542	0	0.92701	3	0	0	0	0	0	0	0	0	0	0	2.67611	0	0	0	0	0.555192	2
k123_3908414	WP_254073086.1	Acidisphaera sp. S103	Bacteria	Pseudomonadota	1.29453	0	0	3.30554	1.215	0	0	0	3	0	0	0	0	0	0	0.550182	0	0	0	0	0	0	0	0	0	1
k123_9870651	WP_189048985.1	Aliidongia dinghuensis	Bacteria	Pseudomonadota	0	4.49009	0.988563	0	0	1.25208	0	0	3	0	0	0	0	0	0	0	0	0	0	0	0	0	0	0	0	0
k123_9009941	WP_209870009.1	Azospirillum soli	Bacteria	Pseudomonadota	0	1.0574	0.694123	0	0	0	0	1.46085	3	0	0	0	0	0	0	0	0	0	0	0	0	0	0	0	0	0
k123_1552592	WP_085784873.1	Candidatus Nucleicultrix amoebiphila	Bacteria	Pseudomonadota	0	0	0.739061	0	0.784325	0	1.27249	0	3	0	0	0	0	0	0	0	0	0	0	0	0	0	0	0	0	0
k123_3622225	WP_032112444.1	Candidatus Paracaedibacter symbiosus	Bacteria	Pseudomonadota	0	0.942813	0	0	0	0	4.03769	0.927223	3	0	0	0	0	0	0	0	0	0	0	0	0	0	0	0	0	0
k123_16937114	WP_032112444.1	Candidatus Paracaedibacter symbiosus	Bacteria	Pseudomonadota	0	1.19846	0	0	0.639664	0	2.39215	0	3	0	0	0	0	0	0	0	0	0	0	0	0	0	0	0	0	0
k123_21128801	WP_233245087.1	Caulobacter sp. HMWF009	Bacteria	Pseudomonadota	0	0	0	0	0.479776	2.01047	0	1.62012	3	0	0	0	0	0	0	0	0	0.700108	0	0	1.64316	0	0	0.291644	0	3
k123_5992291	WP_223633858.1	Corallococcus sp. EGB	Bacteria	Pseudomonadota	2.98923	0	0	0	0.816764	0.408816	0	0	3	0	0	0	0	0	0	0	0	0	0	0	0	0	0	0	0	0
k123_21132251	WP_094410679.1	Elstera cyanobacteriorum	Bacteria	Pseudomonadota	0	1.9608	0	1.42941	0	0	12.9987	0	3	0	0	0	0	0	0	0	0	0	0	0	0	1.34361	1.53545	0	0	1
k123_19025181	WP_144069576.1	Ferrovibrio terrae	Bacteria	Pseudomonadota	0	1.63014	5.1013	0	0	0	1.07241	0	3	0	0	0	0	0	0	0	0	0	0	0	0	0	0	0	0	0
k123_11682727	WP_038497147.1	Janthinobacterium agaricidamnosum	Bacteria	Pseudomonadota	0	0	0	0	0.768036	0	9.59076	1.70905	3	0	0	0	0	0	0	0	0	0	0	0	0	1.32845	0	0.57136	0.639935	2
k123_29038120	WP_184805357.1	Nitrospirillum iridis	Bacteria	Pseudomonadota	0	0	1.44377	0	1.43926	0.385382	0	0	3	0	0	0	0	0	0	0	0	0	0	0	0	0	0	0	0	0
k123_5532499	WP_150040692.1	Rhodovastum atsumiense	Bacteria	Pseudomonadota	6.35999	0	0	1.21227	1.11143	0	0	0	3	0	0	0	0	0	0	0	0	0	0	0	0	0	0	0	0	0
k123_8985606	WP_154725163.1	Serratia marcescens	Bacteria	Pseudomonadota	0	1.43921	0	1.42011	0	3.20052	0	0	3	0	0	0	0	0	0	0	0	0	0	0	0	0	0	0	0	0
k123_23547556	WP_009639139.1	Serratia sp. M24T3	Bacteria	Pseudomonadota	0	1.28311	0	0	0	3.54369	0	0.980003	3	0	0	0	0	0	0	0	0	0	0	0	0	0	0	0.776186	0	1
k123_5977745	WP_013028898.1	Sideroxydans lithotrophicus	Bacteria	Pseudomonadota	2.32663	0	3.44519	0	0.709913	0	0	0	3	0	0	0	0	0.468599	0	0	0	0	0	0	0	0	0	0	0	1
k123_22020015	WP_013028898.1	Sideroxydans lithotrophicus	Bacteria	Pseudomonadota	1.70666	0	2.54141	0	0.528774	0	0	0	3	0	0	0	0	0	0	0	0	0	0	0	0	0	0	0	0	0
k123_15775616	WP_254073086.1	Acidisphaera sp. S103	Bacteria	Pseudomonadota	2.5595	0	0	0	0	0	0	8.1526	2	0	0	0	0	0	0	0	0	0	0	0	0	0	0	1.09334	0	1
k123_1885179	WP_183178057.1	Azospirillum sp. OGB3	Bacteria	Pseudomonadota	0	1.07814	0	0	0	0	18.8467	0	2	0	0	0	0	0	0	0	0	0	0	0	0	0	0	0	0	0
k123_23222426	WP_087353218.1	Desulfovibrio sp. An276	Bacteria	Pseudomonadota	0	0	0	0	2.07833	0	45.1337	0	2	0	0	0	0	0	0	0	0	0	0	0	0	0	0	0	0	0
k123_19991618	WP_130610708.1	Fluviispira sanaruensis	Bacteria	Pseudomonadota	0.893331	0	0	0	0	1.32309	0	0	2	0	0	0	0	0	0	0	0	0	0	0	0	0	0	0	0	0
k123_16232067	WP_129222704.1	Lichenibacterium minor	Bacteria	Pseudomonadota	0	0	0	0.834897	0	4.19947	0	0	2	0	0	0	0	0	0	0	0	0	0	1.68823	0	0	0	0	0	1
k123_28959960	WP_183411777.1	Litorivivens lipolytica	Bacteria	Pseudomonadota	0	0	0	0	3.22163	2.19686	0	0	2	0	0	0	0	0	0	0	0	0	0	0	0	0	0	0	0	0
k123_23695199	WP_005878782.1	Oxalobacter formigenes	Bacteria	Pseudomonadota	0	0	0	0	0	1.57019	0	2.83758	2	0	0	0	0	0	0	0	0	0	0	0	0	0	0	0	0	0
k123_900123	WP_210695180.1	Pseudomonas protegens	Bacteria	Pseudomonadota	0	0	0	0	3.04998	1.96735	0	0	2	0	0	0	0	0	0	0	0	0	0	0	0	0	0	0	0	0
k123_17457045	WP_063206538.1	Bdellovibrio bacteriovorus	Bacteria	Pseudomonadota	4.73682	0	0	0	0	0	0	0	1	0	0	0	0	0	0	0	0	0	0	0	0	0	0	0	0	0
k123_16805155	WP_223938582.1	Candidatus Megaira endosymbiont of Carteria cerasiformis	Bacteria	Pseudomonadota	0	0	0	0	0	0	2.72209	0	1	0	0	0	0	0	0	0	0	0	0	0	0	0	0	0	0	0
k123_3272891	WP_087353218.1	Desulfovibrio sp. An276	Bacteria	Pseudomonadota	0	0	0	0	0	0	0	8.89228	1	0	0	0	0	0	0	0	0	0	0	0	0	0	0	0	0	0
k123_4861712	WP_087353218.1	Desulfovibrio sp. An276	Bacteria	Pseudomonadota	5.91387	0	0	0	0	0	0	0	1	0	0	0	0	0	0	0	0	0	0	0	0	0	0	0	0	0
k123_15408921	WP_087353218.1	Desulfovibrio sp. An276	Bacteria	Pseudomonadota	5.28554	0	0	0	0	0	0	0	1	0	0	0	0	0	0	0	0	0	0	0	0	0	0	0	0	0
k123_11971316	WP_223922727.1	Geobacter sp. AOG2	Bacteria	Pseudomonadota	10.9989	0	0	0	0	0	0	0	1	0	0	0	0	0	0	0	0	0	0	0	0	0	0	0	0	0
k123_9462201	WP_029922662.1	Nevskia soli	Bacteria	Pseudomonadota	0	0	0	0	0	0	0	3.38737	1	0	0	0	0	0	0	0	0	0	0	0	0	0	0	0	0	0
k123_22611891	WP_147411510.1	endosymbiont GvMRE of Glomus versiforme	Bacteria	Tenericutes	0	0	0	0	0	6.3124	0	0	1	0	0	0	0	0	0	0	0	0	0	0	0	0	0	0	0	0
k123_9867071	WP_107836220.1	Opitutus sp. ER46	Bacteria	Verrucomicrobia	7.47369	5.84876	8.19827	6.62354	9.01575	4.61606	4.88646	9.30023	8	0	0	0	0	1.11442	1.25469	2.08138	1.76811	0	2.97696	0	0	1.31314	0	0.917829	0.735699	5
k123_9413503	WP_040547959.1	Pedosphaera parvula	Bacteria	Verrucomicrobia	1.74588	4.68708	2.48589	2.52057	1.60615	1.32909	1.693	1.40552	8	0	1.63816	0	0	0.412675	0	1.28544	0.981444	2.12182	1.75655	0	0	0	0	0	0	4
k123_21561354	WP_012373061.1	Opitutus terrae	Bacteria	Verrucomicrobia	3.16009	1.94429	2.81879	3.18048	2.6775	2.61789	3.03419	4.02853	8	0	1.03194	0	0	0.687397	0.551737	0.732094	0.901608	1.07462	0	0	0	0	0	0	0	4
k123_10027298	WP_040547959.1	Pedosphaera parvula	Bacteria	Verrucomicrobia	1.17124	2.98946	1.83784	2.77259	0.890648	1.0369	0.802812	1.00395	8	0	0	0	0	0	0	0	1.03066	1.34377	2.48115	0	0	0	0	0	0	2
k123_3581967	WP_093281007.1	Verrucomicrobium sp. GAS474	Bacteria	Verrucomicrobia	4.11067	5.85161	1.72849	5.84647	5.85614	2.38834	5.67014	3.25237	8	0	0	0	0	1.05211	1.22946	1.23935	1.32455	0	0	0	0	0	0	0	0	2
k123_28262874	WP_040547959.1	Pedosphaera parvula	Bacteria	Verrucomicrobia	1.13836	2.18706	1.77617	1.29548	1.16372	0.883051	2.06427	0.550983	8	0	0	0	0	0	0	0	0	1.06346	0	0	0	0	0	0	0	1
k123_1961311	WP_040547959.1	Pedosphaera parvula	Bacteria	Verrucomicrobia	1.24033	1.76294	1.80462	1.72167	0.944846	1.05183	2.55546	0.8856	8	0	0	0	0	0	0	0	0	0	0	0	0	0.768518	0	0	0	1
k123_21116061	WP_040547959.1	Pedosphaera parvula	Bacteria	Verrucomicrobia	25.9797	0	7.34768	7.79028	18.353	1.81173	5.97864	6.99276	7	0	0	0	0	6.05927	8.79623	7.80566	4.99787	2.63719	2.2087	0	0	2.53197	2.07569	1.90286	1.68533	5
k123_4987196	WP_040547959.1	Pedosphaera parvula	Bacteria	Verrucomicrobia	3.55274	0	2.24836	1.75717	4.28996	2.20261	0.618525	3.94378	7	1.93877	2.79321	0	0	2.11331	2.07614	1.57343	1.67568	1.08187	2.39483	0.815091	1.89447	0	0	1.43013	2.02291	6
k123_15584270	WP_040547959.1	Pedosphaera parvula	Bacteria	Verrucomicrobia	5.67775	0	2.17529	1.40097	3.74643	1.74992	0.941824	1.55525	7	0	1.48256	0	0	2.79344	2.73611	1.57848	0	1.96676	2.64466	1.04906	0	0.617524	1.26848	1.12946	0.601434	7
k123_17409985	WP_093281007.1	Verrucomicrobium sp. GAS474	Bacteria	Verrucomicrobia	11.3998	0	3.15511	4.50663	8.07561	3.58506	1.83293	4.98872	7	3.416	0	0	0	2.1579	1.04673	2.11723	1.34053	0	0	2.12691	0	0	0.894598	1.02399	2.02414	6
k123_14818657	WP_093281007.1	Verrucomicrobium sp. GAS474	Bacteria	Verrucomicrobia	13.3175	0	4.81533	5.24975	7.75792	2.81462	1.48522	5.32164	7	0	1.11931	0	0	2.27599	2.61563	1.31553	1.1864	0.946002	0	0	0	1.21558	0	1.04491	1.7417	6
k123_24936278	WP_040547959.1	Pedosphaera parvula	Bacteria	Verrucomicrobia	4.14547	0	1.96743	1.05462	3.88565	1.35523	0.859936	1.98176	7	0	1.32857	0	0	1.59131	2.12505	1.07249	0.589727	2.05693	0	0	0.716035	1.10331	0	0	0.839545	7
k123_19970657	WP_040547959.1	Pedosphaera parvula	Bacteria	Verrucomicrobia	3.31676	0	2.56125	4.3793	6.18354	1.82168	0.685399	0.763144	7	0	0	0	0	2.47218	2.33067	1.24414	1.07984	0	0	0	0	0	0	0	0	2
k123_17960810	WP_006982917.1	Chthoniobacter flavus	Bacteria	Verrucomicrobia	17.2285	0	5.379	2.51427	6.56011	2.28319	0.591256	2.63773	7	0	0	0	0	1.27694	1.48607	0.936377	0.899369	1.31235	0	0	0	0	0	0.61589	0	4
k123_10863523	WP_040547959.1	Pedosphaera parvula	Bacteria	Verrucomicrobia	11.0159	0	3.49533	3.52792	7.583	2.09653	1.57028	3.22214	7	0	0.98019	0	0	0.570625	0.626067	0.728178	1.10189	0.987346	0	0	0	0	0	0	0	4
k123_12056710	WP_093281007.1	Verrucomicrobium sp. GAS474	Bacteria	Verrucomicrobia	3.35621	0	2.84469	4.48902	6.61383	1.61642	2.84976	5.6076	7	0	0	0	0	0.937753	0	1.30631	0	0	0	0	0	0.793806	0	0	0	3
k123_17752606	WP_075078960.1	Terrimicrobium sacchariphilum	Bacteria	Verrucomicrobia	1.45392	0.958434	2.67337	6.79241	2.26936	1.15902	0	2.23788	7	0	0	0	0	1.15316	1.58038	0	0	0	0	0	0	0	0	0	0	1
k123_12562294	WP_040547959.1	Pedosphaera parvula	Bacteria	Verrucomicrobia	0	5.1239	1.06432	1.51036	0.564658	0.536314	1.9889	0.75145	7	0	0	0	0	0	0	0	0	0	0	0	0	0	0	0	0	0
k123_9575043	WP_040547959.1	Pedosphaera parvula	Bacteria	Verrucomicrobia	11.022	0	1.83528	1.40273	3.16108	4.38082	0	2.06781	6	1.62042	1.27528	0	0	1.31558	1.41917	0.629569	0	0	0	0	0	0	0	0.793693	0.974526	4
k123_23211460	WP_040547959.1	Pedosphaera parvula	Bacteria	Verrucomicrobia	8.45648	0	8.16556	2.0063	4.90786	3.1637	0.928622	0	6	0	0	0	0	3.32106	3.29258	1.09192	0	0	0	0	0	0	0	0	0	2
k123_20951216	WP_040547959.1	Pedosphaera parvula	Bacteria	Verrucomicrobia	15.9266	0	4.363	3.40388	7.60334	2.0676	0	1.47563	6	0	0	0	0	2.88941	1.97217	1.02319	1.10299	0	0	0	0	0	0	0	0.591608	3
k123_1969377	WP_040547959.1	Pedosphaera parvula	Bacteria	Verrucomicrobia	9.70134	0	2.87136	1.70282	2.98003	8.00851	0.701914	0	6	0	0	0	0	2.50823	3.24926	1.15705	0	0	0	0	0	0	0	0	0	2
k123_18992301	WP_012373061.1	Opitutus terrae	Bacteria	Verrucomicrobia	4.48599	0	6.04672	2.84274	5.66131	2.33899	0	2.72841	6	0	0	0	0	1.63343	0.883579	1.11928	0.774797	0	0	0	0	0	0	0.387112	0	3
k123_18849093	WP_040547959.1	Pedosphaera parvula	Bacteria	Verrucomicrobia	12.2307	0	2.29107	1.90003	3.8298	4.50819	0	2.43696	6	0	0	0	0	0.826222	0.677619	0	0	0	0	0	0	0	0	0.838849	1.06438	2
k123_11148727	WP_093281007.1	Verrucomicrobium sp. GAS474	Bacteria	Verrucomicrobia	2.08211	0	0.968359	2.68958	1.94862	0	2.94131	1.7602	6	0	0	0	0	1.81365	0	0	0	0	0	0	0	0	0	0	0	1
k123_23406450	WP_075078960.1	Terrimicrobium sacchariphilum	Bacteria	Verrucomicrobia	3.69191	0	2.2222	0.978869	2.37977	0.90988	0.634899	0	6	0	0	0	0	0	0.545534	0	0	0	0	0	0	0	0	0	0	1
k123_5242393	WP_040547959.1	Pedosphaera parvula	Bacteria	Verrucomicrobia	4.74402	0	4.54138	2.5319	2.52069	0.789234	0	0	5	0	0	0	0	3.43622	4.38365	0	0	0	0	0	0	0	0	0	0	1
k123_2765999	WP_040547959.1	Pedosphaera parvula	Bacteria	Verrucomicrobia	1.62294	0	1.53666	2.13861	3.95649	0	1.58896	0	5	0	0	0	0	1.29181	1.78106	1.05994	1.00622	0	0	0	0	0	0	0	0	2
k123_11688854	WP_107836220.1	Opitutus sp. ER46	Bacteria	Verrucomicrobia	4.99368	0	2.65734	1.57968	3.02274	1.4117	0	0	5	0	0	0	0	1.99766	2.05627	1.04436	0	0	0	0	0	0	0	0	0	2
k123_8696510	WP_220163960.1	Horticoccus luteus	Bacteria	Verrucomicrobia	6.31473	0	2.75652	1.93305	3.8533	2.02394	0	0	5	0	0	0	0	1.43201	1.38422	0	0	0	0	0	0	0	0	0	0	1
k123_20613979	WP_040547959.1	Pedosphaera parvula	Bacteria	Verrucomicrobia	0	0	2.29806	0.712563	1.687	1.19982	0	1.34994	5	0	0	0	0	0	0.474047	0	0.739573	0	0	0	0	0	0	0.628846	0.539509	3
k123_14031124	WP_040547959.1	Pedosphaera parvula	Bacteria	Verrucomicrobia	0.829841	0	0	2.53625	2.23467	0.7685	0	1.73996	5	0	0	0	0	0	0	0.702053	0	0	0	0	0	0	0	0.45666	0	2
k123_23004821	WP_006982917.1	Chthoniobacter flavus	Bacteria	Verrucomicrobia	3.27336	0	0.867977	0.63783	2.89465	0.460835	0	0	5	0	0	0	0	0	0	0	0	0	0	0	0	0	0	0	0	0
k123_5203828	WP_040547959.1	Pedosphaera parvula	Bacteria	Verrucomicrobia	0	0	1.56559	1.57685	3.65357	0	1.20608	0	4	0	0	0	0	0.629357	0.407713	0	0	0	0.606743	0	0	0	0	0	0	2
k123_2710764	WP_040547959.1	Pedosphaera parvula	Bacteria	Verrucomicrobia	6.18278	0	1.17347	0	2.31216	1.42158	0	0	4	0	0	0	0	0.820503	0	0	0	0	0	0	0	0	0	0	0	1
k123_5907702	WP_006982917.1	Chthoniobacter flavus	Bacteria	Verrucomicrobia	7.84439	0	0	0	2.18413	0.575762	0	0.645249	4	0	0	0	0	0	0	0	0	0	0	0	0	0	0	0	0	0
k123_15651431	WP_093281007.1	Verrucomicrobium sp. GAS474	Bacteria	Verrucomicrobia	0	0	0	1.3567	0.738655	0	2.66901	1.22441	4	0	0	0	0	0	0	0	0	0	0	0	0	0	0	0	0	0
k123_3637667	WP_006982917.1	Chthoniobacter flavus	Bacteria	Verrucomicrobia	0	1.95535	1.88185	1.05384	0	0	1.00499	0	4	0	0	0	0	0	0	0	0	0	0	0	0	0	0	0	0	0
k123_16688766	WP_040547959.1	Pedosphaera parvula	Bacteria	Verrucomicrobia	8.63441	0	0	0	1.67764	0	0	0	2	0	0	0	0	0	0	0	0	0	0	0	0	0	0	0	0	0
k123_20338995	WP_006982917.1	Chthoniobacter flavus	Bacteria	Verrucomicrobia	0	0	0	0	2.60524	0	0.622954	0	2	0	0	0	0	0	0	0	0	0	0	0	0	0	0	0	0	0
k123_6805310	WP_040547959.1	Pedosphaera parvula	Bacteria	Verrucomicrobia	7.47913	0	0	0	0	0	0	0	1	0	0	0	0	0	0	0	0	0	0	0	0	0	0	0	0	0
k123_10809187	WP_040547959.1	Pedosphaera parvula	Bacteria	Verrucomicrobia	6.96868	0	0	0	0	0	0	0	1	0	0	0	0	0	0	0	0	0	0	0	0	0	0	0	0	0
k123_5532902	XP_024717004.1	Amorphotheca resinae ATCC 22711	Eukaryota	Ascomycota	2.7942	0	1.38442	0.72553	1.17768	1.95036	0	0	5	0	5.08422	0	0	8.64135	7.89002	2.92676	3.62651	0.823375	0	0	0	0	0	0	0	4
k123_21738728	XP_037155017.1	Letharia lupina	Eukaryota	Ascomycota	0	1.27646	1.12317	1.79899	0	0	2.94233	0.659809	5	0	0	0	0	0	0	0	0	0	0	0	0	1.28693	0	0	0.611941	2
k123_15317368	XP_024738099.1	Hyaloscypha bicolor E	Eukaryota	Ascomycota	0	0	0.671	1.59638	1.17025	1.70804	0	0.481725	5	0	0	0	0	2.17187	2.13972	0.616433	0.834139	0	0	0	0	0	0	0	0	2
k123_28927749	XP_018078617.1	Mollisia scopiformis	Eukaryota	Ascomycota	1.44411	0	0	0	0	5.41434	0	0.936249	3	1.60104	0	0	0	0	0	0	0	0	0	1.53503	8.89537	0	0	2.41773	4.71533	3
k123_22361111	XP_024738099.1	Hyaloscypha bicolor E	Eukaryota	Ascomycota	0	0	0	1.5762	1.31248	1.62716	0	0	3	0	0	0	0	0	0	0	1.10994	0	0	0	0	0	0	0	0	1
k123_733039	XP_016212115.1	Verruconis gallopava	Eukaryota	Ascomycota	0	0	0	0	0	2.46075	0	1.84441	2	0	0	0	0	0	0	0	0	0	0	2.18973	2.99821	0	0	3.78151	4.23054	2
k123_11548261	YP_009059228.1	Eunotia naegelii	Eukaryota	Bacillariophyta	0.703675	0	6.30564	10.4774	9.00355	7.18177	3.59751	9.87896	7	0	0	0	0	4.75372	4.36338	1.74477	1.54259	1.04732	1.50438	1.31683	0	1.12289	0	0.571812	0	6
k123_12465861	YP_009059228.1	Eunotia naegelii	Eukaryota	Bacillariophyta	0.798278	0	6.28245	6.59455	6.67561	5.24519	1.49081	7.4277	7	0	0.826202	0	0	3.78629	1.43917	0.592985	3.66658	3.06715	0	1.17945	1.67285	0.756401	0	0	0	6
k123_16971384	YP_009029210.1	Didymosphenia geminata	Eukaryota	Bacillariophyta	1.81508	0	10.2301	27.0862	18.8101	1.87031	0	0.762103	6	0	0	0	0	3.43438	2.76937	3.98573	3.94764	5.14919	6.01685	0	0	0	0	0	0	3
k123_12076185	YP_009029210.1	Didymosphenia geminata	Eukaryota	Bacillariophyta	2.69915	0	0	1.73373	11.3722	0.746303	0	0.938494	5	0	0	0	0	0	0	0	0	1.37924	1.76025	0	0	0	0	0	0	1
k123_3701817	XP_047754883.1	Psilocybe cubensis	Eukaryota	Basidiomycota	1.24557	0	0	0	0	1.56011	0	0	2	0	0	0	0	0	0	0	0	0	0	0	0.829142	0	0	0	0	1
k123_28353130	YP_004347774.1	Chlorella variabilis	Eukaryota	Chlorophyta	1.83465	6.89034	7.41571	5.53804	5.92207	2.68665	25.6121	10.3783	8	0	1.16951	0	0	0.961598	0	0.850591	0.893656	5.26442	6.37349	2.28685	2.33479	1.79086	1.07891	0	0	6
k123_18889337	YP_009238193.1	Chromochloris zofingiensis	Eukaryota	Chlorophyta	0.864464	0	1.32746	1.84004	3.20627	2.6636	2.9796	0	6	0	0	0	0	0	0.727929	0.862404	0	0	0	0	0	0	0	0	0	2
k123_25839326	YP_009105421.1	Parietochloris pseudoalveolaris	Eukaryota	Chlorophyta	0	0	3.56933	4.07087	11.5775	6.01129	8.72375	0	5	0	0	0	0	3.78974	3.35704	1.11497	1.01361	2.53502	2.19567	1.81136	1.25907	6.94489	5.31726	0	0	5
k123_1378046	YP_009105420.1	Parietochloris pseudoalveolaris	Eukaryota	Chlorophyta	0	0	2.25504	2.48231	7.82322	4.20939	7.05423	0	5	0	0	0	0	1.53396	2.16706	1.36189	0.712516	0	1.27568	0	0	2.38252	2.11298	0	0	4
k123_19708773	YP_004347774.1	Chlorella variabilis	Eukaryota	Chlorophyta	0	2.22889	0	0	0.987398	0	7.2228	0.811544	4	0	0	2.12259	1.99202	0	0	0	0	0	1.72209	0	0	0	0	0	0	2
k123_9273582	YP_009184695.1	Oogamochlamys gigantea	Eukaryota	Chlorophyta	0	0	0.951815	0	0	1.54104	0.664176	3.63006	4	0	0	0	0	0	0	0	0	0	0	0	0	0	0	0	0	0
k123_1116817	YP_009632747.1	Chlorosarcinopsis eremi	Eukaryota	Chlorophyta	0	0	0	0	0.659014	1.72241	0.795135	1.19526	4	0	0	0	0	0	0	0	0	0	0	0	0	0	0	0	0	0
k123_2828320	YP_009106152.1	Paradoxia multiseta	Eukaryota	Chlorophyta	0	0	0.964098	0.7175	0	1.14398	1.06036	0	4	0	0	0	0	0	0	0	0	0	0	0	0	0	0	0	0	0
k123_18886090	YP_009185299.1	Phacotus lenticularis	Eukaryota	Chlorophyta	0	0.963291	0	0	0	1.12983	0	2.24017	3	0	0	0	0	0	0	0	0	0	0	0	0	0	0	0.372086	0	1
k123_28345566	XP_002503529.1	Micromonas commoda	Eukaryota	Chlorophyta	0.678461	0	0	0	1.35875	1.79721	0	0	3	0	0	0	0	0	0	0	0	0	0	0	0	0	0	0	0	0
k123_7706881	YP_004222037.1	Coccomyxa subellipsoidea C-169	Eukaryota	Chlorophyta	0	0	0.929229	0.729819	0	1.21047	0	0	3	0	0	0	0	0	0	0	0	0	0	0	0	0	0	0	0	0
k123_26860669	YP_009629525.1	Chlorococcum tatrense	Eukaryota	Chlorophyta	0	0	0	0	0	1.11401	0	0.739319	2	0	0	0	0	0	0	0	0	0	0	0	1.0743	0	0	0	0	1
k123_27875485	YP_009725428.1	Trebouxia sp. TR9	Eukaryota	Chlorophyta	0	0	0	0	0	3.3485	0	0	1	0	0	0	0	0	0	0	0	0	0	1.25591	2.18636	0	0	0	0	1
k123_7421172	YP_001382216.1	Pleurastrum terricola	Eukaryota	Chlorophyta	0	0	0	0	0	0	0	3.0998	1	0	0	0	0	0	0	0	0	0	0	0	0	0	0	0	0	0
k123_17418594	YP_009545200.1	Synura uvella	Eukaryota	Chrysophyceae	0	0	1.13244	1.72784	1.61856	0.643276	6.9496	1.41227	6	0	0	0	0	0	0	0	0	0	0	0	0	2.34119	1.73296	0	0	1
k123_6042682	YP_009545200.1	Synura uvella	Eukaryota	Chrysophyceae	1.18143	0	0	1.22627	0.737294	0	0	0.602203	4	0	0	0	0	0	0	0	0	0	0	0	0	0	0	0	0	0
k123_16905220	YP_009545352.1	Mallomonas splendens	Eukaryota	Chrysophyceae	0	0	0	0	0.699972	2.35231	0	1.71084	3	0	0	0	0	0	0	0	0	0	0	0	0	0	0	0	0.498319	1
k123_21483453	YP_009545200.1	Synura uvella	Eukaryota	Chrysophyceae	0	0	3.78288	1.16954	0	0	1.25968	0	3	0	0	0	0	0	0	0	0	0	0	0	0	0	0	0	0	0
k123_2666902	YP_009545200.1	Synura uvella	Eukaryota	Chrysophyceae	0	0	0	0	0	0	10.2028	9.16121	2	0	0	0	0	0	0	0	0	0	0	0	0	0	0	0	0	0
k123_24458466	YP_009545351.1	Mallomonas splendens	Eukaryota	Chrysophyceae	0	0	0	0	0	0	5.33496	1.74053	2	0	0	0	0	0	0	0	0	0	0	0	0	0	0	0	0	0
k123_9358252	YP_009545200.1	Synura uvella	Eukaryota	Chrysophyceae	0	0	0	0	0.927559	1.80528	0	0	2	0	0	0	0	0	0	0	0	0	0	0	0	0	0	0	0	0
k123_15191139	YP_009545200.1	Synura uvella	Eukaryota	Chrysophyceae	0	0	0	0	0	0	0.572363	1.33076	2	0	0	0	0	0	0	0	0	0	0	0	0	0	0	0	0	0
k123_723791	XP_001431060.1	Paramecium tetraurelia	Eukaryota	Ciliophora	0	0.839436	0	1.46752	0	0	1.67907	1.09917	4	0	0	0	0	0	0	2.83997	1.13242	0	0	0	0	0.750044	0.879362	0	0.377014	3
k123_11011844	XP_001712625.1	Hemiselmis andersenii	Eukaryota	Cryptophyta	2.06602	0	0	0	0	2.60547	0	1.60137	3	0	0	0	0	0	0	0	0	0	0	0	0	0	0	0	0	0
k123_3905619	YP_009420295.1	Cryptomonas curvata	Eukaryota	Cryptophyta	0	0	0	0	2.49719	1.46774	0	0	2	0	0	0	0	0	0	0	0	0	6.84861	0	1.14956	0	0	0	0	2
k123_5581672	YP_009420295.1	Cryptomonas curvata	Eukaryota	Cryptophyta	0	0	0	0	3.07144	1.50129	0	0	2	0	0	0	0	0	0	0	0	0	0	0	0	0	0	0	0	0
k123_20924586	YP_009145381.1	Cryptoglena skujai	Eukaryota	Euglenozoa	0	0	1.17137	2.20939	1.24242	3.77152	2.38593	7.84511	6	0	0	0	0	12.8013	8.26174	1.23352	2.63495	0	0.652409	3.19593	4.44078	4.71814	2.86459	4.74413	2.69184	6
k123_10851606	YP_007517064.2	Euglena viridis	Eukaryota	Euglenozoa	0	0	1.6316	2.68934	1.07802	4.08933	2.19285	6.79284	6	0	0	0	0	8.79243	9.22627	4.44551	5.74429	1.33269	2.16724	0	1.0632	4.91023	1.92493	2.34529	2.56584	6
k123_23421996	YP_007517064.2	Euglena viridis	Eukaryota	Euglenozoa	0.881301	0	0.805623	2.07295	1.66419	0.495316	0	2.14721	6	0	0	0	0	0.529018	0	0	0	0	0	0	0	0	0	0.467806	1.0103	2
k123_23605587	XP_004357931.1	Cavenderia fasciculata	Eukaryota	Evosea	0	3.47037	1.97176	1.69842	1.05971	3.99267	2.16603	1.83965	7	0	0	21.4161	10.3941	7.71177	5.86814	10.6783	9.01687	18.9172	18.3931	11.4586	19.7464	4.17363	3.37389	5.65119	5.25499	7
k123_988803	XP_014161301.1	Sphaeroforma arctica JP610	Eukaryota	Ichthyosporea	0	0	0.850399	1.82013	2.89342	1.68063	2.13895	0	5	0	0	0	0	0	0	0	0	0	0	0	0	0	0	0	0	0

## Sheet: S4
Table S4. DNA virus contigs detected in the metagenome co-assembly with geNomad and CheckV summaries. Shared contigs are shown in yellow.
		geNomad contig summary								CheckV quality summary													Coverage (metagenome)								Read count (metagenome)
Contig	Length (bp)	topology	coordinates	n_genes	genetic_code	virus_score	fdr	n_hallmarks	marker_enrichment	provirus	proviral_length	gene_count	viral_genes	host_genes	checkv_quality	miuvig_quality	completeness (%)	completeness_method	contamination	kmer_freq	warnings	geNomad taxonomy (superkingdom;realm;kindgom;phylum;class;order;family)	S1	S2	S3	S4	S5	S6	S7	S8	S1	S2	S3	S4	S5	S6	S7	S8	No. detected in
k123_12466059	12887	No terminal repeats	NA	16	11	0.8193	NA	6	19.065	Yes	10896	16	5	2	Low-quality	Genome-fragment	21.58	AAI-based (medium-confidence)	15.45	1		Viruses;Duplodnaviria;Heunggongvirae;Uroviricota;Caudoviricetes	3.04646	4.09755	2.26482	2.84576	3.36755	3.04407	1.59133	1.19586	244	220	156	259	338	371	156	119	8
k123_20908556	19767	No terminal repeats	NA	23	11	0.9397	NA	6	18.1952	Yes	18364	23	5	2	Low-quality	Genome-fragment	35.93	AAI-based (medium-confidence)	7.1	1		Viruses;Duplodnaviria;Heunggongvirae;Uroviricota;Caudoviricetes	1.56152	8.23523	3.68908	3.30016	8.08291	13.1091	6.02285	6.32292	200	692	390	468	1253	2392	835	942	8
k123_823270	31457	No terminal repeats	NA	36	11	0.905	NA	8	32.0195	Yes	24851	36	5	3	Low-quality	Genome-fragment	47.63	AAI-based (medium-confidence)	21	1		Viruses;Duplodnaviria;Heunggongvirae;Uroviricota;Caudoviricetes	2.1328	6.93361	2.88805	3.1081	1.80288	2.0059	2.43533	4.12494	425	908	488	684	455	606	539	988	8
k123_17225758	12401	No terminal repeats	NA	11	11	0.8292	NA	3	11.908	No	NA	11	3	0	Low-quality	Genome-fragment	25.05	AAI-based (medium-confidence)	0	1		Viruses;Duplodnaviria;Heunggongvirae;Uroviricota;Caudoviricetes	2.43352	24.5687	12.7045	10.6762	4.72234	3.59274	7.08148	3.38444	198	1277	839	941	483	419	615	328	8
k123_17355764	10752	No terminal repeats	NA	2	11	0.8442	NA	1	2.8582	No	NA	2	1	0	Low-quality	Genome-fragment	15.94	HMM-based (lower-bound)	0	1		Viruses	3.18951	3.99528	6.71292	1.32262	1.02748	1.34829	1.40918	2.38909	221	227	410	126	111	153	118	202	8
k123_11422327	18392	No terminal repeats	NA	20	11	0.8277	NA	4	18.4442	No	NA	20	5	1	Low-quality	Genome-fragment	36.62	AAI-based (medium-confidence)	0	1		Viruses;Duplodnaviria;Heunggongvirae;Uroviricota;Caudoviricetes	8.286	0	2.97512	7.72175	7.99323	1.94334	25.9576	2.81035	948	0	283	982	1154	336	3266	423	7
k123_28287456	20441	No terminal repeats	NA	22	11	0.8739	NA	9	27.8268	No	NA	22	7	1	Low-quality	Genome-fragment	39.98	AAI-based (medium-confidence)	0	1		Viruses;Duplodnaviria;Heunggongvirae;Uroviricota;Caudoviricetes	1.62114	0	2.97399	1.94085	3.79308	3.02846	5.9364	1.17941	215	0	328	289	616	579	851	194	7
k123_918584	11965	No terminal repeats	NA	13	11	0.9082	NA	5	17.0522	No	NA	13	3	0	Low-quality	Genome-fragment	23.25	AAI-based (medium-confidence)	0	1		Viruses;Duplodnaviria;Heunggongvirae;Uroviricota;Caudoviricetes	11.3466	2.95909	0	9.82857	12.5622	7.06951	2.28187	8.4245	827	145	0	791	1165	777	186	743	7
k123_22139576	22137	No terminal repeats	NA	31	11	0.9726	NA	3	38.9577	No	NA	31	20	0	Low-quality	Genome-fragment	44.18	AAI-based (medium-confidence)	0	1		Viruses;Duplodnaviria;Heunggongvirae;Uroviricota;Caudoviricetes	0	4.51879	4.46453	2.31056	1.11124	1.04932	5.07382	4.13597	0	430	521	363	211	235	774	693	7
k123_15070860	24501	No terminal repeats	NA	26	11	0.9628	NA	4	22.5239	No	NA	26	5	1	Low-quality	Genome-fragment	38.22	AAI-based (medium-confidence)	0	1		Viruses;Duplodnaviria;Heunggongvirae;Uroviricota;Caudoviricetes	0	2.56716	6.34017	7.86037	2.53338	2.385	1.71288	10.6829	0	281	810	1314	498	558	311	1951	7
k123_24049923	16168	No terminal repeats	NA	17	11	0.9086	NA	4	17.9816	No	NA	17	4	0	Low-quality	Genome-fragment	27.25	AAI-based (high-confidence)	0	1		Viruses;Duplodnaviria;Heunggongvirae;Uroviricota;Caudoviricetes	0	4.47416	3.3782	3.79816	1.42891	1.79951	1.37735	1.63191	0	332	323	482	258	357	191	228	7
k123_27101438	18024	No terminal repeats	NA	20	11	0.8869	NA	5	19.996	No	NA	20	4	0	Low-quality	Genome-fragment	36.26	AAI-based (medium-confidence)	0	1.01		Viruses;Duplodnaviria;Heunggongvirae;Uroviricota;Caudoviricetes	13.4528	0	6.91561	11.6195	20.2374	7.36848	26.0713	2.56571	1486	0	635	1475	2834	1251	3175	369	7
k123_27129455	24376	No terminal repeats	NA	40	11	0.9236	NA	3	24.593	No	NA	40	7	0	Low-quality	Genome-fragment	46.91	AAI-based (medium-confidence)	0	1		Viruses;Duplodnaviria;Heunggongvirae;Uroviricota;Caudoviricetes	0	2.81445	6.71437	7.40785	2.78314	3.02649	2.02881	10.9416	0	296	847	1237	538	703	358	1972	7
k123_27295002	16402	No terminal repeats	NA	24	11	0.9779	NA	4	25.0584	No	NA	24	7	0	Low-quality	Genome-fragment	25.68	AAI-based (medium-confidence)	0	1		Viruses;Duplodnaviria;Heunggongvirae;Uroviricota;Caudoviricetes	0	8.66698	8.11976	14.4022	1.7919	1.92365	2.98462	2.77169	0	577	694	1583	239	305	353	345	7
k123_8687089	15523	No terminal repeats	NA	26	11	0.9802	NA	5	25.4606	No	NA	26	5	0	Low-quality	Genome-fragment	41.08	AAI-based (high-confidence)	0	1.01		Viruses;Duplodnaviria;Heunggongvirae;Uroviricota;Caudoviricetes	0	16.2955	15.4564	16.1885	1.39532	1.47051	15.4923	12.5823	0	1027	1216	1708	177	213	1640	1422	7
k123_25827081	32295	No terminal repeats	NA	37	11	0.893	NA	10	36.1013	Yes	25520	37	8	4	Medium-quality	Genome-fragment	50.42	AAI-based (medium-confidence)	20.98	1		Viruses;Duplodnaviria;Heunggongvirae;Uroviricota;Caudoviricetes	1.59372	13.5927	4.49389	9.54585	2.57051	1.65803	6.60127	0	386	1897	771	2187	772	655	1522	0	7
k123_12612346	40207	No terminal repeats	NA	34	11	0.9789	NA	2	24.051	No	NA	34	11	0	Low-quality	Genome-fragment	10.25	AAI-based (medium-confidence)	0	1		Viruses;Duplodnaviria;Heunggongvirae;Uroviricota;Caudoviricetes	2.95324	0	2.78869	2.14099	17.1085	1.54778	1.7219	0	755	0	596	616	5357	607	497	0	6
k123_13101412	63085	No terminal repeats	NA	66	11	0.9749	NA	12	72.408	No	NA	66	32	1	Low-quality	Genome-fragment	14.58	AAI-based (high-confidence)	0	1		Viruses;Duplodnaviria;Heunggongvirae;Uroviricota;Caudoviricetes	3.12579	0	3.07173	2.25405	17.0828	1.35131	1.51836	0	1248	0	1028	1005	8398	839	709	0	6
k123_12476199	38690	No terminal repeats	NA	58	11	0.9487	NA	1	25.114	No	NA	58	9	6	Low-quality	Genome-fragment	9	AAI-based (medium-confidence)	0	1		Viruses;Duplodnaviria;Heunggongvirae;Uroviricota;Caudoviricetes	2.85485	0	2.9276	2.09544	16.9804	1.46923	1.45808	0	714	0	610	583	5122	555	423	0	6
k123_19532744	113989	No terminal repeats	NA	148	11	0.9728	NA	1	108.801	No	NA	148	26	10	Low-quality	Genome-fragment	21.98	AAI-based (medium-confidence)	0	1.01		Viruses;Duplodnaviria;Heunggongvirae;Uroviricota;Caudoviricetes	2.96006	0	2.91112	2.18376	16.896	1.30366	1.51515	0	2173	0	1780	1764	14907	1465	1275	0	6
k123_9328314	40886	No terminal repeats	NA	79	11	0.9673	NA	1	13.0942	No	NA	79	4	0	Low-quality	Genome-fragment	7.88	AAI-based (high-confidence)	0	1.02		Viruses;Duplodnaviria;Heunggongvirae;Uroviricota;Caudoviricetes	3.0979	0	3.02454	2.11949	17.0316	1.45272	1.54501	0	789	0	653	620	5396	564	463	0	6
k123_4524962	11464	No terminal repeats	NA	14	11	0.931	NA	3	7.0348	No	NA	14	3	0	Low-quality	Genome-fragment	14.39	AAI-based (medium-confidence)	0	1		Viruses;Duplodnaviria;Heunggongvirae;Uroviricota;Caudoviricetes	0	17.3913	0	12.6095	26.5235	11.001	4.36308	93.1983	0	809	0	979	2332	1162	345	7807	6
k123_16934734	16876	No terminal repeats	NA	22	11	0.9287	NA	10	31.4564	No	NA	22	5	0	Low-quality	Genome-fragment	34.24	AAI-based (medium-confidence)	0	1		Viruses;Duplodnaviria;Heunggongvirae;Uroviricota;Caudoviricetes	4.25388	0	0	0	2.8619	1.13262	0	0	454	0	0	0	394	186	0	0	6
k123_10074271	10716	No terminal repeats	NA	14	11	0.9342	NA	3	7.9565	No	NA	14	5	0	Low-quality	Genome-fragment	10.21	HMM-based (lower-bound)	0	1		Viruses;Duplodnaviria;Heunggongvirae;Uroviricota;Caudoviricetes	0	15.5202	0	11.9685	22.8757	9.61403	3.6023	84.4687	0	676	0	865	1894	948	266	6604	6
k123_13695552	17291	No terminal repeats	NA	21	11	0.977	NA	2	21.1879	No	NA	21	6	0	Low-quality	Genome-fragment	29.31	AAI-based (medium-confidence)	0	1		Viruses;Duplodnaviria;Heunggongvirae;Uroviricota;Caudoviricetes	0	2.553	6.4473	5.42352	0	1.02706	2.61717	1.93689	0	194	577	649	0	176	314	260	6
k123_18575007	11422	No terminal repeats	NA	14	11	0.9628	NA	1	6.0482	No	NA	14	1	0	Low-quality	Genome-fragment	29.09	AAI-based (medium-confidence)	0	1		Viruses;Duplodnaviria;Heunggongvirae;Uroviricota;Caudoviricetes	0	9.01943	2.86021	1.31417	0	1.67103	2.92959	1.37594	0	428	171	112	0	176	238	125	6
k123_27065145	22385	No terminal repeats	NA	24	11	0.9385	NA	5	11.711	No	NA	24	4	2	Low-quality	Genome-fragment	41.99	AAI-based (medium-confidence)	0	1		Viruses;Duplodnaviria;Heunggongvirae;Uroviricota;Caudoviricetes	0	20.57	10.2573	5.76609	0	2.03643	9.57178	4.45384	0	2049	1242	968	0	480	1625	805	6
k123_8685373	18447	No terminal repeats	NA	10	11	0.9577	NA	3	6.3021	No	NA	10	2	0	Low-quality	Genome-fragment	9.75	HMM-based (lower-bound)	0	1		Viruses;Duplodnaviria;Heunggongvirae;Uroviricota;Caudoviricetes	0	15.6137	0	12.0743	23.9847	9.54064	4.16632	87.8319	0	1194	0	1528	3413	1620	547	11911	6
k123_26514195	11849	No terminal repeats	NA	13	11	0.971	NA	1	9.0935	No	NA	13	2	1	Low-quality	Genome-fragment	3.23	AAI-based (medium-confidence)	0	1		Viruses;Duplodnaviria;Heunggongvirae;Uroviricota;Caudoviricetes	3.11824	0	2.82339	2.13253	16.5408	1.76796	0	0	233	0	183	196	1499	197	0	0	5
k123_24314931	26368	No terminal repeats	NA	33	11	0.8689	NA	9	25.8591	Yes	21041	33	7	4	Low-quality	Genome-fragment	41.67	AAI-based (medium-confidence)	20.2	1		Viruses;Duplodnaviria;Heunggongvirae;Uroviricota;Caudoviricetes	0	3.3177	2.8101	0	1.37538	3.81241	0	4.7725	0	361	397	0	301	939	0	951	5
k123_14692716	39258	No terminal repeats	NA	37	11	0.9418	NA	4	19.1582	Yes	36832	37	5	2	Low-quality	Genome-fragment	22.66	AAI-based (medium-confidence)	6.18	1.01		Viruses;Duplodnaviria;Heunggongvirae;Uroviricota;Caudoviricetes	4.64664	0	2.14991	5.02133	7.98553	0	0	3.36007	1128	0	468	1359	2450	0	0	1001	5
k123_6169628	19252	No terminal repeats	NA	18	11	0.872	NA	4	7.9936	Yes	17109	18	3	2	Low-quality	Genome-fragment	27.83	AAI-based (medium-confidence)	11.13	1		Viruses;Duplodnaviria;Heunggongvirae;Uroviricota;Caudoviricetes	2.40598	0	1.6897	2.49321	4.25911	2.83903	0	0	292	0	183	333	639	509	0	0	5
k123_12336132	22890	No terminal repeats	NA	26	11	0.9385	NA	8	31.9504	No	NA	26	6	0	Low-quality	Genome-fragment	45.75	AAI-based (medium-confidence)	0	1		Viruses;Duplodnaviria;Heunggongvirae;Uroviricota;Caudoviricetes	0	4.13522	0	3.3601	2.08	2.60391	0	2.61096	0	395	0	539	387	566	0	460	5
k123_4485289	10445	No terminal repeats	NA	14	11	0.9602	NA	7	16.4036	No	NA	14	8	0	Low-quality	Genome-fragment	20.72	AAI-based (medium-confidence)	0	1		Viruses;Duplodnaviria;Heunggongvirae;Uroviricota;Caudoviricetes	0	11.243	4.5296	2.16054	0	1.26409	6.41782	0	0	481	245	164	0	132	468	0	5
k123_3410428	10032	No terminal repeats	NA	11	11	0.9774	NA	3	14.4434	No	NA	11	9	0	Low-quality	Genome-fragment	19.26	AAI-based (high-confidence)	0	1		Viruses;Duplodnaviria;Heunggongvirae;Uroviricota;Caudoviricetes	1.4831	0	0	1.09958	4.36936	0.912736	0	6.4126	95	0	0	78	354	94	0	476	5
k123_1002362	17449	No terminal repeats	NA	32	11	0.9581	NA	1	10.385	No	NA	32	3	0	Low-quality	Genome-fragment	14.51	HMM-based (lower-bound)	0	1		Viruses;Duplodnaviria;Heunggongvirae;Uroviricota;Caudoviricetes	4.26136	0	2.23799	4.60425	7.8019	0	0	3.30202	480	0	207	555	1061	0	0	438	5
k123_10309413	10833	No terminal repeats	NA	14	11	0.9581	NA	3	14.3761	No	NA	14	4	1	Low-quality	Genome-fragment	19.52	AAI-based (medium-confidence)	0	1		Viruses;Duplodnaviria;Heunggongvirae;Uroviricota;Caudoviricetes	0	10.0332	9.75186	12.7175	0	0	3.29325	13.0242	0	444	544	934	0	0	245	1050	5
k123_1089366	15764	No terminal repeats	NA	18	11	0.9752	NA	2	8.3467	No	NA	18	1	0	Low-quality	Genome-fragment	18.22	HMM-based (lower-bound)	0	1		Viruses;Varidnaviria;Bamfordvirae;Preplasmiviricota;Maveriviricetes;Priklausovirales;Lavidaviridae	2.22296	0	3.10836	4.15949	7.07465	1.70126	0	0	225	0	260	447	865	253	0	0	5
k123_12444048	11568	No terminal repeats	NA	14	11	0.9713	NA	2	6.2256	No	NA	14	4	0	Low-quality	Genome-fragment	7.09	AAI-based (medium-confidence)	0	1		Viruses;Duplodnaviria;Heunggongvirae;Uroviricota;Caudoviricetes	4.09849	0	2.049	4.42084	7.33631	0	0	2.85477	300	0	128	355	663	0	0	248	5
k123_12490272	59828	No terminal repeats	NA	75	11	0.9435	NA	4	33.4468	No	NA	75	15	3	Low-quality	Genome-fragment	36.67	AAI-based (medium-confidence)	0	1		Viruses;Duplodnaviria;Heunggongvirae;Uroviricota;Caudoviricetes	4.54212	0	2.08793	5.02436	8.23008	0	0	3.48775	1697	0	675	2081	3842	0	0	1580	5
k123_13062707	13605	No terminal repeats	NA	17	11	0.8009	NA	1	13.9605	No	NA	17	4	0	Low-quality	Genome-fragment	28.09	AAI-based (medium-confidence)	0	1		Viruses;Duplodnaviria;Heunggongvirae;Uroviricota;Caudoviricetes	26.5493	0	2.58709	7.09591	10.7153	4.90621	0	0	2215	0	184	661	1140	616	0	0	5
k123_15314326	11845	No terminal repeats	NA	17	11	0.9043	NA	2	6.5755	No	NA	17	3	1	Low-quality	Genome-fragment	19.96	AAI-based (high-confidence)	0	1		Viruses;Duplodnaviria;Heunggongvirae;Uroviricota;Caudoviricetes	2.1722	0	2.25232	3.05917	3.49643	0	3.23469	0	172	0	145	264	337	0	271	0	5
k123_16681598	11584	No terminal repeats	NA	15	11	0.9813	NA	1	11.4296	No	NA	15	2	0	Low-quality	Genome-fragment	19.41	AAI-based (medium-confidence)	0	1		Viruses;Duplodnaviria;Heunggongvirae;Uroviricota;Caudoviricetes	0	3.38793	4.57206	9.44106	1.79162	1.10207	0	0	0	171	282	749	171	130	0	0	5
k123_17892384	10856	No terminal repeats	NA	15	11	0.8712	NA	2	5.5393	No	NA	15	3	2	Low-quality	Genome-fragment	11.92	HMM-based (lower-bound)	0	1		Viruses;Duplodnaviria;Heunggongvirae;Uroviricota;Caudoviricetes	0	0	0	2.60069	2.99599	2.47053	3.62474	4.67284	0	0	0	247	283	262	323	404	5
k123_19278766	11384	No terminal repeats	NA	16	11	0.8235	NA	3	13.3922	No	NA	16	4	0	Low-quality	Genome-fragment	20.07	AAI-based (medium-confidence)	0	1		Viruses;Duplodnaviria;Heunggongvirae;Uroviricota;Caudoviricetes	1.83823	6.19592	6.50404	4.403	0	0	3.63487	0	133	295	384	349	0	0	290	0	5
k123_19278803	17583	No terminal repeats	NA	27	11	0.9738	NA	2	19.8542	No	NA	27	4	0	Low-quality	Genome-fragment	30.06	AAI-based (medium-confidence)	0	1		Viruses;Duplodnaviria;Heunggongvirae;Uroviricota;Caudoviricetes	0	0	2.18162	7.64072	50.1258	0	51.0715	6.55217	0	0	202	938	6940	0	6158	853	5
k123_22143336	17648	No terminal repeats	NA	8	11	0.9769	NA	1	8.2622	No	NA	8	4	0	Low-quality	Genome-fragment	5.17	AAI-based (medium-confidence)	0	1		Viruses;Duplodnaviria;Heunggongvirae;Uroviricota;Caudoviricetes	0	0	3.76041	1.24511	0	1.90741	1.51413	2.14236	0	0	342	159	0	320	194	288	5
k123_23622823	10607	No terminal repeats	NA	19	11	0.9615	NA	3	9.1245	No	NA	19	2	0	Low-quality	Genome-fragment	19.04	AAI-based (medium-confidence)	0	1		Viruses;Duplodnaviria;Heunggongvirae;Uroviricota;Caudoviricetes	0	7.99204	3.12717	2.19383	0	3.84894	2.89368	0	0	350	172	188	0	377	219	0	5
k123_28144532	10721	No terminal repeats	NA	16	11	0.8936	NA	1	4.9642	No	NA	16	3	1	Low-quality	Genome-fragment	10.78	HMM-based (lower-bound)	0	1		Viruses;Duplodnaviria;Heunggongvirae;Uroviricota;Caudoviricetes	0	5.7902	2.82495	3.23786	0	0	3.56794	2.20407	0	258	157	242	0	0	267	182	5
k123_5526771	19515	No terminal repeats	NA	34	11	0.9171	NA	1	13.638	No	NA	34	4	0	Low-quality	Genome-fragment	28.52	HMM-based (lower-bound)	0	1		Viruses;Duplodnaviria;Heunggongvirae;Uroviricota;Caudoviricetes	1.72832	0	12.0888	2.89097	2.98701	13.1726	0	0	228	0	1212	400	465	2319	0	0	5
k123_6924878	18384	No terminal repeats	NA	26	11	0.9622	NA	11	20.3325	No	NA	26	12	0	Low-quality	Genome-fragment	33.07	AAI-based (medium-confidence)	0	1		Viruses;Duplodnaviria;Heunggongvirae;Uroviricota;Caudoviricetes	1.89367	0	10.0014	2.45743	2.7579	13.7125	0	0	227	0	970	325	407	2341	0	0	5
k123_8091236	12681	No terminal repeats	NA	14	11	0.8713	NA	1	1.7183	No	NA	14	2	0	Low-quality	Genome-fragment	1.02	HMM-based (lower-bound)	0	1		Unclassified	0	0	2.20358	2.64363	3.76792	8.71719	0	8.77224	0	0	150	234	371	1002	0	821	5
k123_8430765	12614	No terminal repeats	NA	16	11	0.8621	NA	1	1.7183	No	NA	16	1	0	Low-quality	Genome-fragment	2.75	HMM-based (lower-bound)	0	1		Viruses;Varidnaviria;Bamfordvirae;Preplasmiviricota;Polintoviricetes;Orthopolintovirales;Adintoviridae	0	2.53466	2.06006	2.22116	0	0	3.77438	1.92487	0	143	149	201	0	0	347	200	5
k123_14267945	23985	No terminal repeats	NA	23	11	0.9746	NA	1	21.0999	No	NA	23	10	0	Low-quality	Genome-fragment	6.31	AAI-based (high-confidence)	0	1		Viruses;Duplodnaviria;Heunggongvirae;Uroviricota;Caudoviricetes	4.10195	0	0	1.84068	1.51536	1.76902	0	0	621	0	0	326	422	423	0	0	4
k123_19916552	22569	No terminal repeats	NA	18	11	0.978	NA	2	22.6892	No	NA	18	5	1	Low-quality	Genome-fragment	5.53	AAI-based (medium-confidence)	0	1		Viruses;Duplodnaviria;Heunggongvirae;Uroviricota;Caudoviricetes	4.01246	0	0	1.46428	1.21284	1.4246	0	0	566	0	0	245	236	307	0	0	4
k123_25188194	10821	No terminal repeats	NA	13	11	0.9701	NA	1	12.7055	No	NA	13	4	1	Low-quality	Genome-fragment	2.55	AAI-based (high-confidence)	0	1		Viruses;Duplodnaviria;Heunggongvirae;Uroviricota;Caudoviricetes	4.15372	0	0	1.56716	1.48958	1.17872	0	0	277	0	0	120	140	123	0	0	4
k123_11797074	59321	No terminal repeats	NA	51	11	0.9798	NA	1	22.8389	No	NA	51	10	1	Low-quality	Genome-fragment	35.05	AAI-based (high-confidence)	0	1		Viruses;Duplodnaviria;Heunggongvirae;Uroviricota;Caudoviricetes	0	2.92409	14.8718	7.13526	0	4.29756	0	0	0	752	4528	2892	0	2345	0	0	4
k123_23553379	12821	No terminal repeats	NA	24	11	0.9751	NA	1	6.0785	No	NA	24	4	0	Low-quality	Genome-fragment	7.31	HMM-based (lower-bound)	0	1		Viruses;Duplodnaviria;Heunggongvirae;Uroviricota;Caudoviricetes	0	2.90744	15.6765	5.69097	0	4.32567	0	0	0	160	1027	505	0	519	0	0	4
k123_8213133	35038	No terminal repeats	NA	67	11	0.9768	NA	1	13.8555	No	NA	67	4	2	Low-quality	Genome-fragment	18.88	HMM-based (lower-bound)	0	1		Viruses;Duplodnaviria;Heunggongvirae;Uroviricota;Caudoviricetes	0	2.43263	13.8642	6.27095	0	4.39765	0	0	0	399	2495	1518	0	1432	0	0	4
k123_18316586	96232	DTR	NA	152	11	0.9766	NA	2	31.3069	No	NA	152	12	6	Complete	High-quality	100	DTR (high-confidence)	0	1		Viruses;Duplodnaviria;Heunggongvirae;Uroviricota;Caudoviricetes	11.7454	0	7.99119	3.01411	1.47233	0	0	0	7104	0	4041	2074	1173	0	0	0	4
k123_2879447	66397	No terminal repeats	NA	117	11	0.978	NA	6	66.6432	No	NA	117	34	0	High-quality	High-quality	100	AAI-based (medium-confidence)	0	1.01		Viruses;Duplodnaviria;Heunggongvirae;Uroviricota;Caudoviricetes	8.36016	0	2.47583	2.79611	3.17448	0	0	0	3448	0	896	1326	1690	0	0	0	4
k123_22959516	56002	No terminal repeats	NA	80	11	0.9771	NA	7	45.1744	No	NA	80	16	1	High-quality	High-quality	98.79	AAI-based (medium-confidence)	0	1		Viruses;Duplodnaviria;Heunggongvirae;Uroviricota;Caudoviricetes	2.99429	0	1.9566	3.30375	2.6726	0	0	0	1070	0	608	1314	1218	0	0	0	4
k123_10545231	10753	No terminal repeats	NA	15	11	0.8379	NA	4	13.6182	No	NA	15	2	0	Low-quality	Genome-fragment	20.81	AAI-based (high-confidence)	0	1.01		Viruses;Duplodnaviria;Heunggongvirae;Uroviricota;Caudoviricetes	1.8257	0	0	1.74568	0	1.8342	6.05794	0	136	0	0	148	0	201	496	0	4
k123_11148832	15240	No terminal repeats	NA	18	11	0.9178	NA	3	10.5812	No	NA	18	4	1	Low-quality	Genome-fragment	31.84	AAI-based (medium-confidence)	0	1		Viruses;Duplodnaviria;Heunggongvirae;Uroviricota;Caudoviricetes	0	5.54622	0	7.61608	2.00193	0	7.15936	0	0	358	0	797	245	0	760	0	4
k123_12303046	15115	No terminal repeats	NA	21	11	0.8725	NA	5	18.5027	No	NA	21	5	1	Low-quality	Genome-fragment	29.4	AAI-based (medium-confidence)	0	1		Viruses;Duplodnaviria;Heunggongvirae;Uroviricota;Caudoviricetes	9.25362	0	0	7.8831	10.991	4.70905	0	0	921	0	0	915	1423	736	0	0	4
k123_13154458	22144	No terminal repeats	NA	24	11	0.9401	NA	9	30.0792	No	NA	24	9	0	Low-quality	Genome-fragment	43.89	AAI-based (medium-confidence)	0	1		Viruses;Duplodnaviria;Heunggongvirae;Uroviricota;Caudoviricetes	0	0	0	2.23932	2.76493	0	1.43005	2.28825	0	0	0	353	501	0	233	396	4
k123_14222638	10329	No terminal repeats	NA	10	11	0.9686	NA	4	15.2685	No	NA	10	3	0	Low-quality	Genome-fragment	19.27	AAI-based (medium-confidence)	0	1		Viruses;Duplodnaviria;Heunggongvirae;Uroviricota;Caudoviricetes	0	4.51464	0	3.16149	0	2.1552	1.44947	0	0	202	0	234	0	212	111	0	4
k123_25373062	11298	No terminal repeats	NA	11	11	0.9265	NA	3	8.9576	No	NA	11	3	0	Low-quality	Genome-fragment	22.43	AAI-based (medium-confidence)	0	1		Viruses;Duplodnaviria;Heunggongvirae;Uroviricota;Caudoviricetes	0	2.70332	0	1.52958	0	1.26821	0	2.42394	0	122	0	124	0	138	0	202	4
k123_759963	16025	No terminal repeats	NA	21	11	0.9336	NA	7	26.2443	No	NA	21	5	0	Low-quality	Genome-fragment	32.01	AAI-based (medium-confidence)	0	1.01		Viruses;Duplodnaviria;Heunggongvirae;Uroviricota;Caudoviricetes	0	0	0	1.20483	2.40792	5.53341	0	4.38803	0	0	0	167	365	989	0	628	4
k123_13579599	29168	No terminal repeats	NA	12	11	0.9787	NA	3	19.6904	No	NA	12	10	0	Low-quality	Genome-fragment	7.26	AAI-based (medium-confidence)	0	1		Viruses;Duplodnaviria;Heunggongvirae;Uroviricota;Caudoviricetes	3.31668	0	0	1.59032	1.56329	1.21983	0	0	618	0	0	334	381	350	0	0	4
k123_5697573	17084	No terminal repeats	NA	18	11	0.9795	NA	4	22.0354	No	NA	18	12	0	Low-quality	Genome-fragment	3.93	AAI-based (medium-confidence)	0	1		Viruses;Duplodnaviria;Heunggongvirae;Uroviricota;Caudoviricetes	3.70162	0	0	1.92644	1.46057	1.62585	0	0	393	0	0	232	218	277	0	0	4
k123_3426241	35884	No terminal repeats	NA	31	11	0.9807	NA	3	17.519	No	NA	31	6	0	Low-quality	Genome-fragment	21.21	AAI-based (high-confidence)	0	1		Viruses;Duplodnaviria;Heunggongvirae;Uroviricota;Caudoviricetes	0	3.46993	15.5809	7.78471	0	4.58635	0	0	0	551	2873	1921	0	1528	0	0	4
k123_11224275	10359	No terminal repeats	NA	12	11	0.9239	NA	2	14.2478	No	NA	12	5	0	Low-quality	Genome-fragment	17.49	AAI-based (medium-confidence)	0	1		Viruses;Duplodnaviria;Heunggongvirae;Uroviricota;Caudoviricetes	0	3.40885	0	0	0	2.90492	18.9997	3.4715	0	144	0	0	0	282	1337	275	4
k123_12487463	13638	No terminal repeats	NA	17	11	0.9807	NA	2	23.1982	No	NA	17	11	1	Low-quality	Genome-fragment	26.44	AAI-based (high-confidence)	0	1		Viruses;Duplodnaviria;Heunggongvirae;Uroviricota;Caudoviricetes	1.60863	0	0	0	4.13305	1.23224	0	6.16081	143	0	0	0	450	163	0	627	4
k123_20439561	15680	No terminal repeats	NA	22	11	0.9602	NA	1	18.6301	No	NA	22	4	0	Low-quality	Genome-fragment	31.59	AAI-based (medium-confidence)	0	1.01		Viruses;Duplodnaviria;Heunggongvirae;Uroviricota;Caudoviricetes	0	0	0	7.61945	50.1637	0	46.8248	6.256	0	0	0	820	6061	0	4979	741	4
k123_23212807	23965	No terminal repeats	NA	17	11	0.9147	NA	2	7.5264	No	NA	17	4	1	Low-quality	Genome-fragment	25.92	HMM-based (lower-bound)	0	1		Viruses;Duplodnaviria;Heunggongvirae;Uroviricota;Caudoviricetes	0	0	0	4.73994	2.19153	2.04367	0	1.84555	0	0	0	844	532	463	0	338	4
k123_12348426	10797	No terminal repeats	NA	17	11	0.8802	NA	1	18.122	No	NA	17	6	0	Low-quality	Genome-fragment	22.36	AAI-based (medium-confidence)	0	1		Viruses;Duplodnaviria;Heunggongvirae;Uroviricota;Caudoviricetes	0	0	0	1.75335	1.86224	0	1.72408	1.45633	0	0	0	140	163	0	150	128	4
k123_12761038	11534	No terminal repeats	NA	9	11	0.979	NA	1	8.5914	No	NA	9	3	0	Low-quality	Genome-fragment	2.62	AAI-based (high-confidence)	0	1		Viruses;Duplodnaviria;Heunggongvirae;Uroviricota;Caudoviricetes	0	0	0	2.37313	2.18575	1.14896	0	5.41285	0	0	0	192	205	127	0	473	4
k123_13995440	19315	No terminal repeats	NA	23	11	0.9809	NA	2	23.1979	No	NA	23	2	0	Low-quality	Genome-fragment	10.26	HMM-based (lower-bound)	0	1		Viruses;Duplodnaviria;Heunggongvirae;Uroviricota;Caudoviricetes	0	0	0	2.22418	2.18401	1.06873	0	6.14099	0	0	0	308	339	205	0	910	4
k123_17004363	28469	No terminal repeats	NA	32	11	0.9793	NA	5	39.7788	No	NA	32	11	1	Low-quality	Genome-fragment	44.57	AAI-based (medium-confidence)	0	1		Viruses;Duplodnaviria;Heunggongvirae;Uroviricota;Caudoviricetes	0	80.3669	0	12.2543	0	0	1299.59	1.68013	0	9427	0	2400	0	0	252905	410	4
k123_20036150	25346	No terminal repeats	NA	26	11	0.9303	NA	5	24.5075	No	NA	26	6	0	Low-quality	Genome-fragment	44.63	AAI-based (high-confidence)	0	1		Viruses;Duplodnaviria;Heunggongvirae;Uroviricota;Caudoviricetes	2.49492	0	0	1.53558	1.95873	0	0	1.67874	422	0	0	320	428	0	0	346	4
k123_20446633	17041	No terminal repeats	NA	30	11	0.9229	NA	4	13.206	No	NA	30	2	0	Low-quality	Genome-fragment	32.74	AAI-based (medium-confidence)	0	1		Viruses;Duplodnaviria;Heunggongvirae;Uroviricota;Caudoviricetes	0	9.17227	2.80517	8.32267	0	0	1.53345	0	0	650	250	969	0	0	194	0	4
k123_22518084	14707	No terminal repeats	NA	18	11	0.939	NA	4	12.399	No	NA	18	3	1	Low-quality	Genome-fragment	29.11	AAI-based (medium-confidence)	0	1		Viruses;Duplodnaviria;Heunggongvirae;Uroviricota;Caudoviricetes	0	5.40962	3.66811	1.52991	0	0	2.10119	0	0	336	280	158	0	0	225	0	4
k123_22813307	19552	No terminal repeats	NA	41	11	0.9745	NA	1	19.7135	No	NA	41	6	0	Low-quality	Genome-fragment	49.5	AAI-based (high-confidence)	0	1		Viruses;Duplodnaviria;Heunggongvirae;Uroviricota;Caudoviricetes	0	0	0	15.1006	2.4178	1.70316	2.80021	0	0	0	0	2004	380	322	392	0	4
k123_23773673	13856	No terminal repeats	NA	18	11	0.9719	NA	2	6.3814	No	NA	18	3	0	Low-quality	Genome-fragment	36.72	AAI-based (medium-confidence)	0	1		Viruses;Duplodnaviria;Heunggongvirae;Uroviricota;Caudoviricetes	10.9474	0	2.08692	2.28577	4.09045	0	0	0	927	0	159	231	461	0	0	0	4
k123_3159364	10096	No terminal repeats	NA	9	11	0.9706	NA	1	12.3549	No	NA	9	3	0	Low-quality	Genome-fragment	21.1	HMM-based (lower-bound)	0	1		Viruses;Duplodnaviria;Heunggongvirae;Uroviricota;Caudoviricetes	2.98715	0	3.04257	1.42114	0	2.17409	0	0	198	0	162	100	0	216	0	0	4
k123_3508314	17930	No terminal repeats	NA	9	11	0.9811	NA	1	11.3232	No	NA	9	1	0	Low-quality	Genome-fragment	3.79	AAI-based (high-confidence)	0	1		Viruses;Duplodnaviria;Heunggongvirae;Uroviricota;Caudoviricetes	0	0	0	2.74769	2.23656	1.11401	0	5.16111	0	0	0	354	322	199	0	705	4
k123_4685312	13620	No terminal repeats	NA	18	11	0.9766	NA	2	10.7637	No	NA	18	1	0	Low-quality	Genome-fragment	21.21	AAI-based (high-confidence)	0	1		Viruses;Duplodnaviria;Heunggongvirae;Uroviricota;Caudoviricetes	0	0	4.81139	15.3208	6.843	0	2.48633	0	0	0	331	1382	715	0	236	0	4
k123_5601006	10834	No terminal repeats	NA	11	11	0.975	NA	3	6.3038	No	NA	11	3	0	Low-quality	Genome-fragment	10.87	AAI-based (medium-confidence)	0	1		Viruses;Duplodnaviria;Heunggongvirae;Uroviricota;Caudoviricetes	0	0	0	1.55702	1.33306	2.52966	2.22435	0	0	0	0	120	122	258	170	0	4
k123_7574848	13567	No terminal repeats	NA	21	11	0.973	NA	3	12.738	No	NA	21	5	0	Low-quality	Genome-fragment	22.89	AAI-based (medium-confidence)	0	1		Viruses;Duplodnaviria;Heunggongvirae;Uroviricota;Caudoviricetes	1.49897	0	0	2.80322	3.41788	1.344	0	0	135	0	0	267	367	176	0	0	4
k123_7745681	12706	No terminal repeats	NA	12	11	0.8105	NA	1	4.7226	No	NA	12	2	0	Low-quality	Genome-fragment	1.99	HMM-based (lower-bound)	0	1		Viruses;Varidnaviria;Bamfordvirae;Nucleocytoviricota;Megaviricetes	0	0	2.8047	3.48515	1.949	0	2.73068	0	0	0	192	310	194	0	241	0	4
k123_9318531	12172	No terminal repeats	NA	16	11	0.9725	NA	1	10.1321	No	NA	16	2	1	Low-quality	Genome-fragment	2.75	AAI-based (medium-confidence)	0	1		Viruses;Duplodnaviria;Heunggongvirae;Uroviricota;Caudoviricetes	3.93391	0	0	1.38309	1.41394	1.54809	0	0	295	0	0	122	139	193	0	0	4
k123_5792305	33433	No terminal repeats	NA	36	11	0.9208	NA	10	39.8712	No	NA	36	11	2	Medium-quality	Genome-fragment	66.97	AAI-based (medium-confidence)	0	1		Viruses;Duplodnaviria;Heunggongvirae;Uroviricota;Caudoviricetes	1.35964	0	0	0	3.07045	3.08136	0	1.82013	308	0	0	0	827	954	0	473	4
k123_17978509	32167	No terminal repeats	NA	39	11	0.9648	NA	5	22.5394	No	NA	39	6	0	Medium-quality	Genome-fragment	78.49	AAI-based (medium-confidence)	0	1		Viruses;Duplodnaviria;Heunggongvirae;Uroviricota;Caudoviricetes	1.86048	0	0	1.52411	3.5703	1.17931	0	0	384	0	0	364	908	368	0	0	4
k123_20243656	44014	No terminal repeats	NA	68	11	0.9685	NA	9	41.3869	No	NA	68	11	0	Medium-quality	Genome-fragment	85.46	AAI-based (high-confidence)	0	1		Viruses;Duplodnaviria;Heunggongvirae;Uroviricota;Caudoviricetes	1.81254	0	0	9.6976	2.61357	0.962134	0	0	528	0	0	2943	935	432	0	0	4
k123_27062456	43283	No terminal repeats	NA	59	11	0.9704	NA	5	18.8139	No	NA	59	4	1	Medium-quality	Genome-fragment	87.95	AAI-based (medium-confidence)	0	1		Viruses;Duplodnaviria;Heunggongvirae;Uroviricota;Caudoviricetes	13.2807	0	10.0318	0	2.42862	22.1351	0	0	3571	0	2253	0	857	8769	0	0	4
k123_27119410	37779	No terminal repeats	NA	66	11	0.9627	NA	4	25.7447	No	NA	66	10	0	Medium-quality	Genome-fragment	78.93	AAI-based (medium-confidence)	0	1		Viruses;Duplodnaviria;Heunggongvirae;Uroviricota;Caudoviricetes	2.4119	0	0	2.80846	2.55021	3.03017	0	0	578	0	0	749	781	1083	0	0	4
k123_8841850	27372	No terminal repeats	NA	37	11	0.9747	NA	2	25.9752	No	NA	37	8	0	Medium-quality	Genome-fragment	58.65	AAI-based (medium-confidence)	0	1.01		Viruses;Duplodnaviria;Heunggongvirae;Uroviricota;Caudoviricetes	1.74404	0	0	2.17655	4.64942	0	0	8.89158	318	0	0	430	1006	0	0	1795	4
k123_17942450	69176	No terminal repeats	NA	87	11	0.9417	NA	4	39.3751	No	NA	87	14	5	Low-quality	Genome-fragment	16.14	AAI-based (high-confidence)	0	1		Viruses;Duplodnaviria;Heunggongvirae;Uroviricota;Caudoviricetes	0	0	0	1.28998	0	0	7.11451	4.32557	0	0	0	659	0	0	3386	2275	3
k123_8668096	21693	No terminal repeats	NA	47	11	0.9101	NA	1	8.2491	No	NA	47	2	1	Low-quality	Genome-fragment	4.85	AAI-based (high-confidence)	0	1.01		Viruses;Duplodnaviria;Heunggongvirae;Uroviricota;Caudoviricetes	0	0	0	1.27373	0	0	6.58613	4.03999	0	0	0	200	0	0	988	655	3
k123_15574842	16876	No terminal repeats	NA	22	11	0.976	NA	2	19.3551	No	NA	22	7	1	Low-quality	Genome-fragment	5.5	AAI-based (high-confidence)	0	1.01		Viruses;Duplodnaviria;Heunggongvirae;Uroviricota;Caudoviricetes	3.25587	0	3.15121	2.16206	18.0574	1.4192	1.47756	0	344	0	279	263	2373	222	181	0	3
k123_28259438	88211	DTR	NA	125	11	0.9701	NA	8	58.36	No	NA	125	18	0	Complete	High-quality	100	DTR (high-confidence)	0	1		Viruses;Duplodnaviria;Heunggongvirae;Uroviricota;Caudoviricetes	0	0	2.02442	0	3.72412	0	0	3.91176	0	0	1006	0	2627	0	0	2629	3
k123_29446591	40244	DTR	NA	67	11	0.9487	NA	4	42.2016	No	NA	67	8	0	Complete	High-quality	100	DTR (high-confidence)	0	1		Viruses;Duplodnaviria;Heunggongvirae;Uroviricota;Caudoviricetes	0	0	8.39794	1.46411	0	1.34943	0	0	0	0	1740	441	0	521	0	0	3
k123_6489375	55336	DTR	NA	68	11	0.9779	NA	7	47.7761	No	NA	68	12	0	Complete	High-quality	100	DTR (high-confidence)	0	1.01		Viruses;Duplodnaviria;Heunggongvirae;Uroviricota;Caudoviricetes	4.05902	3.77821	0	4.43907	0	0	0	0	1452	908	0	1736	0	0	0	0	3
k123_14817161	45199	No terminal repeats	NA	54	11	0.9663	NA	4	19.5564	No	NA	54	7	0	High-quality	High-quality	100	AAI-based (medium-confidence)	0	1		Viruses;Duplodnaviria;Heunggongvirae;Uroviricota;Caudoviricetes	0	0	3.96921	4.24014	0	0	2.34124	0	0	0	941	1331	0	0	735	0	3
k123_6028498	65417	No terminal repeats	NA	102	11	0.9757	NA	5	64.8667	No	NA	102	26	0	High-quality	High-quality	100	AAI-based (medium-confidence)	0	1		Viruses;Duplodnaviria;Heunggongvirae;Uroviricota;Caudoviricetes	0	0	1.91387	1.65445	2.26241	0	0	0	0	0	701	787	1196	0	0	0	3
k123_12691625	15180	No terminal repeats	NA	16	11	0.9347	NA	3	15.8831	Yes	12252	16	5	2	Low-quality	Genome-fragment	26.08	AAI-based (high-confidence)	19.29	1.01		Viruses;Duplodnaviria;Heunggongvirae;Uroviricota;Caudoviricetes	1.52868	0	0	2.78568	3.49111	0	0	0	169	0	0	336	470	0	0	0	3
k123_27553583	16332	No terminal repeats	NA	11	11	0.9549	NA	2	11.4722	No	NA	11	3	0	Low-quality	Genome-fragment	3.83	AAI-based (medium-confidence)	0	1		Viruses;Duplodnaviria;Heunggongvirae;Uroviricota;Caudoviricetes	0	0	0	1.18429	0	0	7.04027	4.29554	0	0	0	147	0	0	777	522	3
k123_11566170	10148	No terminal repeats	NA	11	11	0.9241	NA	4	15.3339	No	NA	11	3	0	Low-quality	Genome-fragment	19.38	AAI-based (medium-confidence)	0	1		Viruses;Duplodnaviria;Heunggongvirae;Uroviricota;Caudoviricetes	0	2.47532	0	2.11232	0	0	2.60572	0	0	105	0	148	0	0	186	0	3
k123_14464089	15858	No terminal repeats	NA	23	11	0.8969	NA	8	25.5307	No	NA	23	6	0	Low-quality	Genome-fragment	31.53	AAI-based (medium-confidence)	0	1		Viruses;Duplodnaviria;Heunggongvirae;Uroviricota;Caudoviricetes	1.99483	0	0	0	1.79772	2.14061	0	0	210	0	0	0	241	330	0	0	3
k123_195945	23233	No terminal repeats	NA	25	11	0.9392	NA	7	25.5896	No	NA	25	4	1	Low-quality	Genome-fragment	45.46	AAI-based (medium-confidence)	0	1		Viruses;Duplodnaviria;Heunggongvirae;Uroviricota;Caudoviricetes	0	4.36278	0	1.36252	0	0	1.32918	0	0	428	0	237	0	0	228	0	3
k123_22934008	10355	No terminal repeats	NA	12	11	0.9789	NA	5	12.9299	No	NA	12	3	0	Low-quality	Genome-fragment	16.54	AAI-based (high-confidence)	0	1		Viruses;Duplodnaviria;Heunggongvirae;Uroviricota;Caudoviricetes	5.10601	0	0	0	0	1.42624	0	2.01983	323	0	0	0	0	149	0	159	3
k123_24485570	14210	No terminal repeats	NA	19	11	0.8435	NA	6	17.7127	No	NA	19	3	1	Low-quality	Genome-fragment	10.24	HMM-based (lower-bound)	0	1		Viruses;Duplodnaviria;Heunggongvirae;Uroviricota;Caudoviricetes	0	2.63343	0	1.82242	0	0	1.41735	0	0	159	0	176	0	0	145	0	3
k123_3418719	14169	No terminal repeats	NA	19	11	0.8953	NA	4	14.671	No	NA	19	5	1	Low-quality	Genome-fragment	27.72	AAI-based (medium-confidence)	0	1		Viruses;Duplodnaviria;Heunggongvirae;Uroviricota;Caudoviricetes	0	4.62925	0	2.34195	0	0	1.97063	0	0	279	0	241	0	0	197	0	3
k123_8272393	10170	No terminal repeats	NA	15	11	0.9593	NA	5	18.3529	No	NA	15	2	0	Low-quality	Genome-fragment	19.66	AAI-based (medium-confidence)	0	1		Viruses;Duplodnaviria;Heunggongvirae;Uroviricota;Caudoviricetes	0	0	0	0	6.84113	5.85623	0	3.11865	0	0	0	0	534	557	0	244	3
k123_10678836	10630	No terminal repeats	NA	19	11	0.9785	NA	1	18.6101	No	NA	19	5	0	Low-quality	Genome-fragment	2.05	AAI-based (medium-confidence)	0	1		Viruses;Duplodnaviria;Heunggongvirae;Uroviricota;Caudoviricetes	4.02385	0	0	1.38392	1.06535	0	0	0	261	0	0	106	95	0	0	0	3
k123_1844944	28880	No terminal repeats	NA	37	11	0.9782	NA	5	33.3876	No	NA	37	11	0	Low-quality	Genome-fragment	46.13	AAI-based (high-confidence)	0	1		Viruses;Duplodnaviria;Heunggongvirae;Uroviricota;Caudoviricetes	3.68215	0	0	0	0	1.82344	0	2.46315	668	0	0	0	0	506	0	544	3
k123_20138878	23747	No terminal repeats	NA	28	11	0.9701	NA	2	37.9819	No	NA	28	21	0	Low-quality	Genome-fragment	39.24	AAI-based (medium-confidence)	0	1		Viruses;Duplodnaviria;Heunggongvirae;Uroviricota;Caudoviricetes	2.10181	0	0	3.3188	57.7714	0	0	0	318	0	0	556	10713	0	0	0	3
k123_26073324	10036	No terminal repeats	NA	8	11	0.8995	NA	2	9.7777	No	NA	8	3	0	Low-quality	Genome-fragment	18.1	AAI-based (medium-confidence)	0	1		Viruses;Duplodnaviria;Heunggongvirae;Uroviricota;Caudoviricetes	0	3.18161	0	0	0	1.62339	0	1.9121	0	135	0	0	0	154	0	145	3
k123_266860	10288	No terminal repeats	NA	15	11	0.9536	NA	1	11.6203	No	NA	15	4	0	Low-quality	Genome-fragment	17.91	AAI-based (medium-confidence)	0	1		Viruses;Duplodnaviria;Heunggongvirae;Uroviricota;Caudoviricetes	0	0	2.28113	1.7304	0	0	2.04993	0	0	0	125	125	0	0	149	0	3
k123_759266	13758	No terminal repeats	NA	19	11	0.83	NA	1	10.2367	No	NA	19	4	0	Low-quality	Genome-fragment	3.69	AAI-based (medium-confidence)	0	1		Viruses;Duplodnaviria;Heunggongvirae;Uroviricota;Caudoviricetes	0	0	2.42754	2.45044	1.7035	0	0	0	0	0	184	244	187	0	0	0	3
k123_9458768	16864	No terminal repeats	NA	14	11	0.9592	NA	2	15.5791	No	NA	14	8	0	Low-quality	Genome-fragment	3.96	AAI-based (medium-confidence)	0	1		Viruses;Duplodnaviria;Heunggongvirae;Uroviricota;Caudoviricetes	0	0	0	1.35522	0	0	7.0197	4.19905	0	0	0	170	0	0	808	530	3
k123_9854851	10806	No terminal repeats	NA	16	11	0.9611	NA	1	5.5941	No	NA	16	2	0	Low-quality	Genome-fragment	3.37	AAI-based (medium-confidence)	0	1		Viruses;Duplodnaviria;Heunggongvirae;Uroviricota;Caudoviricetes	0	0	2.73402	0	0	1.76089	0	1.97619	0	0	157	0	0	177	0	161	3
k123_10769506	12056	No terminal repeats	NA	11	11	0.958	NA	3	8.4204	No	NA	11	3	1	Low-quality	Genome-fragment	21.79	AAI-based (medium-confidence)	0	1		Viruses;Duplodnaviria;Heunggongvirae;Uroviricota;Caudoviricetes	0	5.47715	0	0	0	1.85858	1.34941	0	0	277	0	0	0	217	121	0	3
k123_11715296	13904	No terminal repeats	NA	17	11	0.981	NA	2	14.7372	No	NA	17	5	0	Low-quality	Genome-fragment	29.59	AAI-based (medium-confidence)	0	1		Viruses;Duplodnaviria;Heunggongvirae;Uroviricota;Caudoviricetes	0	0	0	14.3241	33.8218	1.89809	0	0	0	0	0	1296	3432	254	0	0	3
k123_13599184	19389	No terminal repeats	NA	16	11	0.9069	NA	2	7.0675	No	NA	16	3	0	Low-quality	Genome-fragment	15.42	HMM-based (lower-bound)	0	1		Viruses;Duplodnaviria;Heunggongvirae;Uroviricota;Caudoviricetes	0	19.5189	0	6.11709	0	0	72.8345	0	0	1549	0	812	0	0	9576	0	3
k123_14262176	16910	No terminal repeats	NA	14	11	0.8737	NA	2	6.4543	No	NA	14	1	0	Low-quality	Genome-fragment	13.53	HMM-based (lower-bound)	0	1		Viruses;Duplodnaviria;Heunggongvirae;Uroviricota;Caudoviricetes	3.80676	0	0	0	3.65661	1.16274	0	0	407	0	0	0	548	198	0	0	3
k123_14317528	17801	No terminal repeats	NA	17	11	0.9496	NA	2	7.307	No	NA	17	4	0	Low-quality	Genome-fragment	17.8	HMM-based (lower-bound)	0	1		Viruses;Duplodnaviria;Heunggongvirae;Uroviricota;Caudoviricetes	0	3.4192	0	1.34429	0	0	7.42606	0	0	261	0	180	0	0	912	0	3
k123_1460345	15630	No terminal repeats	NA	20	11	0.9584	NA	1	1.7165	No	NA	20	2	0	Low-quality	Genome-fragment	1.2	HMM-based (lower-bound)	0	1.02		Viruses;Varidnaviria;Bamfordvirae;Nucleocytoviricota;Megaviricetes;Algavirales;Phycodnaviridae	1.96211	0	0	0	0	2.56688	0	1.44828	195	0	0	0	0	365	0	175	3
k123_15651349	23945	No terminal repeats	NA	36	11	0.975	NA	1	17.8825	No	NA	36	5	1	Low-quality	Genome-fragment	24.99	AAI-based (medium-confidence)	0	1		Viruses;Duplodnaviria;Heunggongvirae;Uroviricota;Caudoviricetes	0	2.36185	2.11868	0	0	0	3.96787	0	0	245	282	0	0	0	665	0	3
k123_16112797	12672	No terminal repeats	NA	16	11	0.9766	NA	1	9.4836	No	NA	16	5	0	Low-quality	Genome-fragment	12.6	HMM-based (lower-bound)	0	1		Viruses;Duplodnaviria;Heunggongvirae;Uroviricota;Caudoviricetes	0	4.93459	2.58629	0	0	1.41947	0	0	0	264	174	0	0	170	0	0	3
k123_16265864	21160	No terminal repeats	NA	17	11	0.948	NA	1	10.6474	No	NA	17	2	0	Low-quality	Genome-fragment	13.15	AAI-based (high-confidence)	0	1		Viruses;Duplodnaviria;Heunggongvirae;Uroviricota;Caudoviricetes	0	0	0	1.78903	2.11993	2.73574	0	0	0	0	0	271	362	536	0	0	3
k123_16578050	21043	No terminal repeats	NA	15	11	0.9626	NA	1	9.2872	No	NA	15	2	0	Low-quality	Genome-fragment	13.08	AAI-based (high-confidence)	0	1		Viruses;Duplodnaviria;Heunggongvirae;Uroviricota;Caudoviricetes	0	0	0	1.36046	2.08727	1.38075	0	0	0	0	0	211	357	282	0	0	3
k123_16676012	12182	No terminal repeats	NA	13	11	0.9224	NA	4	14.8775	No	NA	13	3	0	Low-quality	Genome-fragment	21.67	AAI-based (medium-confidence)	0	1		Viruses;Duplodnaviria;Heunggongvirae;Uroviricota;Caudoviricetes	0	0	1.926	1.55303	0	0	1.48415	0	0	0	133	143	0	0	133	0	3
k123_16894038	14397	No terminal repeats	NA	14	11	0.9811	NA	1	17.9515	No	NA	14	3	0	Low-quality	Genome-fragment	21.97	AAI-based (medium-confidence)	0	1		Viruses;Duplodnaviria;Heunggongvirae;Uroviricota;Caudoviricetes	0	13.5477	0	6.78618	0	0	7.08917	0	0	798	0	668	0	0	705	0	3
k123_18617	10511	No terminal repeats	NA	15	11	0.9713	NA	1	8.3149	No	NA	15	2	0	Low-quality	Genome-fragment	18.11	AAI-based (medium-confidence)	0	1		Viruses;Duplodnaviria;Heunggongvirae;Uroviricota;Caudoviricetes	0	0	3.08674	0	1.98184	2.1681	0	0	0	0	171	0	166	212	0	0	3
k123_18642361	31405	No terminal repeats	NA	34	11	0.9416	NA	2	19.3238	No	NA	34	4	1	Low-quality	Genome-fragment	19.25	AAI-based (medium-confidence)	0	1		Viruses;Duplodnaviria;Heunggongvirae;Uroviricota;Caudoviricetes	0	0	1.58777	0	2.66523	1.90355	0	0	0	0	278	0	663	566	0	0	3
k123_19184772	12789	No terminal repeats	NA	15	11	0.9807	NA	3	14.8771	No	NA	15	5	1	Low-quality	Genome-fragment	34.68	AAI-based (medium-confidence)	0	1		Viruses;Duplodnaviria;Heunggongvirae;Uroviricota;Caudoviricetes	0	0	5.50351	1.62688	0	1.56766	0	0	0	0	353	151	0	194	0	0	3
k123_19410739	10172	No terminal repeats	NA	15	11	0.9798	NA	4	9.4421	No	NA	15	4	0	Low-quality	Genome-fragment	27.94	AAI-based (medium-confidence)	0	1		Viruses;Duplodnaviria;Heunggongvirae;Uroviricota;Caudoviricetes	0	0	2.25192	1.5959	0	0	2.35454	0	0	0	120	116	0	0	168	0	3
k123_19940183	11790	No terminal repeats	NA	12	11	0.9607	NA	2	6.4223	No	NA	12	2	0	Low-quality	Genome-fragment	2.76	AAI-based (medium-confidence)	0	1		Viruses;Duplodnaviria;Heunggongvirae;Uroviricota;Caudoviricetes	0	0	0	1.5991	0	0	7.4212	3.59162	0	0	0	135	0	0	603	317	3
k123_20196567	16171	No terminal repeats	NA	16	11	0.9271	NA	1	3.1421	No	NA	16	3	0	Low-quality	Genome-fragment	22.54	HMM-based (lower-bound)	0	1		Viruses;Varidnaviria;Bamfordvirae;Preplasmiviricota;Polintoviricetes;Orthopolintovirales;Adintoviridae	0	0	0	0	0	3.83948	1.86055	3.68836	0	0	0	0	0	573	219	447	3
k123_20705582	10296	No terminal repeats	NA	15	11	0.9315	NA	1	5.4484	No	NA	15	1	0	Low-quality	Genome-fragment	16.64	AAI-based (medium-confidence)	0	1		Viruses;Duplodnaviria;Heunggongvirae;Uroviricota;Caudoviricetes	0	4.81874	0	0	0	0	0	0	0	207	0	0	0	0	0	0	3
k123_2089856	12998	No terminal repeats	NA	20	11	0.9748	NA	2	8.8833	No	NA	20	3	0	Low-quality	Genome-fragment	29.46	AAI-based (medium-confidence)	0	1		Viruses;Duplodnaviria;Heunggongvirae;Uroviricota;Caudoviricetes	2.01884	0	0	1.68103	2.72164	0	0	0	165	0	0	160	279	0	0	0	3
k123_21084268	13607	No terminal repeats	NA	14	11	0.9801	NA	3	17.6969	No	NA	14	7	0	Low-quality	Genome-fragment	29.66	AAI-based (medium-confidence)	0	1		Viruses;Duplodnaviria;Heunggongvirae;Uroviricota;Caudoviricetes	0	0	3.18181	1.067	2.67097	0	0	0	0	0	231	105	286	0	0	0	3
k123_21897877	12046	No terminal repeats	NA	14	11	0.9824	NA	3	14.4467	No	NA	14	4	0	Low-quality	Genome-fragment	32.54	AAI-based (medium-confidence)	0	1		Viruses;Duplodnaviria;Heunggongvirae;Uroviricota;Caudoviricetes	0	0	1.72109	1.55	8.48814	0	0	0	0	0	116	138	804	0	0	0	3
k123_22598773	16694	No terminal repeats	NA	20	11	0.9598	NA	2	6.3402	No	NA	20	2	0	Low-quality	Genome-fragment	37.79	AAI-based (medium-confidence)	0	1		Viruses;Duplodnaviria;Heunggongvirae;Uroviricota;Caudoviricetes	2.84139	0	0	1.8274	2.43115	0	0	0	296	0	0	216	331	0	0	0	3
k123_23021129	14277	No terminal repeats	NA	19	11	0.9723	NA	3	16.2407	No	NA	19	6	0	Low-quality	Genome-fragment	34.81	AAI-based (high-confidence)	0	1		Viruses;Duplodnaviria;Heunggongvirae;Uroviricota;Caudoviricetes	0	0	0	2.02675	2.66942	0	0	2.58654	0	0	0	214	310	0	0	284	3
k123_23105966	10511	No terminal repeats	NA	12	11	0.9506	NA	1	14.8842	No	NA	12	4	0	Low-quality	Genome-fragment	25.29	AAI-based (high-confidence)	0	1		Viruses;Duplodnaviria;Heunggongvirae;Uroviricota;Caudoviricetes	3.91702	3.43431	0	3.1068	0	0	0	0	259	155	0	236	0	0	0	0	3
k123_23129513	16123	No terminal repeats	NA	18	11	0.9316	NA	7	18.5401	No	NA	18	4	0	Low-quality	Genome-fragment	30.93	AAI-based (medium-confidence)	0	1		Viruses;Duplodnaviria;Heunggongvirae;Uroviricota;Caudoviricetes	0	0	0	0	0	0.94906	1.89103	1.83759	0	0	0	0	0	154	219	230	3
k123_23813863	39397	No terminal repeats	NA	57	11	0.8442	NA	2	23.2048	No	NA	57	12	1	Low-quality	Genome-fragment	39.45	HMM-based (lower-bound)	0	1.01		Viruses;Duplodnaviria;Heunggongvirae;Uroviricota;Caudoviricetes	1.82526	0	0	3.64971	56.0892	0	0	0	470	0	0	1001	17175	0	0	0	3
k123_26281508	15551	No terminal repeats	NA	22	11	0.9179	NA	2	6.3875	No	NA	22	4	0	Low-quality	Genome-fragment	26.56	AAI-based (medium-confidence)	0	1		Viruses;Duplodnaviria;Heunggongvirae;Uroviricota;Caudoviricetes	0	0	0	0	1.71704	1.47781	1.38434	0	0	0	0	0	226	256	157	0	3
k123_26439080	11615	No terminal repeats	NA	18	11	0.9778	NA	3	10.0202	No	NA	18	4	0	Low-quality	Genome-fragment	17.77	HMM-based (lower-bound)	0	1		Viruses;Duplodnaviria;Heunggongvirae;Uroviricota;Caudoviricetes	0	13.8153	0	6.01429	0	0	6.77669	0	0	644	0	482	0	0	540	0	3
k123_27196008	13926	No terminal repeats	NA	14	11	0.8413	NA	1	5.1548	No	NA	14	3	1	Low-quality	Genome-fragment	7.76	HMM-based (lower-bound)	0	1		Viruses;Duplodnaviria;Heunggongvirae;Uroviricota;Caudoviricetes	0	0	0	1.53432	0	0	2.24776	1.2401	0	0	0	158	0	0	218	136	3
k123_29402483	15310	ITR	NA	28	11	0.9497	NA	1	2.9657	No	NA	28	2	0	Low-quality	Genome-fragment	25.18	HMM-based (lower-bound)	0	1.01	low-confidence ITR	Viruses;Duplodnaviria;Heunggongvirae;Uroviricota;Caudoviricetes;Straboviridae	0	8.74823	0	0	0	2.89109	3.54021	0	0	550	0	0	0	410	395	0	3
k123_29447536	16644	DTR	NA	26	11	0.8548	NA	2	3.8673	No	NA	26	1	0	Low-quality	Genome-fragment	10.26	HMM-based (lower-bound)	0	1.01	low-confidence DTR	Viruses;Duplodnaviria;Heunggongvirae;Uroviricota;Caudoviricetes	6.73353	0	0	1.40776	2.56906	0	0	0	698	0	0	165	344	0	0	0	3
k123_3142270	21743	No terminal repeats	NA	26	11	0.9796	NA	4	22.069	No	NA	26	6	0	Low-quality	Genome-fragment	40.72	AAI-based (medium-confidence)	0	1		Viruses;Duplodnaviria;Heunggongvirae;Uroviricota;Caudoviricetes	0	0	0	1.64358	4.19151	1.63745	0	0	0	0	0	260	737	349	0	0	3
k123_4215733	10082	No terminal repeats	NA	15	11	0.8809	NA	1	2.9815	No	NA	15	2	0	Low-quality	Genome-fragment	18.4	AAI-based (medium-confidence)	0	1		Viruses;Duplodnaviria;Heunggongvirae;Uroviricota;Caudoviricetes	0	7.22225	2.25	0	0	0	1.61871	0	0	301	124	0	0	0	121	0	3
k123_4464820	24737	No terminal repeats	NA	33	11	0.981	NA	5	25.5834	No	NA	33	11	1	Low-quality	Genome-fragment	35.81	AAI-based (medium-confidence)	0	1		Viruses;Duplodnaviria;Heunggongvirae;Uroviricota;Caudoviricetes	0	0	0	0	1.29706	2.86763	0	4.60753	0	0	0	0	271	662	0	860	3
k123_4766520	12009	No terminal repeats	NA	9	11	0.953	NA	2	9.5708	No	NA	9	1	0	Low-quality	Genome-fragment	20.24	AAI-based (high-confidence)	0	1		Viruses;Duplodnaviria;Heunggongvirae;Uroviricota;Caudoviricetes	0	0	0	1.82312	3.45077	1.24304	0	0	0	0	0	158	333	145	0	0	3
k123_5224	33472	No terminal repeats	NA	37	11	0.9788	NA	6	24.465	No	NA	37	10	0	Low-quality	Genome-fragment	34.3	HMM-based (lower-bound)	0	1		Viruses;Duplodnaviria;Heunggongvirae;Uroviricota;Caudoviricetes	0	0	1.60296	0	1.39947	0	5.24743	0	0	0	296	0	377	0	1217	0	3
k123_6448484	17639	No terminal repeats	NA	13	11	0.947	NA	3	5.5423	No	NA	13	5	1	Low-quality	Genome-fragment	38.42	AAI-based (high-confidence)	0	1		Viruses;Duplodnaviria;Heunggongvirae;Uroviricota;Caudoviricetes	0	0	0	3.61525	2.95834	0	2.62422	0	0	0	0	446	419	0	324	0	3
k123_7166083	10987	No terminal repeats	NA	16	11	0.9797	NA	3	12.5537	No	NA	16	5	1	Low-quality	Genome-fragment	25.19	AAI-based (medium-confidence)	0	1		Viruses;Duplodnaviria;Heunggongvirae;Uroviricota;Caudoviricetes	0	0	0	0	6.44899	4.7597	0	1.84791	0	0	0	0	543	484	0	159	3
k123_7444011	14301	No terminal repeats	NA	13	11	0.981	NA	1	6.3404	No	NA	13	1	0	Low-quality	Genome-fragment	7.01	HMM-based (lower-bound)	0	1		Viruses;Duplodnaviria;Heunggongvirae;Uroviricota;Caudoviricetes	2.24712	0	0	2.23232	2.79387	0	0	0	204	0	0	225	314	0	0	0	3
k123_8488841	17881	No terminal repeats	NA	15	11	0.978	NA	1	7.9892	No	NA	15	1	0	Low-quality	Genome-fragment	39.7	AAI-based (medium-confidence)	0	1		Viruses;Duplodnaviria;Heunggongvirae;Uroviricota;Caudoviricetes	0	0	0	3.38375	1.78299	0	1.74317	0	0	0	0	424	250	0	217	0	3
k123_8892184	14947	No terminal repeats	NA	18	11	0.929	NA	1	6.0445	No	NA	18	3	1	Low-quality	Genome-fragment	21.24	HMM-based (lower-bound)	0	1		Viruses;Duplodnaviria;Heunggongvirae;Uroviricota;Caudoviricetes	2.41463	0	0	0	1.42514	1.17167	0	0	228	0	0	0	176	170	0	0	3
k123_9221666	10962	No terminal repeats	NA	13	11	0.9496	NA	2	8.311	No	NA	13	4	0	Low-quality	Genome-fragment	6.63	AAI-based (medium-confidence)	0	1		Viruses;Duplodnaviria;Heunggongvirae;Uroviricota;Caudoviricetes	0	0	0	1.8394	1.80481	2.62729	0	0	0	0	0	142	157	268	0	0	3
k123_9290942	10173	No terminal repeats	NA	12	11	0.9367	NA	1	5.1354	No	NA	12	2	0	Low-quality	Genome-fragment	14.25	HMM-based (lower-bound)	0	1.01		Viruses;Duplodnaviria;Heunggongvirae;Uroviricota;Caudoviricetes	0	0	0	16.3099	3.88221	0	1.38576	0	0	0	0	1119	315	0	106	0	3
k123_9382776	23293	No terminal repeats	NA	29	11	0.9791	NA	1	13.5801	No	NA	29	2	0	Low-quality	Genome-fragment	28.53	AAI-based (medium-confidence)	0	1		Viruses;Duplodnaviria;Heunggongvirae;Uroviricota;Caudoviricetes	0	0	1.57512	0	0	3.38072	6.40494	0	0	0	205	0	0	728	1026	0	3
k123_9902092	16896	No terminal repeats	NA	20	11	0.9821	NA	2	20.9151	No	NA	20	8	0	Low-quality	Genome-fragment	35.2	AAI-based (high-confidence)	0	1		Viruses;Duplodnaviria;Heunggongvirae;Uroviricota;Caudoviricetes	0	0	0	9.574	2.8966	0	14.5656	0	0	0	0	1097	396	0	1676	0	3
k123_13062526	27175	No terminal repeats	NA	34	11	0.9812	NA	6	38.5208	No	NA	34	17	0	Medium-quality	Genome-fragment	55.62	AAI-based (medium-confidence)	0	1		Viruses;Duplodnaviria;Heunggongvirae;Uroviricota;Caudoviricetes	0	0	0	3.54189	3.52744	0	2.69197	0	0	0	0	664	759	0	508	0	3
k123_11811731	35929	No terminal repeats	NA	58	11	0.9508	NA	2	40.052	No	NA	58	8	0	Medium-quality	Genome-fragment	72.25	AAI-based (medium-confidence)	0	1		Viruses;Duplodnaviria;Heunggongvirae;Uroviricota;Caudoviricetes	0	0	1.84544	0	0	0	5.16322	3.7443	0	0	368	0	0	0	1280	1026	3
k123_2186499	31511	No terminal repeats	NA	54	11	0.9504	NA	3	19.9862	No	NA	54	6	0	Medium-quality	Genome-fragment	76.74	AAI-based (medium-confidence)	0	1		Viruses;Duplodnaviria;Heunggongvirae;Uroviricota;Caudoviricetes	0	0	2.19062	1.38167	0	0	0	4.42091	0	0	374	324	0	0	0	1057	3
k123_25922517	17940	No terminal repeats	NA	27	11	0.9229	NA	1	6.1111	No	NA	27	5	0	Low-quality	Genome-fragment	4.14	AAI-based (high-confidence)	0	1.01		Viruses;Duplodnaviria;Heunggongvirae;Uroviricota;Caudoviricetes	0	0	0	0	0	0	7.33296	3.8684	0	0	0	0	0	0	901	515	2
k123_17277039	33927	DTR	NA	58	11	0.9628	NA	8	30.0053	No	NA	58	9	0	Complete	High-quality	100	DTR (medium-confidence)	0	1.01		Viruses;Duplodnaviria;Heunggongvirae;Uroviricota;Caudoviricetes	0	0	0	2.20511	5.82281	0	0	0	0	0	0	532	1559	0	0	0	2
k123_29446425	60299	DTR	NA	74	11	0.9768	NA	5	42.1554	No	NA	74	13	0	Complete	High-quality	100	DTR (high-confidence)	0	1.01		Viruses;Duplodnaviria;Heunggongvirae;Uroviricota;Caudoviricetes	15.2985	0	0	0	4.69474	0	0	0	5749	0	0	0	2253	0	0	0	2
k123_29446607	35673	DTR	NA	53	11	0.978	NA	6	34.2241	No	NA	53	12	0	Complete	High-quality	100	DTR (high-confidence)	0	1		Viruses;Duplodnaviria;Heunggongvirae;Uroviricota;Caudoviricetes	24.1978	0	0	0	0	3.13824	0	0	5303	0	0	0	0	1040	0	0	2
k123_19389776	58824	No terminal repeats	NA	73	11	0.9663	NA	3	36.9591	No	NA	73	19	1	High-quality	High-quality	100	AAI-based (medium-confidence)	0	1		Viruses;Duplodnaviria;Heunggongvirae;Uroviricota;Caudoviricetes	0	0	0	0	1.2773	13.0658	0	0	0	0	0	0	634	7087	0	0	2
k123_23935422	17402	No terminal repeats	NA	35	11	0.9637	NA	2	6.8731	No	NA	35	2	0	High-quality	High-quality	100	AAI-based (medium-confidence)	0	1		Viruses;Varidnaviria;Bamfordvirae;Preplasmiviricota;Tectiliviricetes;Kalamavirales;Tectiviridae	0	0	0	4.80078	1.47188	0	0	0	0	0	0	576	212	0	0	0	2
k123_6700220	10851	No terminal repeats	NA	10	11	0.9146	NA	3	11.259	Yes	9157	10	3	1	Low-quality	Genome-fragment	17.99	AAI-based (medium-confidence)	15.61	1		Viruses;Duplodnaviria;Heunggongvirae;Uroviricota;Caudoviricetes	1.93866	0	0	0	2.5033	0	0	0	134	0	0	0	215	0	0	0	2
k123_12751601	16601	No terminal repeats	NA	22	11	0.9662	NA	1	13.8791	Yes	6977	22	5	3	Low-quality	Genome-fragment	2.08	AAI-based (medium-confidence)	57.97	1		Viruses;Duplodnaviria;Heunggongvirae;Uroviricota;Caudoviricetes	0	0	0	0	0	2.52241	0	4.12811	0	0	0	0	0	391	0	512	2
k123_8777932	11247	No terminal repeats	NA	8	11	0.9809	NA	3	10.7486	Yes	8142	8	4	1	Low-quality	Genome-fragment	14.8	AAI-based (medium-confidence)	27.61	1		Viruses;Duplodnaviria;Heunggongvirae;Uroviricota;Caudoviricetes	0	0	0	1.65957	7.58071	0	0	0	0	0	0	134	668	0	0	0	2
k123_16945659	13151	No terminal repeats	NA	13	11	0.918	NA	1	6.504	Yes	9034	13	5	2	Low-quality	Genome-fragment	10.31	HMM-based (lower-bound)	31.31	1		Viruses;Duplodnaviria;Heunggongvirae;Uroviricota;Caudoviricetes	0	0	0	0	0	1.62647	0	1.34424	0	0	0	0	0	207	0	143	2
k123_17940548	30374	No terminal repeats	NA	28	11	0.9755	NA	1	30.9062	No	NA	28	12	0	Low-quality	Genome-fragment	41.03	AAI-based (medium-confidence)	0	1		Viruses;Duplodnaviria;Heunggongvirae;Uroviricota;Caudoviricetes;Schitoviridae	0	0	0	0	6.12869	0	9.2407	0	0	0	0	0	1449	0	1908	0	2
k123_27058645	11376	No terminal repeats	NA	10	11	0.983	NA	2	17.1828	No	NA	10	10	0	Low-quality	Genome-fragment	15.33	AAI-based (medium-confidence)	0	1		Viruses;Duplodnaviria;Heunggongvirae;Uroviricota;Caudoviricetes;Schitoviridae	0	0	0	0	6.78655	0	9.94293	0	0	0	0	0	601	0	773	0	2
k123_19125757	17344	No terminal repeats	NA	15	11	0.9747	NA	1	13.7463	No	NA	15	10	0	Low-quality	Genome-fragment	6.2	AAI-based (high-confidence)	0	1		Viruses;Duplodnaviria;Heunggongvirae;Uroviricota;Caudoviricetes	0	0	0	0	0	0	5.15903	1.11512	0	0	0	0	0	0	618	155	2
k123_13839802	16942	No terminal repeats	NA	20	11	0.9064	NA	7	26.2443	No	NA	20	5	0	Low-quality	Genome-fragment	33.7	AAI-based (medium-confidence)	0	1		Viruses;Duplodnaviria;Heunggongvirae;Uroviricota;Caudoviricetes	0	0	0	2.409	2.99385	0	0	0	0	0	0	296	397	0	0	0	2
k123_230261	10384	No terminal repeats	NA	11	11	0.8029	NA	2	12.9255	No	NA	11	4	0	Low-quality	Genome-fragment	20.02	AAI-based (medium-confidence)	0	1		Viruses;Duplodnaviria;Heunggongvirae;Uroviricota;Caudoviricetes	0	2.35945	0	1.51678	0	0	0	0	0	111	0	109	0	0	0	0	2
k123_24280599	10114	No terminal repeats	NA	14	11	0.8395	NA	4	14.2952	No	NA	14	2	0	Low-quality	Genome-fragment	19.9	AAI-based (medium-confidence)	0	1		Viruses;Duplodnaviria;Heunggongvirae;Uroviricota;Caudoviricetes	0	3.84646	0	0	0	0	1.48645	0	0	158	0	0	0	0	99	0	2
k123_4480936	20052	No terminal repeats	NA	24	11	0.9203	NA	9	34.0724	No	NA	24	5	0	Low-quality	Genome-fragment	39.71	AAI-based (medium-confidence)	0	1		Viruses;Duplodnaviria;Heunggongvirae;Uroviricota;Caudoviricetes	0	0	0	0	1.10436	0	0	3.44955	0	0	0	0	185	0	0	520	2
k123_7774688	13942	No terminal repeats	NA	18	11	0.8833	NA	7	24.5603	No	NA	18	3	0	Low-quality	Genome-fragment	26.52	AAI-based (medium-confidence)	0	1		Viruses;Duplodnaviria;Heunggongvirae;Uroviricota;Caudoviricetes	0	0	0	0	0	1.89768	0	11.156	0	0	0	0	0	256	0	1165	2
k123_17429566	30159	No terminal repeats	NA	26	11	0.9464	NA	2	16.666	No	NA	26	8	0	Low-quality	Genome-fragment	32.55	AAI-based (high-confidence)	0	1		Viruses;Duplodnaviria;Heunggongvirae;Uroviricota;Caudoviricetes	0	0	0	1.91475	0	0	6.63835	0	0	0	0	406	0	0	1395	0	2
k123_24723749	26769	No terminal repeats	NA	39	11	0.9091	NA	1	17.0103	No	NA	39	11	0	Low-quality	Genome-fragment	31.83	AAI-based (medium-confidence)	0	1		Viruses;Duplodnaviria;Heunggongvirae;Uroviricota;Caudoviricetes	0	0	0	1.74735	0	0	6.89673	0	0	0	0	339	0	0	1278	0	2
k123_12668146	10496	No terminal repeats	NA	10	11	0.9065	NA	2	10.0025	No	NA	10	2	0	Low-quality	Genome-fragment	19.39	AAI-based (medium-confidence)	0	1		Viruses;Duplodnaviria;Heunggongvirae;Uroviricota;Caudoviricetes	0	3.09856	3.58285	0	0	0	0	0	0	142	204	0	0	0	0	0	2
k123_11379000	14417	No terminal repeats	NA	21	11	0.9775	NA	3	18.3367	No	NA	21	11	1	Low-quality	Genome-fragment	7.8	AAI-based (medium-confidence)	0	1		Viruses;Duplodnaviria;Heunggongvirae;Uroviricota;Caudoviricetes	0	0	0	0	0	0	13.3506	4.09827	0	0	0	0	0	0	1287	447	2
k123_15151212	10987	No terminal repeats	NA	16	11	0.9803	NA	2	16.9074	No	NA	16	11	0	Low-quality	Genome-fragment	16.99	AAI-based (medium-confidence)	0	1		Viruses;Duplodnaviria;Heunggongvirae;Uroviricota;Caudoviricetes	0	0	2.1458	0	3.02998	0	0	0	0	0	126	0	264	0	0	0	2
k123_15232663	10281	No terminal repeats	NA	10	11	0.9784	NA	3	8.0707	No	NA	10	5	0	Low-quality	Genome-fragment	11.38	HMM-based (lower-bound)	0	1		Viruses;Duplodnaviria;Heunggongvirae;Uroviricota;Caudoviricetes	0	6.54124	0	1.86185	0	0	0	0	0	278	0	140	0	0	0	0	2
k123_15597676	17951	No terminal repeats	NA	8	11	0.9669	NA	1	10.309	No	NA	8	5	0	Low-quality	Genome-fragment	4.66	AAI-based (high-confidence)	0	1		Viruses;Duplodnaviria;Heunggongvirae;Uroviricota;Caudoviricetes	0	0	0	0	0	0	3.54764	1.15894	0	0	0	0	0	0	444	163	2
k123_15996281	11337	No terminal repeats	NA	12	11	0.9744	NA	1	13.4403	No	NA	12	3	0	Low-quality	Genome-fragment	4.66	AAI-based (medium-confidence)	0	1		Viruses;Duplodnaviria;Heunggongvirae;Uroviricota;Caudoviricetes	0	0	5.10439	0	0	0	0	0	0	0	302	0	0	0	0	0	2
k123_17145707	19143	No terminal repeats	NA	17	11	0.9781	NA	1	14.4117	No	NA	17	5	0	Low-quality	Genome-fragment	30.77	AAI-based (medium-confidence)	0	1		Viruses;Duplodnaviria;Heunggongvirae;Uroviricota;Caudoviricetes	0	0	2.75952	0	0	0	5.74539	0	0	0	281	0	0	0	781	0	2
k123_18039756	13012	No terminal repeats	NA	20	11	0.9456	NA	1	6.5758	No	NA	20	5	0	Low-quality	Genome-fragment	24.84	AAI-based (medium-confidence)	0	1		Viruses;Duplodnaviria;Heunggongvirae;Uroviricota;Caudoviricetes	0	0	0	0	3.1585	1.82738	0	0	0	0	0	0	333	227	0	0	2
k123_18562315	10822	No terminal repeats	NA	10	11	0.9765	NA	4	7.3535	No	NA	10	5	0	Low-quality	Genome-fragment	32.62	AAI-based (medium-confidence)	0	1		Viruses;Duplodnaviria;Heunggongvirae;Uroviricota;Caudoviricetes	0	0	0	1.33376	2.71201	0	0	0	0	0	0	106	232	0	0	0	2
k123_20202496	13019	No terminal repeats	NA	15	11	0.9695	NA	1	16.9586	No	NA	15	5	0	Low-quality	Genome-fragment	3.95	AAI-based (medium-confidence)	0	1		Viruses;Duplodnaviria;Heunggongvirae;Uroviricota;Caudoviricetes	0	0	0	0	0	2.58946	0	3.5468	0	0	0	0	0	311	0	344	2
k123_22112620	34439	No terminal repeats	NA	43	11	0.9721	NA	9	34.1195	No	NA	43	15	0	Low-quality	Genome-fragment	9.36	AAI-based (high-confidence)	0	1		Viruses;Duplodnaviria;Heunggongvirae;Uroviricota;Caudoviricetes	0	0	0	0	0	0	8.22966	1.72875	0	0	0	0	0	0	1945	485	2
k123_2247411	22488	No terminal repeats	NA	28	11	0.9484	NA	4	21.0852	No	NA	28	9	2	Low-quality	Genome-fragment	8.25	AAI-based (medium-confidence)	0	1		Viruses;Duplodnaviria;Heunggongvirae;Uroviricota;Caudoviricetes	0	0	0	0	0	2.75668	0	3.08248	0	0	0	0	0	586	0	535	2
k123_23044131	10119	No terminal repeats	NA	12	11	0.9153	NA	6	14.186	No	NA	12	7	0	Low-quality	Genome-fragment	22.14	AAI-based (medium-confidence)	0	1		Viruses;Duplodnaviria;Heunggongvirae;Uroviricota;Caudoviricetes	0	0	0	0	3.46721	7.07275	0	0	0	0	0	0	278	668	0	0	2
k123_24512189	28314	No terminal repeats	NA	23	11	0.9679	NA	3	21.1095	No	NA	23	11	0	Low-quality	Genome-fragment	8.32	AAI-based (medium-confidence)	0	1		Viruses;Duplodnaviria;Heunggongvirae;Uroviricota;Caudoviricetes	0	0	0	0	0	2.8665	0	3.95407	0	0	0	0	0	754	0	844	2
k123_25795544	18192	No terminal repeats	NA	25	11	0.9682	NA	3	24.8013	No	NA	25	15	0	Low-quality	Genome-fragment	31.95	AAI-based (medium-confidence)	0	1		Viruses;Duplodnaviria;Heunggongvirae;Uroviricota;Caudoviricetes	0	0	0	0	6.04947	1.26228	0	0	0	0	0	0	858	216	0	0	2
k123_2697210	31745	No terminal repeats	NA	31	11	0.9602	NA	13	21.8173	No	NA	31	15	0	Low-quality	Genome-fragment	9.13	AAI-based (medium-confidence)	0	1		Viruses;Duplodnaviria;Heunggongvirae;Uroviricota;Caudoviricetes	0	0	0	0	0	2.85944	0	3.40549	0	0	0	0	0	851	0	815	2
k123_27637563	17052	No terminal repeats	NA	26	11	0.9764	NA	1	23.9725	No	NA	26	10	0	Low-quality	Genome-fragment	7.1	AAI-based (medium-confidence)	0	1		Viruses;Duplodnaviria;Heunggongvirae;Uroviricota;Caudoviricetes	0	0	6.06164	0	1.07531	0	0	0	0	0	540	0	152	0	0	0	2
k123_28366857	14895	No terminal repeats	NA	21	11	0.936	NA	9	16.678	No	NA	21	12	0	Low-quality	Genome-fragment	30.65	AAI-based (medium-confidence)	0	1		Viruses;Duplodnaviria;Heunggongvirae;Uroviricota;Caudoviricetes	0	0	0	0	3.13076	6.8113	0	0	0	0	0	0	369	940	0	0	2
k123_516485	13578	No terminal repeats	NA	23	11	0.9743	NA	5	16.339	No	NA	23	8	0	Low-quality	Genome-fragment	30.91	AAI-based (medium-confidence)	0	1		Viruses;Duplodnaviria;Heunggongvirae;Uroviricota;Caudoviricetes	0	0	2.97523	0	0	0	5.44431	0	0	0	210	0	0	0	502	0	2
k123_5778633	23191	No terminal repeats	NA	33	11	0.9797	NA	1	24.1395	No	NA	33	8	0	Low-quality	Genome-fragment	37.75	AAI-based (medium-confidence)	0	1		Viruses;Duplodnaviria;Heunggongvirae;Uroviricota;Caudoviricetes	0	0	0	0	1.2406	12.7359	0	0	0	0	0	0	247	2728	0	0	2
k123_8140120	10112	No terminal repeats	NA	11	11	0.9805	NA	1	18.1699	No	NA	11	9	0	Low-quality	Genome-fragment	19.59	AAI-based (medium-confidence)	0	1		Viruses;Duplodnaviria;Heunggongvirae;Uroviricota;Caudoviricetes	0	0	0	2.20728	0	0	0	2.72021	0	0	0	160	0	0	0	209	2
k123_8728147	10527	No terminal repeats	NA	16	11	0.9798	NA	11	17.9741	No	NA	16	11	0	Low-quality	Genome-fragment	15.61	HMM-based (lower-bound)	0	1		Viruses;Duplodnaviria;Heunggongvirae;Uroviricota;Caudoviricetes	0	0	0	1.25325	0	1.17046	0	0	0	0	0	111	0	133	0	0	2
k123_8818544	10356	No terminal repeats	NA	15	11	0.9818	NA	1	19.3135	No	NA	15	10	0	Low-quality	Genome-fragment	19.69	AAI-based (medium-confidence)	0	1		Viruses;Duplodnaviria;Heunggongvirae;Uroviricota;Caudoviricetes	0	0	0	3.64211	5.7537	0	0	0	0	0	0	258	453	0	0	0	2
k123_27400000	41786	No terminal repeats	NA	43	11	0.9298	NA	4	9.8543	No	NA	43	6	2	Low-quality	Genome-fragment	9	AAI-based (high-confidence)	0	1		Viruses;Varidnaviria;Bamfordvirae;Nucleocytoviricota;Megaviricetes;Imitervirales;Mimiviridae	0	0	0	2.07238	0	0	2.74814	0	0	0	0	605	0	0	802	0	2
k123_10829274	10493	No terminal repeats	NA	11	11	0.9791	NA	3	10.5672	No	NA	11	4	0	Low-quality	Genome-fragment	19.51	HMM-based (lower-bound)	0	1		Viruses;Duplodnaviria;Heunggongvirae;Uroviricota;Caudoviricetes	0	0	0	2.99943	4.4264	0	0	0	0	0	0	224	380	0	0	0	2
k123_11449237	14719	No terminal repeats	NA	17	11	0.9529	NA	2	11.6942	No	NA	17	6	1	Low-quality	Genome-fragment	35.89	AAI-based (high-confidence)	0	1		Viruses;Duplodnaviria;Heunggongvirae;Uroviricota;Caudoviricetes	0	0	2.58714	0	0	0	0	6.22302	0	0	203	0	0	0	0	691	2
k123_11786446	12520	No terminal repeats	NA	24	11	0.9733	NA	2	15.5848	No	NA	24	2	0	Low-quality	Genome-fragment	26.04	AAI-based (medium-confidence)	0	1		Viruses;Duplodnaviria;Heunggongvirae;Uroviricota;Caudoviricetes	0	0	2.21649	0	2.85202	0	0	0	0	0	151	0	288	0	0	0	2
k123_11889464	18878	No terminal repeats	NA	24	11	0.9736	NA	5	9.672	No	NA	24	7	0	Low-quality	Genome-fragment	37.9	AAI-based (medium-confidence)	0	1.01		Viruses;Duplodnaviria;Heunggongvirae;Uroviricota;Caudoviricetes	0	0	0	0	0	0	5.07972	2.69218	0	0	0	0	0	0	661	385	2
k123_12147253	10715	No terminal repeats	NA	15	11	0.9587	NA	3	11.6183	No	NA	15	6	0	Low-quality	Genome-fragment	28.71	AAI-based (medium-confidence)	0	1		Viruses;Duplodnaviria;Heunggongvirae;Uroviricota;Caudoviricetes	2.32522	0	3.99667	0	0	0	0	0	157	0	225	0	0	0	0	0	2
k123_12186764	12084	No terminal repeats	NA	14	11	0.9785	NA	6	12.4891	No	NA	14	12	0	Low-quality	Genome-fragment	22.96	AAI-based (medium-confidence)	0	1		Viruses;Duplodnaviria;Heunggongvirae;Uroviricota;Caudoviricetes	0	2.24837	0	0	0	0	2.86511	0	0	119	0	0	0	0	236	0	2
k123_12753033	10468	No terminal repeats	NA	16	11	0.9806	NA	2	15.8371	No	NA	16	2	0	Low-quality	Genome-fragment	14.41	AAI-based (medium-confidence)	0	1		Viruses;Duplodnaviria;Heunggongvirae;Uroviricota;Caudoviricetes	0	0	0	2.14669	0	0	1.41316	0	0	0	0	165	0	0	105	0	2
k123_12907274	22650	No terminal repeats	NA	25	11	0.967	NA	2	12.2658	No	NA	25	7	0	Low-quality	Genome-fragment	34.98	AAI-based (medium-confidence)	0	1		Viruses;Duplodnaviria;Heunggongvirae;Uroviricota;Caudoviricetes	0	0	0	0	0	2.73979	0	4.22553	0	0	0	0	0	579	0	726	2
k123_12916019	19452	No terminal repeats	NA	21	11	0.9788	NA	1	16.6337	No	NA	21	6	0	Low-quality	Genome-fragment	47.49	AAI-based (medium-confidence)	0	1		Viruses;Duplodnaviria;Heunggongvirae;Uroviricota;Caudoviricetes	0	0	0	1.66172	0	0	4.58929	0	0	0	0	232	0	0	623	0	2
k123_12955339	21175	No terminal repeats	NA	31	11	0.9537	NA	2	7.4705	No	NA	31	4	0	Low-quality	Genome-fragment	30.52	HMM-based (lower-bound)	0	1		Viruses;Duplodnaviria;Heunggongvirae;Uroviricota;Caudoviricetes	0	0	0	8.79674	5.29205	0	0	0	0	0	0	1250	880	0	0	0	2
k123_1297124	44370	No terminal repeats	NA	35	11	0.9499	NA	2	2.0523	No	NA	35	5	0	Low-quality	Genome-fragment	21.46	HMM-based (lower-bound)	0	1		Viruses;Naldaviricetes;Lefavirales;Baculoviridae;	0	0	0	0	0	2.80956	0	2.01756	0	0	0	0	0	1174	0	696	2
k123_13478321	19883	No terminal repeats	NA	15	11	0.9811	NA	2	11.7658	No	NA	15	6	0	Low-quality	Genome-fragment	11.77	AAI-based (high-confidence)	0	1		Viruses;Duplodnaviria;Heunggongvirae;Uroviricota;Caudoviricetes	2.68609	0	0	0	0	0	0	1.14419	334	0	0	0	0	0	0	181	2
k123_13542843	17644	No terminal repeats	NA	19	11	0.9693	NA	3	20.1691	No	NA	19	3	0	Low-quality	Genome-fragment	46.7	AAI-based (medium-confidence)	0	1		Viruses;Duplodnaviria;Heunggongvirae;Uroviricota;Caudoviricetes	0	1.99138	0	6.59762	0	0	0	0	0	153	0	799	0	0	0	0	2
k123_13543300	26206	No terminal repeats	NA	35	11	0.9741	NA	2	24.5234	No	NA	35	7	0	Low-quality	Genome-fragment	6.8	AAI-based (high-confidence)	0	1		Viruses;Duplodnaviria;Heunggongvirae;Uroviricota;Caudoviricetes	0	0	0	0	1.25281	0	3.11116	0	0	0	0	0	286	0	567	0	2
k123_15025339	14448	No terminal repeats	NA	23	11	0.8224	NA	3	8.8922	No	NA	23	4	0	Low-quality	Genome-fragment	15.85	HMM-based (lower-bound)	0	1		Viruses;Duplodnaviria;Heunggongvirae;Uroviricota;Caudoviricetes	2.36794	0	0	0	1.55606	0	0	0	216	0	0	0	194	0	0	0	2
k123_15181907	10441	No terminal repeats	NA	10	11	0.9809	NA	1	9.1438	No	NA	10	1	0	Low-quality	Genome-fragment	7.18	HMM-based (lower-bound)	0	1		Viruses;Duplodnaviria;Heunggongvirae;Uroviricota;Caudoviricetes	0	0	0	0	1.52022	2.56842	0	0	0	0	0	0	132	250	0	0	2
k123_15215887	12974	No terminal repeats	NA	32	11	0.9432	NA	3	11.7614	No	NA	32	6	0	Low-quality	Genome-fragment	33.27	AAI-based (medium-confidence)	0	1		Viruses;Duplodnaviria;Heunggongvirae;Uroviricota;Caudoviricetes	0	0	0	1.09713	3.44431	0	0	0	0	0	0	104	344	0	0	0	2
k123_15285407	16373	No terminal repeats	NA	22	11	0.9773	NA	6	19.8171	No	NA	22	6	0	Low-quality	Genome-fragment	27.8	AAI-based (medium-confidence)	0	1		Viruses;Duplodnaviria;Heunggongvirae;Uroviricota;Caudoviricetes	0	3.41285	2.25419	0	0	0	0	0	0	240	197	0	0	0	0	0	2
k123_15462553	22221	No terminal repeats	NA	33	11	0.9761	NA	2	24.6488	No	NA	33	7	1	Low-quality	Genome-fragment	39.63	AAI-based (medium-confidence)	0	1.01		Viruses;Duplodnaviria;Heunggongvirae;Uroviricota;Caudoviricetes	0	0	0	0	1.22644	0	4.91066	0	0	0	0	0	230	0	755	0	2
k123_15887423	14291	No terminal repeats	NA	25	11	0.9754	NA	2	6.7817	No	NA	25	3	1	Low-quality	Genome-fragment	17.8	HMM-based (lower-bound)	0	1		Viruses;Duplodnaviria;Heunggongvirae;Uroviricota;Caudoviricetes	0	0	0	0	0	0	1.75989	3.45423	0	0	0	0	0	0	178	373	2
k123_16343662	13899	No terminal repeats	NA	15	11	0.9198	NA	1	16.618	No	NA	15	4	0	Low-quality	Genome-fragment	31.85	AAI-based (medium-confidence)	0	1		Viruses;Duplodnaviria;Heunggongvirae;Uroviricota;Caudoviricetes	2.03903	0	0	4.26309	0	0	0	0	180	0	0	403	0	0	0	0	2
k123_16412019	13092	No terminal repeats	NA	11	11	0.9825	NA	3	14.0621	No	NA	11	8	0	Low-quality	Genome-fragment	19.41	HMM-based (lower-bound)	0	1		Viruses;Duplodnaviria;Heunggongvirae;Uroviricota;Caudoviricetes	0	2.64547	2.14427	0	0	0	0	0	0	153	148	0	0	0	0	0	2
k123_16622895	14950	No terminal repeats	NA	31	11	0.9751	NA	4	8.2397	No	NA	31	5	0	Low-quality	Genome-fragment	6.63	HMM-based (lower-bound)	0	1		Viruses;Duplodnaviria;Heunggongvirae;Uroviricota;Caudoviricetes	0	0	0	0	0	0	11.8851	3.92031	0	0	0	0	0	0	1206	432	2
k123_16707355	20646	No terminal repeats	NA	40	11	0.964	NA	3	23.7547	No	NA	40	7	0	Low-quality	Genome-fragment	47.01	AAI-based (medium-confidence)	0	1		Viruses;Duplodnaviria;Heunggongvirae;Uroviricota;Caudoviricetes	0	0	0	0	32.2382	4.44647	0	0	0	0	0	0	5308	867	0	0	2
k123_16994030	13054	No terminal repeats	NA	17	11	0.9811	NA	1	11.8277	No	NA	17	4	0	Low-quality	Genome-fragment	22.55	AAI-based (medium-confidence)	0	1		Viruses;Duplodnaviria;Heunggongvirae;Uroviricota;Caudoviricetes	0	0	0	0	2.28709	0	2.99917	0	0	0	0	0	242	0	269	0	2
k123_17822446	14842	No terminal repeats	NA	18	11	0.9494	NA	1	7.9414	No	NA	18	2	0	Low-quality	Genome-fragment	33.53	AAI-based (medium-confidence)	0	1		Viruses;Duplodnaviria;Heunggongvirae;Uroviricota;Caudoviricetes	0	0	0	0	29.5226	4.07983	0	0	0	0	0	0	3420	567	0	0	2
k123_17943044	11159	No terminal repeats	NA	24	11	0.9604	NA	3	6.3811	No	NA	24	2	0	Low-quality	Genome-fragment	21.82	AAI-based (medium-confidence)	0	1		Viruses;Duplodnaviria;Heunggongvirae;Uroviricota;Caudoviricetes	0	0	0	0	0	1.31428	0	4.67944	0	0	0	0	0	143	0	394	2
k123_18251412	11641	No terminal repeats	NA	17	11	0.9641	NA	3	9.5721	No	NA	17	3	0	Low-quality	Genome-fragment	19.51	AAI-based (medium-confidence)	0	1		Viruses;Duplodnaviria;Heunggongvirae;Uroviricota;Caudoviricetes	0	0	0	4.13853	1.7341	0	0	0	0	0	0	333	172	0	0	0	2
k123_1871272	69013	No terminal repeats	NA	72	11	0.9697	NA	4	28.5945	No	NA	72	8	0	Low-quality	Genome-fragment	35.81	AAI-based (high-confidence)	0	1		Viruses;Duplodnaviria;Heunggongvirae;Uroviricota;Caudoviricetes	0	0	0	0	1.48209	0	41.0825	0	0	0	0	0	872	0	19226	0	2
k123_20333760	22044	No terminal repeats	NA	24	11	0.8947	NA	9	30.0498	No	NA	24	8	0	Low-quality	Genome-fragment	42.88	AAI-based (medium-confidence)	0	1		Viruses;Duplodnaviria;Heunggongvirae;Uroviricota;Caudoviricetes	0	0	0	3.79307	3.65444	0	0	0	0	0	0	598	643	0	0	0	2
k123_20718093	14929	No terminal repeats	NA	27	11	0.9604	NA	2	9.2688	No	NA	27	4	0	Low-quality	Genome-fragment	24.86	AAI-based (high-confidence)	0	1		Viruses;Duplodnaviria;Heunggongvirae;Uroviricota;Caudoviricetes	2.90759	0	0	0	0	2.83516	0	0	285	0	0	0	0	405	0	0	2
k123_21142087	12746	No terminal repeats	NA	19	11	0.9693	NA	2	8.4283	No	NA	19	2	0	Low-quality	Genome-fragment	23.28	AAI-based (medium-confidence)	0	1		Viruses;Duplodnaviria;Heunggongvirae;Uroviricota;Caudoviricetes	4.35362	0	0	0	0	3.63468	0	0	348	0	0	0	0	427	0	0	2
k123_21417192	28621	No terminal repeats	NA	29	11	0.9532	NA	3	21.6383	No	NA	29	5	0	Low-quality	Genome-fragment	31.15	AAI-based (medium-confidence)	0	1		Viruses;Duplodnaviria;Heunggongvirae;Uroviricota;Caudoviricetes;Crassvirales	0	0	6.89553	2.51488	0	0	0	0	0	0	1016	507	0	0	0	0	2
k123_21500998	11245	No terminal repeats	NA	16	11	0.9818	NA	1	13.1865	No	NA	16	3	0	Low-quality	Genome-fragment	24.74	AAI-based (medium-confidence)	0	1		Viruses;Duplodnaviria;Heunggongvirae;Uroviricota;Caudoviricetes	0	0	0	2.01877	1.69136	0	0	0	0	0	0	164	154	0	0	0	2
k123_21517329	13917	No terminal repeats	NA	19	11	0.9776	NA	1	5.1431	No	NA	19	3	0	Low-quality	Genome-fragment	14.31	AAI-based (high-confidence)	0	1		Viruses;Duplodnaviria;Heunggongvirae;Uroviricota;Caudoviricetes	1.60885	0	0	0	0	0	0	3.0436	139	0	0	0	0	0	0	325	2
k123_21526491	18303	No terminal repeats	NA	30	11	0.937	NA	1	10.4536	No	NA	30	6	0	Low-quality	Genome-fragment	4.97	AAI-based (high-confidence)	0	1		Viruses;Duplodnaviria;Heunggongvirae;Uroviricota;Caudoviricetes	0	0	0	0	0	0	9.27434	2.04972	0	0	0	0	0	0	1139	293	2
k123_21975452	10504	No terminal repeats	NA	16	11	0.9312	NA	1	9.7035	No	NA	16	3	0	Low-quality	Genome-fragment	16.83	AAI-based (high-confidence)	0	1		Viruses;Duplodnaviria;Heunggongvirae;Uroviricota;Caudoviricetes	0	0	0	0	0	0	2.58912	1.51317	0	0	0	0	0	0	195	123	2
k123_22190592	10214	No terminal repeats	NA	13	11	0.9666	NA	1	5.9114	No	NA	13	1	0	Low-quality	Genome-fragment	14.7	HMM-based (lower-bound)	0	1		Viruses;Duplodnaviria;Heunggongvirae;Uroviricota;Caudoviricetes	0	0	2.3161	0	0	0	0	7.46558	0	0	125	0	0	0	0	566	2
k123_22535085	15628	No terminal repeats	NA	24	11	0.97	NA	5	14.164	No	NA	24	5	0	Low-quality	Genome-fragment	23.96	AAI-based (high-confidence)	0	1		Viruses;Duplodnaviria;Heunggongvirae;Uroviricota;Caudoviricetes	0	0	2.01772	3.86945	0	0	0	0	0	0	181	424	0	0	0	0	2
k123_22589949	30390	No terminal repeats	NA	37	11	0.9465	NA	1	25.5727	No	NA	37	8	4	Low-quality	Genome-fragment	7.17	AAI-based (medium-confidence)	0	1.01		Viruses;Duplodnaviria;Heunggongvirae;Uroviricota;Caudoviricetes	0	0	0	0	0	0	7.07052	3.83426	0	0	0	0	0	0	1486	879	2
k123_22839159	11511	No terminal repeats	NA	16	11	0.9494	NA	2	10.1317	No	NA	16	2	0	Low-quality	Genome-fragment	29.6	AAI-based (medium-confidence)	0	1		Viruses;Duplodnaviria;Heunggongvirae;Uroviricota;Caudoviricetes	1.89739	0	0	0	2.51912	0	0	0	143	0	0	0	232	0	0	0	2
k123_23293253	20037	No terminal repeats	NA	26	11	0.9704	NA	2	12.4763	No	NA	26	2	0	Low-quality	Genome-fragment	49.94	AAI-based (medium-confidence)	0	1		Viruses;Duplodnaviria;Heunggongvirae;Uroviricota;Caudoviricetes	0	0	0	4.58536	4.6325	0	0	0	0	0	0	673	758	0	0	0	2
k123_23468762	15201	No terminal repeats	NA	18	11	0.9422	NA	2	9.1526	No	NA	18	1	0	Low-quality	Genome-fragment	30.59	AAI-based (medium-confidence)	0	1		Viruses;Duplodnaviria;Heunggongvirae;Uroviricota;Caudoviricetes	0	0	0	4.3308	4.20755	0	0	0	0	0	0	464	506	0	0	0	2
k123_23678115	10780	No terminal repeats	NA	15	11	0.9756	NA	3	14.8279	No	NA	15	3	1	Low-quality	Genome-fragment	19.3	AAI-based (high-confidence)	0	1		Viruses;Duplodnaviria;Heunggongvirae;Uroviricota;Caudoviricetes	0	0	0	0	0	0	2.18272	1.3746	0	0	0	0	0	0	169	116	2
k123_24182581	18198	No terminal repeats	NA	20	11	0.9804	NA	5	22.4022	No	NA	20	10	0	Low-quality	Genome-fragment	37.71	AAI-based (medium-confidence)	0	1		Viruses;Duplodnaviria;Heunggongvirae;Uroviricota;Caudoviricetes	0	0	0	0	0	0	9.50864	1.5121	0	0	0	0	0	0	1204	218	2
k123_24754950	10320	No terminal repeats	NA	21	11	0.9694	NA	3	9.7629	No	NA	21	4	0	Low-quality	Genome-fragment	17.1	AAI-based (medium-confidence)	0	1		Viruses;Duplodnaviria;Heunggongvirae;Uroviricota;Caudoviricetes	0	0	0	1.28198	1.6992	0	0	0	0	0	0	94	142	0	0	0	2
k123_25542282	23561	No terminal repeats	NA	17	11	0.946	NA	1	3.1421	No	NA	17	2	0	Low-quality	Genome-fragment	38.05	HMM-based (lower-bound)	0	1		Viruses;Varidnaviria;Bamfordvirae;Nucleocytoviricota;	0	0	0	0	5.74915	0	13.5776	0	0	0	0	0	1053	0	2185	0	2
k123_25666349	21799	No terminal repeats	NA	26	11	0.9299	NA	8	24.5293	No	NA	26	10	0	Low-quality	Genome-fragment	42.85	AAI-based (medium-confidence)	0	1		Viruses;Duplodnaviria;Heunggongvirae;Uroviricota;Caudoviricetes	0	0	0	3.50219	1.1916	0	0	0	0	0	0	528	221	0	0	0	2
k123_25839403	11724	No terminal repeats	NA	12	11	0.8997	NA	2	4.7653	No	NA	12	3	0	Low-quality	Genome-fragment	25.17	AAI-based (high-confidence)	0	1		Viruses;Duplodnaviria;Heunggongvirae;Uroviricota;Caudoviricetes	0	0	0	0	31.4877	4.40591	0	0	0	0	0	0	2840	481	0	0	2
k123_26051130	15560	No terminal repeats	NA	19	11	0.9679	NA	4	19.6943	No	NA	19	3	0	Low-quality	Genome-fragment	23.59	AAI-based (medium-confidence)	0	1		Viruses;Duplodnaviria;Heunggongvirae;Uroviricota;Caudoviricetes	0	0	0	0	0	1.19803	0	4.06165	0	0	0	0	0	178	0	479	2
k123_26412411	23138	No terminal repeats	NA	37	11	0.9516	NA	1	15.8482	No	NA	37	5	0	Low-quality	Genome-fragment	6.29	AAI-based (medium-confidence)	0	1		Viruses;Duplodnaviria;Heunggongvirae;Uroviricota;Caudoviricetes	0	0	0	0	0	0	9.45527	1.6852	0	0	0	0	0	0	1499	296	2
k123_26685205	15072	No terminal repeats	NA	23	11	0.9767	NA	2	15.6931	No	NA	23	2	0	Low-quality	Genome-fragment	25.56	AAI-based (medium-confidence)	0	1		Viruses;Duplodnaviria;Heunggongvirae;Uroviricota;Caudoviricetes	0	0	0	2.95869	5.32242	0	0	0	0	0	0	310	628	0	0	0	2
k123_26724329	13746	No terminal repeats	NA	20	11	0.9497	NA	1	7.3475	No	NA	20	3	1	Low-quality	Genome-fragment	7.13	AAI-based (high-confidence)	0	1		Viruses;Duplodnaviria;Heunggongvirae;Uroviricota;Caudoviricetes	0	0	0	0	1.6604	0	41.4557	0	0	0	0	0	185	0	3845	0	2
k123_2717533	14836	No terminal repeats	NA	21	11	0.9101	NA	6	18.2458	No	NA	21	2	1	Low-quality	Genome-fragment	28.34	AAI-based (medium-confidence)	0	1		Viruses;Duplodnaviria;Heunggongvirae;Uroviricota;Caudoviricetes	0	3.59502	0	1.67739	0	0	0	0	0	229	0	185	0	0	0	0	2
k123_27378006	23137	No terminal repeats	NA	27	11	0.9028	NA	1	7.6472	No	NA	27	1	0	Low-quality	Genome-fragment	14.35	AAI-based (medium-confidence)	0	1.01		Viruses;Duplodnaviria;Heunggongvirae;Uroviricota;Caudoviricetes	0	0	0	0	2.55109	1.83732	0	0	0	0	0	0	469	398	0	0	2
k123_27415524	14733	No terminal repeats	NA	20	11	0.9598	NA	1	6.4843	No	NA	20	2	0	Low-quality	Genome-fragment	39.44	AAI-based (medium-confidence)	0	1		Viruses;Duplodnaviria;Heunggongvirae;Uroviricota;Caudoviricetes	0	0	0	2.52656	1.65095	0	0	0	0	0	0	258	192	0	0	0	2
k123_27419260	10117	No terminal repeats	NA	15	11	0.8646	NA	1	2.9326	No	NA	15	2	1	Low-quality	Genome-fragment	26.28	AAI-based (medium-confidence)	0	1		Viruses;Duplodnaviria;Heunggongvirae;Uroviricota;Caudoviricetes	2.68012	0	0	0	2.24664	0	0	0	170	0	0	0	183	0	0	0	2
k123_27607535	16133	No terminal repeats	NA	18	11	0.8454	NA	7	11.1569	No	NA	18	6	0	Low-quality	Genome-fragment	33.91	AAI-based (medium-confidence)	0	1		Viruses;Duplodnaviria;Heunggongvirae;Uroviricota;Caudoviricetes	1.68104	0	0	0	0	2.17252	0	0	176	0	0	0	0	331	0	0	2
k123_27807603	17019	ITR	NA	36	11	0.9736	NA	1	8.0154	No	NA	36	4	0	Low-quality	Genome-fragment	17.97	HMM-based (lower-bound)	0	1.01	low-confidence ITR	Viruses;Duplodnaviria;Heunggongvirae;Uroviricota;Caudoviricetes	0	180.51	0	2.30769	0	0	0	0	0	12188	0	278	0	0	0	0	2
k123_28425732	16529	No terminal repeats	NA	24	11	0.974	NA	1	20.4009	No	NA	24	8	0	Low-quality	Genome-fragment	21.43	AAI-based (medium-confidence)	0	1		Viruses;Duplodnaviria;Heunggongvirae;Uroviricota;Caudoviricetes	0	0	0	0	0	0	10.8152	3.74053	0	0	0	0	0	0	1217	469	2
k123_28507632	21041	No terminal repeats	NA	27	11	0.9405	NA	3	10.6205	No	NA	27	4	0	Low-quality	Genome-fragment	22.84	AAI-based (medium-confidence)	0	1		Viruses;Duplodnaviria;Heunggongvirae;Uroviricota;Caudoviricetes	0	0	0	1.73835	0	0	7.34121	0	0	0	0	261	0	0	1058	0	2
k123_2856275	10250	No terminal repeats	NA	22	11	0.898	NA	1	9.5731	No	NA	22	2	0	Low-quality	Genome-fragment	5.81	HMM-based (lower-bound)	0	1		Viruses;Duplodnaviria;Heunggongvirae;Uroviricota;Caudoviricetes	0	0	0	1.59467	0	0	2.73874	0	0	0	0	120	0	0	199	0	2
k123_29370277	14589	No terminal repeats	NA	21	11	0.9509	NA	2	10.3456	No	NA	21	2	1	Low-quality	Genome-fragment	22.76	AAI-based (medium-confidence)	0	1		Viruses;Duplodnaviria;Heunggongvirae;Uroviricota;Caudoviricetes	0	0	0	3.46836	5.73821	0	0	0	0	0	0	360	673	0	0	0	2
k123_3089313	11852	No terminal repeats	NA	16	11	0.982	NA	4	12.7116	No	NA	16	2	0	Low-quality	Genome-fragment	13.36	AAI-based (medium-confidence)	0	1		Viruses;Duplodnaviria;Heunggongvirae;Uroviricota;Caudoviricetes	0	0	0	0	1.49609	3.26609	0	0	0	0	0	0	145	356	0	0	2
k123_3688022	14890	No terminal repeats	NA	16	11	0.9681	NA	1	16.4623	No	NA	16	11	0	Low-quality	Genome-fragment	4.05	AAI-based (high-confidence)	0	1		Viruses;Duplodnaviria;Heunggongvirae;Uroviricota;Caudoviricetes	0	0	0	0	0	0	8.72438	1.43556	0	0	0	0	0	0	893	172	2
k123_3829715	14052	No terminal repeats	NA	17	11	0.9744	NA	3	14.7495	No	NA	17	6	0	Low-quality	Genome-fragment	21.88	HMM-based (lower-bound)	0	1		Viruses;Duplodnaviria;Heunggongvirae;Uroviricota;Caudoviricetes	0	0	3.80831	0	0	0	2.81626	0	0	0	281	0	0	0	282	0	2
k123_4061707	10012	No terminal repeats	NA	10	11	0.9793	NA	1	13.8434	No	NA	10	1	0	Low-quality	Genome-fragment	17.71	AAI-based (medium-confidence)	0	1		Viruses;Duplodnaviria;Heunggongvirae;Uroviricota;Caudoviricetes	0	0	0	0	0	0	1.60243	3.54238	0	0	0	0	0	0	117	273	2
k123_4069173	11383	No terminal repeats	NA	18	11	0.8496	NA	4	8.4025	No	NA	18	7	0	Low-quality	Genome-fragment	14.49	HMM-based (lower-bound)	0	1		Viruses;Duplodnaviria;Heunggongvirae;Uroviricota;Caudoviricetes	1.99459	0	0	0	0	2.26631	0	0	155	0	0	0	0	241	0	0	2
k123_4425281	23905	No terminal repeats	NA	31	11	0.9747	NA	1	12.3318	No	NA	31	5	1	Low-quality	Genome-fragment	25.14	AAI-based (medium-confidence)	0	1		Viruses;Duplodnaviria;Heunggongvirae;Uroviricota;Caudoviricetes	0	0	0	0	1.62742	0	5.4622	0	0	0	0	0	317	0	899	0	2
k123_4496009	13800	No terminal repeats	NA	14	11	0.9696	NA	3	10.145	No	NA	14	2	0	Low-quality	Genome-fragment	24.45	HMM-based (lower-bound)	0	1		Viruses;Duplodnaviria;Heunggongvirae;Uroviricota;Caudoviricetes	0	0	0	9.15544	5.4677	0	0	0	0	0	0	856	589	0	0	0	2
k123_4579463	19714	No terminal repeats	NA	21	11	0.9599	NA	2	15.6024	No	NA	21	3	0	Low-quality	Genome-fragment	33.31	AAI-based (high-confidence)	0	1		Viruses;Duplodnaviria;Heunggongvirae;Uroviricota;Caudoviricetes	0	0	0	0	4.5042	1.8332	0	0	0	0	0	0	711	339	0	0	2
k123_5103717	17087	No terminal repeats	NA	20	11	0.9557	NA	1	15.3359	No	NA	20	3	1	Low-quality	Genome-fragment	41.78	AAI-based (medium-confidence)	0	1		Viruses;Duplodnaviria;Heunggongvirae;Uroviricota;Caudoviricetes	0	0	2.70289	0	0	0	0	6.41202	0	0	254	0	0	0	0	826	2
k123_5137810	15643	No terminal repeats	NA	18	11	0.97	NA	1	12.4833	No	NA	18	1	0	Low-quality	Genome-fragment	31.32	AAI-based (high-confidence)	0	1		Viruses;Duplodnaviria;Heunggongvirae;Uroviricota;Caudoviricetes	0	0	2.81377	0	2.78507	0	0	0	0	0	233	0	348	0	0	0	2
k123_54801	10531	No terminal repeats	NA	16	11	0.9754	NA	3	8.58	No	NA	16	5	0	Low-quality	Genome-fragment	26.73	AAI-based (high-confidence)	0	1		Viruses;Duplodnaviria;Heunggongvirae;Uroviricota;Caudoviricetes	3.73136	0	0	0	0	0	0	1.44642	249	0	0	0	0	0	0	126	2
k123_6138255	11299	No terminal repeats	NA	7	11	0.8575	NA	2	4.8936	No	NA	7	2	0	Low-quality	Genome-fragment	7.04	AAI-based (medium-confidence)	0	1		Viruses;Duplodnaviria;Heunggongvirae;Uroviricota;Caudoviricetes	0	0	0	0	2.35175	1.82888	0	0	0	0	0	0	218	196	0	0	2
k123_6178881	12191	No terminal repeats	NA	20	11	0.9786	NA	1	16.4606	No	NA	20	6	0	Low-quality	Genome-fragment	18.21	AAI-based (medium-confidence)	0	1		Viruses;Duplodnaviria;Heunggongvirae;Uroviricota;Caudoviricetes	0	0	1.68186	0	0	0	0	1.23609	0	0	112	0	0	0	0	117	2
k123_6771181	14561	No terminal repeats	NA	34	11	0.9372	NA	4	9.2868	No	NA	34	9	0	Low-quality	Genome-fragment	33.67	HMM-based (lower-bound)	0	1		Viruses;Duplodnaviria;Heunggongvirae;Uroviricota;Caudoviricetes	0	0	0	0	1.35345	7.46535	0	0	0	0	0	0	164	977	0	0	2
k123_6978787	12616	No terminal repeats	NA	16	11	0.9806	NA	1	18.1259	No	NA	16	6	0	Low-quality	Genome-fragment	21.51	AAI-based (high-confidence)	0	1		Viruses;Duplodnaviria;Heunggongvirae;Uroviricota;Caudoviricetes	0	0	0	0	4.51842	2.41507	0	0	0	0	0	0	442	286	0	0	2
k123_7180159	34145	No terminal repeats	NA	55	11	0.9459	NA	3	18.0275	No	NA	55	7	1	Low-quality	Genome-fragment	20.65	AAI-based (medium-confidence)	0	1.01		Viruses;Duplodnaviria;Heunggongvirae;Uroviricota;Caudoviricetes	0	0	0	0	2.5291	2.01307	0	0	0	0	0	0	699	646	0	0	2
k123_767851	39768	No terminal repeats	NA	31	11	0.9537	NA	1	17.9175	No	NA	31	7	3	Low-quality	Genome-fragment	9.28	AAI-based (high-confidence)	0	1		Viruses;Duplodnaviria;Heunggongvirae;Uroviricota;Caudoviricetes	0	0	0	0	0	0	7.3199	3.98427	0	0	0	0	0	0	1978	1187	2
k123_7852882	31660	No terminal repeats	NA	48	11	0.9709	NA	3	19.6882	No	NA	48	6	0	Low-quality	Genome-fragment	36.36	AAI-based (medium-confidence)	0	1		Viruses;Duplodnaviria;Heunggongvirae;Uroviricota;Caudoviricetes	0	0	6.79585	2.7946	0	0	0	0	0	0	1113	625	0	0	0	0	2
k123_8064818	16190	No terminal repeats	NA	36	11	0.9761	NA	1	5.8007	No	NA	36	1	0	Low-quality	Genome-fragment	38.52	HMM-based (lower-bound)	0	1		Viruses;Varidnaviria;Bamfordvirae;Preplasmiviricota;Tectiliviricetes;Kalamavirales;Tectiviridae	1.29821	4.15925	0	0	0	0	0	0	139	280	0	0	0	0	0	0	2
k123_8178068	11656	No terminal repeats	NA	12	11	0.9789	NA	2	9.9585	No	NA	12	3	0	Low-quality	Genome-fragment	30.61	AAI-based (medium-confidence)	0	1.01		Viruses;Duplodnaviria;Heunggongvirae;Uroviricota;Caudoviricetes	2.55311	0	0	0	3.61411	0	0	0	198	0	0	0	332	0	0	0	2
k123_8210751	18787	No terminal repeats	NA	32	11	0.9767	NA	3	29.0509	No	NA	32	8	0	Low-quality	Genome-fragment	43.11	AAI-based (medium-confidence)	0	1		Viruses;Duplodnaviria;Heunggongvirae;Uroviricota;Caudoviricetes	6.16853	0	0	0	1.7394	0	0	0	710	0	0	0	260	0	0	0	2
k123_8356572	14582	No terminal repeats	NA	21	11	0.925	NA	6	12.7649	No	NA	21	6	0	Low-quality	Genome-fragment	38.45	AAI-based (high-confidence)	0	1		Viruses;Duplodnaviria;Heunggongvirae;Uroviricota;Caudoviricetes	0	0	0	0	0	7.4473	0	4.96355	0	0	0	0	0	994	0	542	2
k123_8389654	14175	No terminal repeats	NA	19	11	0.9772	NA	1	12.3831	No	NA	19	5	0	Low-quality	Genome-fragment	21.82	AAI-based (medium-confidence)	0	1		Viruses;Duplodnaviria;Heunggongvirae;Uroviricota;Caudoviricetes	0	0	2.08331	3.34873	0	0	0	0	0	0	167	327	0	0	0	0	2
k123_9264880	14079	No terminal repeats	NA	21	11	0.9811	NA	1	16.9204	No	NA	21	5	0	Low-quality	Genome-fragment	23.46	AAI-based (medium-confidence)	0	1		Viruses;Duplodnaviria;Heunggongvirae;Uroviricota;Caudoviricetes	0	4.8008	4.48874	0	0	0	0	0	0	289	331	0	0	0	0	0	2
k123_9265954	10952	No terminal repeats	NA	17	11	0.9807	NA	3	9.8854	No	NA	17	5	0	Low-quality	Genome-fragment	28.35	AAI-based (high-confidence)	0	1		Viruses;Duplodnaviria;Heunggongvirae;Uroviricota;Caudoviricetes	0	0	2.7844	0	3.26021	0	0	0	0	0	158	0	288	0	0	0	2
k123_9816785	10657	No terminal repeats	NA	12	11	0.9712	NA	2	6.1965	No	NA	12	4	1	Low-quality	Genome-fragment	6.6	AAI-based (medium-confidence)	0	1		Viruses;Duplodnaviria;Heunggongvirae;Uroviricota;Caudoviricetes	0	0	0	0	1.92456	1.33139	0	0	0	0	0	0	164	144	0	0	2
k123_10318127	44685	No terminal repeats	NA	63	11	0.9164	NA	10	35.4284	Yes	42129	63	18	4	Medium-quality	Genome-fragment	61.64	HMM-based (lower-bound)	5.72	1		Viruses;Duplodnaviria;Heunggongvirae;Uroviricota;Caudoviricetes	0	4.46644	0	1.789	0	0	0	0	0	932	0	693	0	0	0	0	2
k123_21568235	29606	No terminal repeats	NA	44	11	0.9796	NA	9	51.7963	No	NA	44	23	0	Medium-quality	Genome-fragment	67.84	AAI-based (medium-confidence)	0	1		Viruses;Duplodnaviria;Heunggongvirae;Uroviricota;Caudoviricetes	0	0	0	0	3.29984	3.43299	0	0	0	0	0	0	773	962	0	0	2
k123_24005444	29064	No terminal repeats	NA	43	11	0.9681	NA	10	29.4686	No	NA	43	23	0	Medium-quality	Genome-fragment	77.23	AAI-based (medium-confidence)	0	1		Viruses;Duplodnaviria;Heunggongvirae;Uroviricota;Caudoviricetes	0	0	0	1.62911	0	0	5.44284	0	0	0	0	348	0	0	1084	0	2
k123_10009650	20213	No terminal repeats	NA	29	11	0.9475	NA	4	20.2219	No	NA	29	8	0	Medium-quality	Genome-fragment	54.69	AAI-based (medium-confidence)	0	1		Viruses;Duplodnaviria;Heunggongvirae;Uroviricota;Caudoviricetes	0	0	0	3.14093	5.48313	0	0	0	0	0	0	454	874	0	0	0	2
k123_21683997	33503	No terminal repeats	NA	56	11	0.9315	NA	4	36.3078	No	NA	56	9	0	Medium-quality	Genome-fragment	58.77	AAI-based (medium-confidence)	0	1		Viruses;Duplodnaviria;Heunggongvirae;Uroviricota;Caudoviricetes	0	0	0	3.0648	6.41274	0	0	0	0	0	0	717	1712	0	0	0	2
k123_22763562	40598	No terminal repeats	NA	51	11	0.9622	NA	7	35.6631	No	NA	51	15	1	Medium-quality	Genome-fragment	85.2	AAI-based (medium-confidence)	0	1		Viruses;Duplodnaviria;Heunggongvirae;Uroviricota;Caudoviricetes	7.96689	0	0	0	1.13122	0	0	0	2024	0	0	0	384	0	0	0	2
k123_24176828	102159	No terminal repeats	NA	97	11	0.9792	NA	3	31.8757	No	NA	97	7	0	Medium-quality	Genome-fragment	70.25	AAI-based (high-confidence)	0	1		Viruses;Duplodnaviria;Heunggongvirae;Uroviricota;Caudoviricetes	0	2.52144	0	0	0	0	102.95	0	0	1146	0	0	0	0	71911	0	2
k123_27251983	20391	No terminal repeats	NA	23	11	0.9809	NA	4	23.1521	No	NA	23	5	0	Medium-quality	Genome-fragment	53.17	AAI-based (medium-confidence)	0	1		Viruses;Duplodnaviria;Heunggongvirae;Uroviricota;Caudoviricetes	0	3.13064	0	0	3.1703	0	0	0	0	268	0	0	512	0	0	0	2
k123_4780900	22966	No terminal repeats	NA	23	11	0.9809	NA	3	19.5824	No	NA	23	6	0	Medium-quality	Genome-fragment	60.82	AAI-based (medium-confidence)	0	1		Viruses;Duplodnaviria;Heunggongvirae;Uroviricota;Caudoviricetes	0	0	0	3.39878	0	0	1.94922	0	0	0	0	552	0	0	319	0	2
k123_8866322	17744	No terminal repeats	NA	10	11	0.9777	NA	2	8.2664	No	NA	10	1	0	Medium-quality	Genome-fragment	56.06	AAI-based (medium-confidence)	0	1		Viruses;Duplodnaviria;Heunggongvirae;Uroviricota;Caudoviricetes	2.93493	0	0	0	1.81957	0	0	0	322	0	0	0	261	0	0	0	2
k123_9578323	22158	No terminal repeats	NA	24	11	0.9709	NA	2	17.1766	No	NA	24	1	0	Medium-quality	Genome-fragment	50.36	AAI-based (medium-confidence)	0	1		Viruses;Duplodnaviria;Heunggongvirae;Uroviricota;Caudoviricetes	0	0	1.99569	0	0	0	0	5.38985	0	0	241	0	0	0	0	890	2
k123_18757643	16697	No terminal repeats	NA	16	11	0.8817	NA	1	5.0775	Yes	10527	16	4	3	Low-quality	Genome-fragment	3.18	AAI-based (medium-confidence)	36.95	1		Viruses;Duplodnaviria;Heunggongvirae;Uroviricota;Caudoviricetes	0	0	0	0	0	0	34.9832	0	0	0	0	0	0	0	3976	0	1
k123_13591697	37557	No terminal repeats	NA	41	11	0.9589	NA	3	42.1626	No	NA	41	19	1	Low-quality	Genome-fragment	9.99	AAI-based (medium-confidence)	0	1		Viruses;Duplodnaviria;Heunggongvirae;Uroviricota;Caudoviricetes	0	0	0	0	0	0	35.2356	0	0	0	0	0	0	0	9075	0	1
k123_5084132	42752	No terminal repeats	NA	65	11	0.9148	NA	4	39.4809	No	NA	65	14	4	Low-quality	Genome-fragment	15.33	HMM-based (lower-bound)	0	1		Viruses;Duplodnaviria;Heunggongvirae;Uroviricota;Caudoviricetes	0	0	0	0	0	0	34.9936	0	0	0	0	0	0	0	10112	0	1
k123_6090899	42603	No terminal repeats	NA	65	11	0.9231	NA	3	38.9538	No	NA	65	13	2	Low-quality	Genome-fragment	11.52	AAI-based (medium-confidence)	0	1		Viruses;Duplodnaviria;Heunggongvirae;Uroviricota;Caudoviricetes	0	0	0	0	0	0	35.9325	0	0	0	0	0	0	0	10426	0	1
k123_898653	74541	No terminal repeats	NA	103	11	0.9283	NA	3	39.0275	No	NA	103	17	4	Low-quality	Genome-fragment	19.17	AAI-based (medium-confidence)	0	1		Viruses;Duplodnaviria;Heunggongvirae;Uroviricota;Caudoviricetes	0	0	0	0	0	0	36.9897	0	0	0	0	0	0	0	18791	0	1
k123_19510159	50918	No terminal repeats	NA	59	11	0.8927	NA	6	28.4932	No	NA	59	9	0	Low-quality	Genome-fragment	48.68	AAI-based (medium-confidence)	0	1		Viruses;Duplodnaviria;Heunggongvirae;Uroviricota;Caudoviricetes	0	0	0	0	0	0	6.8116	0	0	0	0	0	0	0	2402	0	1
k123_20740247	24688	No terminal repeats	NA	26	11	0.8653	NA	1	11.1738	No	NA	26	1	0	Low-quality	Genome-fragment	13.78	HMM-based (lower-bound)	0	1		Viruses;Duplodnaviria;Heunggongvirae;Uroviricota;Caudoviricetes	0	0	0	0	0	0	6.74561	0	0	0	0	0	0	0	1159	0	1
k123_24219128	17313	No terminal repeats	NA	20	11	0.8438	NA	3	7.3467	No	NA	20	3	1	Low-quality	Genome-fragment	9.66	HMM-based (lower-bound)	0	1		Viruses;Duplodnaviria;Heunggongvirae;Uroviricota;Caudoviricetes	0	0	0	0	0	0	6.40805	0	0	0	0	0	0	0	763	0	1
k123_18392205	28604	No terminal repeats	NA	45	11	0.9772	NA	1	6.8731	No	NA	45	4	0	Low-quality	Genome-fragment	15.66	AAI-based (medium-confidence)	0	1		Viruses;Duplodnaviria;Heunggongvirae;Uroviricota;Caudoviricetes	0	0	0	0	0	0	0	9.61637	0	0	0	0	0	0	0	2042	1
k123_3269143	39684	No terminal repeats	NA	45	11	0.978	NA	3	18.5393	No	NA	45	7	0	Low-quality	Genome-fragment	37.32	AAI-based (medium-confidence)	0	1		Viruses;Duplodnaviria;Heunggongvirae;Uroviricota;Caudoviricetes	0	0	0	0	0	0	0	9.20771	0	0	0	0	0	0	0	2789	1
k123_29446466	42277	DTR	NA	65	11	0.9766	NA	12	74.5675	No	NA	65	35	0	Complete	High-quality	100	DTR (high-confidence)	0	1		Viruses;Duplodnaviria;Heunggongvirae;Uroviricota;Caudoviricetes	0	0	0	0	0	0	0	10.1605	0	0	0	0	0	0	0	3226	1
k123_29446944	38928	DTR	NA	51	11	0.9685	NA	3	23.6519	No	NA	51	8	1	Complete	High-quality	100	DTR (high-confidence)	0	1		Viruses;Duplodnaviria;Heunggongvirae;Uroviricota;Caudoviricetes	0	0	0	0	0	0	10.3512	0	0	0	0	0	0	0	2780	0	1
k123_23986974	63874	No terminal repeats	NA	92	11	0.9751	NA	12	75.3037	No	NA	92	31	0	High-quality	High-quality	100	AAI-based (medium-confidence)	0	1		Viruses;Duplodnaviria;Heunggongvirae;Uroviricota;Caudoviricetes	0	0	0	0	0	8.03511	0	0	0	0	0	0	0	4755	0	0	1
k123_10168683	62481	No terminal repeats	NA	88	11	0.9771	NA	10	53.208	No	NA	88	25	0	High-quality	High-quality	100	AAI-based (medium-confidence)	0	1		Viruses;Duplodnaviria;Heunggongvirae;Uroviricota;Caudoviricetes	27.5593	0	0	0	0	0	0	0	10895	0	0	0	0	0	0	0	1
k123_11744956	41129	No terminal repeats	NA	68	11	0.9648	NA	3	44.8016	No	NA	68	7	0	High-quality	High-quality	100	AAI-based (medium-confidence)	0	1		Viruses;Duplodnaviria;Heunggongvirae;Uroviricota;Caudoviricetes	0	0	0	31.4602	0	0	0	0	0	0	0	8804	0	0	0	0	1
k123_14840337	42048	No terminal repeats	NA	67	11	0.9783	NA	6	28.4103	No	NA	67	10	1	High-quality	High-quality	100	AAI-based (medium-confidence)	0	1		Viruses;Duplodnaviria;Heunggongvirae;Uroviricota;Caudoviricetes	0	0	19.8027	0	0	0	0	0	0	0	4278	0	0	0	0	0	1
k123_18045888	163112	No terminal repeats	NA	233	11	0.9677	NA	12	100.885	No	NA	233	40	6	High-quality	High-quality	100	AAI-based (medium-confidence)	0	1		Viruses;Duplodnaviria;Heunggongvirae;Uroviricota;Caudoviricetes	17.0451	0	0	0	0	0	0	0	17188	0	0	0	0	0	0	0	1
k123_2131479	99477	No terminal repeats	NA	125	11	0.8736	NA	6	67.9007	No	NA	125	20	2	High-quality	High-quality	100	AAI-based (medium-confidence)	0	1		Viruses;Duplodnaviria;Heunggongvirae;Uroviricota;Caudoviricetes	0	0	0	0	0	0	0	8.08893	0	0	0	0	0	0	0	6073	1
k123_23329220	43040	No terminal repeats	NA	63	11	0.9543	NA	5	36.7362	No	NA	63	12	1	High-quality	High-quality	100	AAI-based (medium-confidence)	0	1		Viruses;Duplodnaviria;Heunggongvirae;Uroviricota;Caudoviricetes	0	0	0	0	0	0	0	13.5055	0	0	0	0	0	0	0	4353	1
k123_28829678	13188	No terminal repeats	NA	15	11	0.9522	NA	7	11.5742	Yes	6394	15	7	2	Low-quality	Genome-fragment	15.98	AAI-based (high-confidence)	51.52	1		Viruses;Duplodnaviria;Heunggongvirae;Uroviricota;Caudoviricetes	0	8.266	0	0	0	0	0	0	0	447	0	0	0	0	0	0	1
k123_2405132	24956	No terminal repeats	NA	42	11	0.9249	NA	4	19.331	Yes	22104	42	11	2	Low-quality	Genome-fragment	4.27	AAI-based (medium-confidence)	11.43	1		Viruses;Duplodnaviria;Heunggongvirae;Uroviricota;Caudoviricetes	0	0	0	0	4.50709	0	0	0	0	0	0	0	894	0	0	0	1
k123_2441914	11331	No terminal repeats	NA	16	11	0.9029	NA	3	11.6745	Yes	9506	16	3	2	Low-quality	Genome-fragment	16.02	AAI-based (medium-confidence)	16.11	1		Viruses;Duplodnaviria;Heunggongvirae;Uroviricota;Caudoviricetes	0	0	0	0	0	0	0	3.39729	0	0	0	0	0	0	0	284	1
k123_24731543	24434	No terminal repeats	NA	43	11	0.9654	NA	1	23.6156	Yes	14253	43	7	6	Low-quality	Genome-fragment	27.1	AAI-based (high-confidence)	41.67	1		Viruses;Duplodnaviria;Heunggongvirae;Uroviricota;Caudoviricetes	0	0	0	0	6.35336	0	0	0	0	0	0	0	1231	0	0	0	1
k123_20442112	18170	No terminal repeats	NA	14	11	0.9709	NA	1	12.028	No	NA	14	7	0	Low-quality	Genome-fragment	6.49	AAI-based (high-confidence)	0	1		Viruses;Duplodnaviria;Heunggongvirae;Uroviricota;Caudoviricetes	0	0	0	0	0	0	5.18107	0	0	0	0	0	0	0	652	0	1
k123_9390369	17121	No terminal repeats	NA	22	11	0.9761	NA	1	22.5445	No	NA	22	14	0	Low-quality	Genome-fragment	6.12	AAI-based (high-confidence)	0	1		Viruses;Duplodnaviria;Heunggongvirae;Uroviricota;Caudoviricetes	0	0	0	0	0	0	5.1648	0	0	0	0	0	0	0	601	0	1
k123_10507995	15618	No terminal repeats	NA	20	11	0.933	NA	7	18.6169	No	NA	20	7	1	Low-quality	Genome-fragment	30.98	AAI-based (medium-confidence)	0	1		Viruses;Duplodnaviria;Heunggongvirae;Uroviricota;Caudoviricetes	0	0	0	0	1.71184	0	0	0	0	0	0	0	221	0	0	0	1
k123_11094125	19250	No terminal repeats	NA	20	11	0.936	NA	7	25.7604	No	NA	20	9	0	Low-quality	Genome-fragment	38.92	AAI-based (medium-confidence)	0	1		Viruses;Duplodnaviria;Heunggongvirae;Uroviricota;Caudoviricetes	0	3.42229	0	0	0	0	0	0	0	277	0	0	0	0	0	0	1
k123_13120274	10102	No terminal repeats	NA	11	11	0.9487	NA	5	13.4577	No	NA	11	4	0	Low-quality	Genome-fragment	18.25	AAI-based (high-confidence)	0	1		Viruses;Duplodnaviria;Heunggongvirae;Uroviricota;Caudoviricetes	0	0	0	1.9045	0	0	0	0	0	0	0	133	0	0	0	0	1
k123_19626540	11337	No terminal repeats	NA	16	11	0.8779	NA	6	19.4284	No	NA	16	2	0	Low-quality	Genome-fragment	21.1	AAI-based (medium-confidence)	0	1		Viruses;Duplodnaviria;Heunggongvirae;Uroviricota;Caudoviricetes	0	0	0	0	0	0.976216	0	4.98063	0	0	0	0	0	107	0	424	1
k123_20508920	19073	No terminal repeats	NA	26	11	0.9416	NA	6	23.3949	No	NA	26	3	1	Low-quality	Genome-fragment	37.7	AAI-based (medium-confidence)	0	1		Viruses;Duplodnaviria;Heunggongvirae;Uroviricota;Caudoviricetes	0	0	0	0	0	0	1.3566	0	0	0	0	0	0	0	189	0	1
k123_23674159	10296	No terminal repeats	NA	7	11	0.859	NA	1	8.99	No	NA	7	2	0	Low-quality	Genome-fragment	21.06	AAI-based (medium-confidence)	0	1		Viruses;Duplodnaviria;Heunggongvirae;Uroviricota;Caudoviricetes	2.2244	0	0	0	1.56256	2.09554	0	0	150	0	0	0	133	207	0	0	1
k123_6894297	17614	No terminal repeats	NA	20	11	0.832	NA	4	12.0143	No	NA	20	6	0	Low-quality	Genome-fragment	34.49	AAI-based (medium-confidence)	0	1		Viruses;Duplodnaviria;Heunggongvirae;Uroviricota;Caudoviricetes	3.32523	0	0	0	0	0	0	0	366	0	0	0	0	0	0	0	1
k123_7525649	25540	No terminal repeats	NA	23	11	0.9728	NA	6	19.4176	No	NA	23	6	1	Low-quality	Genome-fragment	13.45	HMM-based (lower-bound)	0	1		Viruses;Duplodnaviria;Heunggongvirae;Uroviricota;Caudoviricetes	6.78963	0	0	0	0	0	0	0	1085	0	0	0	0	0	0	0	1
k123_8792167	13375	No terminal repeats	NA	16	11	0.9437	NA	2	14.6277	No	NA	16	6	0	Low-quality	Genome-fragment	26.18	AAI-based (high-confidence)	0	1		Viruses;Duplodnaviria;Heunggongvirae;Uroviricota;Caudoviricetes	0	0	0	0	0	2.75183	0	0	0	0	0	0	0	337	0	0	1
k123_10935889	20618	No terminal repeats	NA	12	11	0.9676	NA	1	11.4038	No	NA	12	5	0	Low-quality	Genome-fragment	5.06	AAI-based (high-confidence)	0	1		Viruses;Duplodnaviria;Heunggongvirae;Uroviricota;Caudoviricetes	0	0	0	0	6.1118	0	0	0	0	0	0	0	1006	0	0	0	1
k123_15525824	17781	No terminal repeats	NA	15	11	0.9714	NA	4	14.4567	No	NA	15	7	0	Low-quality	Genome-fragment	4.33	AAI-based (medium-confidence)	0	1		Viruses;Duplodnaviria;Heunggongvirae;Uroviricota;Caudoviricetes	0	0	0	0	4.60442	0	0	0	0	0	0	0	644	0	0	0	1
k123_4545895	12659	No terminal repeats	NA	15	11	0.8214	NA	4	11.318	No	NA	15	6	2	Low-quality	Genome-fragment	3.42	AAI-based (medium-confidence)	0	1		Viruses;Duplodnaviria;Heunggongvirae;Uroviricota;Caudoviricetes	9.51847	0	0	0	0	0	0	0	741	0	0	0	0	0	0	0	1
k123_9335670	10929	No terminal repeats	NA	8	11	0.9169	NA	2	6.5069	No	NA	8	5	0	Low-quality	Genome-fragment	2.8	AAI-based (medium-confidence)	0	1		Viruses;Duplodnaviria;Heunggongvirae;Uroviricota;Caudoviricetes	10.7584	0	0	0	0	0	0	0	715	0	0	0	0	0	0	0	1
k123_6752927	10174	No terminal repeats	NA	16	11	0.9818	NA	2	12.266	No	NA	16	6	0	Low-quality	Genome-fragment	23	AAI-based (high-confidence)	0	1		Viruses;Duplodnaviria;Heunggongvirae;Uroviricota;Caudoviricetes	0	0	5.95662	0	0	0	0	0	0	0	309	0	0	0	0	0	1
k123_5393956	17070	No terminal repeats	NA	17	11	0.9767	NA	3	13.184	No	NA	17	9	0	Low-quality	Genome-fragment	9.66	AAI-based (medium-confidence)	0	1		Viruses;Duplodnaviria;Heunggongvirae;Uroviricota;Caudoviricetes	43.2917	0	0	0	0	0	0	0	4477	0	0	0	0	0	0	0	1
k123_27024501	13475	No terminal repeats	NA	19	11	0.9772	NA	5	22.7319	No	NA	19	8	0	Low-quality	Genome-fragment	31.42	AAI-based (high-confidence)	0	1		Viruses;Duplodnaviria;Heunggongvirae;Uroviricota;Caudoviricetes	0	0	0	0	6.40739	0	0	0	0	0	0	0	671	0	0	0	1
k123_7439596	14816	No terminal repeats	NA	25	11	0.9778	NA	5	28.442	No	NA	25	12	0	Low-quality	Genome-fragment	23.31	AAI-based (high-confidence)	0	1		Viruses;Duplodnaviria;Heunggongvirae;Uroviricota;Caudoviricetes	0	0	0	0	0	0	19.7437	0	0	0	0	0	0	0	2002	0	1
k123_22493324	15106	No terminal repeats	NA	31	11	0.9506	NA	5	25.5946	No	NA	31	8	0	Low-quality	Genome-fragment	32.21	AAI-based (medium-confidence)	0	1		Viruses;Duplodnaviria;Heunggongvirae;Uroviricota;Caudoviricetes	0	0	0	0	0	0	0	4.89337	0	0	0	0	0	0	0	548	1
k123_10220100	60717	No terminal repeats	NA	69	11	0.9745	NA	10	65.3804	No	NA	69	28	1	Low-quality	Genome-fragment	36.45	AAI-based (medium-confidence)	0	1		Viruses;Duplodnaviria;Heunggongvirae;Uroviricota;Caudoviricetes	6.30322	0	0	0	0	0	0	0	2381	0	0	0	0	0	0	0	1
k123_1207729	15687	No terminal repeats	NA	25	11	0.8864	NA	4	12.1827	No	NA	25	9	0	Low-quality	Genome-fragment	40.74	AAI-based (medium-confidence)	0	1		Viruses;Duplodnaviria;Heunggongvirae;Uroviricota;Caudoviricetes	0	5.17881	0	0	0	0	0	0	0	343	0	0	0	0	0	0	1
k123_12899679	16051	No terminal repeats	NA	25	11	0.9694	NA	2	21.4165	No	NA	25	6	2	Low-quality	Genome-fragment	7.04	AAI-based (medium-confidence)	0	1		Viruses;Duplodnaviria;Heunggongvirae;Uroviricota;Caudoviricetes	6.15146	0	0	0	0	0	0	0	613	0	0	0	0	0	0	0	1
k123_13022715	10753	No terminal repeats	NA	10	11	0.8973	NA	1	4.3351	No	NA	10	4	0	Low-quality	Genome-fragment	11.2	AAI-based (high-confidence)	0	1		Viruses;Duplodnaviria;Heunggongvirae;Uroviricota;Caudoviricetes	16.5611	0	0	0	0	0	0	0	1094	0	0	0	0	0	0	0	1
k123_17275575	10343	No terminal repeats	NA	10	11	0.8914	NA	1	5.6971	No	NA	10	1	0	Low-quality	Genome-fragment	13.69	AAI-based (medium-confidence)	0	1		Viruses;Duplodnaviria;Heunggongvirae;Uroviricota;Caudoviricetes	0	4.99204	0	0	0	0	0	0	0	216	0	0	0	0	0	0	1
k123_21833498	23733	No terminal repeats	NA	20	11	0.8607	NA	2	18.3969	No	NA	20	10	1	Low-quality	Genome-fragment	4.77	AAI-based (medium-confidence)	0	1		Viruses;Duplodnaviria;Heunggongvirae;Uroviricota;Caudoviricetes	8.29652	0	0	0	0	0	0	0	1216	0	0	0	0	0	0	0	1
k123_2277035	11609	No terminal repeats	NA	11	11	0.9815	NA	4	18.3275	No	NA	11	11	0	Low-quality	Genome-fragment	6.33	AAI-based (medium-confidence)	0	1		Viruses;Duplodnaviria;Heunggongvirae;Uroviricota;Caudoviricetes	0	0	0	0	0	0	0	1.38242	0	0	0	0	0	0	0	126	1
k123_25006849	10783	No terminal repeats	NA	12	11	0.9657	NA	1	10.3637	No	NA	12	3	1	Low-quality	Genome-fragment	5.04	HMM-based (lower-bound)	0	1		Viruses;Duplodnaviria;Heunggongvirae;Uroviricota;Caudoviricetes	7.08257	0	0	0	0	0	0	0	468	0	0	0	0	0	0	0	1
k123_27975384	15868	No terminal repeats	NA	17	11	0.9725	NA	5	19.7072	No	NA	17	9	0	Low-quality	Genome-fragment	6.32	AAI-based (medium-confidence)	0	1		Viruses;Duplodnaviria;Heunggongvirae;Uroviricota;Caudoviricetes	6.2254	0	0	0	0	0	0	0	608	0	0	0	0	0	0	0	1
k123_2824792	13995	No terminal repeats	NA	17	11	0.981	NA	2	14.633	No	NA	17	6	0	Low-quality	Genome-fragment	4.07	AAI-based (high-confidence)	0	1		Viruses;Duplodnaviria;Heunggongvirae;Uroviricota;Caudoviricetes	0	0	0	0	0	0	4.68592	0	0	0	0	0	0	0	451	0	1
k123_28406625	10734	No terminal repeats	NA	15	11	0.9822	NA	1	23.3208	No	NA	15	14	0	Low-quality	Genome-fragment	21.79	AAI-based (medium-confidence)	0	1		Viruses;Duplodnaviria;Heunggongvirae;Uroviricota;Caudoviricetes	0	0	0	0	6.68577	0	0	0	0	0	0	0	570	0	0	0	1
k123_28966203	12759	No terminal repeats	NA	18	11	0.9795	NA	2	12.6572	No	NA	18	4	0	Low-quality	Genome-fragment	19.06	HMM-based (lower-bound)	0	1		Viruses;Duplodnaviria;Heunggongvirae;Uroviricota;Caudoviricetes	21.9346	0	0	0	0	0	0	0	1681	0	0	0	0	0	0	0	1
k123_531080	13551	No terminal repeats	NA	19	11	0.9762	NA	6	16.9777	No	NA	19	12	0	Low-quality	Genome-fragment	31.45	AAI-based (medium-confidence)	0	1		Viruses;Duplodnaviria;Heunggongvirae;Uroviricota;Caudoviricetes	6.54622	0	0	0	0	0	0	0	556	0	0	0	0	0	0	0	1
k123_5700585	15793	No terminal repeats	NA	21	11	0.8804	NA	5	15.5471	No	NA	21	12	0	Low-quality	Genome-fragment	15.71	AAI-based (medium-confidence)	0	1		Viruses;Duplodnaviria;Heunggongvirae;Uroviricota;Caudoviricetes	9.04627	0	0	0	0	0	0	0	883	0	0	0	0	0	0	0	1
k123_6341174	10383	No terminal repeats	NA	12	11	0.9809	NA	3	15.3925	No	NA	12	9	0	Low-quality	Genome-fragment	3.11	AAI-based (high-confidence)	0	1		Viruses;Duplodnaviria;Heunggongvirae;Uroviricota;Caudoviricetes	0	0	0	0	0	0	2.89028	0	0	0	0	0	0	0	209	0	1
k123_7900168	43983	No terminal repeats	NA	52	11	0.9802	NA	17	65.9172	No	NA	52	30	2	Low-quality	Genome-fragment	26.37	AAI-based (high-confidence)	0	1		Viruses;Duplodnaviria;Heunggongvirae;Uroviricota;Caudoviricetes	6.64146	0	0	0	0	0	0	0	1815	0	0	0	0	0	0	0	1
k123_8625501	12543	No terminal repeats	NA	12	11	0.9461	NA	7	14.7562	No	NA	12	12	0	Low-quality	Genome-fragment	24.99	AAI-based (medium-confidence)	0	1		Viruses;Duplodnaviria;Heunggongvirae;Uroviricota;Caudoviricetes	0	0	6.82614	0	0	0	0	0	0	0	445	0	0	0	0	0	1
k123_8947108	21166	No terminal repeats	NA	26	11	0.972	NA	4	22.3986	No	NA	26	14	0	Low-quality	Genome-fragment	19.24	HMM-based (lower-bound)	0	1		Viruses;Duplodnaviria;Heunggongvirae;Uroviricota;Caudoviricetes	0	0	0	0	0	4.41459	0	0	0	0	0	0	0	875	0	0	1
k123_937826	16412	No terminal repeats	NA	26	11	0.9797	NA	2	10.1588	No	NA	26	7	0	Low-quality	Genome-fragment	22.3	HMM-based (lower-bound)	0	1		Viruses;Duplodnaviria;Heunggongvirae;Uroviricota;Caudoviricetes	5.85968	0	0	0	0	0	0	0	603	0	0	0	0	0	0	0	1
k123_10098274	10370	No terminal repeats	NA	16	11	0.9785	NA	4	12.4393	No	NA	16	3	0	Low-quality	Genome-fragment	4.15	HMM-based (lower-bound)	0	1		Viruses;Duplodnaviria;Heunggongvirae;Uroviricota;Caudoviricetes	1.61491	0	0	0	0	0	0	0	112	0	0	0	0	0	0	0	1
k123_10118014	19944	No terminal repeats	NA	30	11	0.9026	NA	1	2.4377	No	NA	30	1	0	Low-quality	Genome-fragment	16.99	AAI-based (medium-confidence)	0	1		Viruses;Duplodnaviria;Heunggongvirae;Uroviricota;Caudoviricetes	0	0	0	0	0	0	11.6531	0	0	0	0	0	0	0	1582	0	1
k123_10478477	23999	No terminal repeats	NA	28	11	0.9698	NA	3	19.5764	No	NA	28	4	1	Low-quality	Genome-fragment	36.85	AAI-based (medium-confidence)	0	1		Viruses;Duplodnaviria;Heunggongvirae;Uroviricota;Caudoviricetes	39.5587	0	0	0	0	0	0	0	5745	0	0	0	0	0	0	0	1
k123_10499216	11150	No terminal repeats	NA	13	11	0.9739	NA	3	10.6332	No	NA	13	3	0	Low-quality	Genome-fragment	17.54	AAI-based (high-confidence)	0	1		Viruses;Duplodnaviria;Heunggongvirae;Uroviricota;Caudoviricetes	0	0	0	0	0	0	0	1.16032	0	0	0	0	0	0	0	99	1
k123_1087578	23236	No terminal repeats	NA	25	11	0.9222	NA	2	4.7226	No	NA	25	2	0	Low-quality	Genome-fragment	10.73	HMM-based (lower-bound)	0	1		Viruses;Duplodnaviria;Heunggongvirae;Uroviricota;Caudoviricetes	45.4172	0	0	0	0	0	0	0	6425	0	0	0	0	0	0	0	1
k123_11006611	14269	No terminal repeats	NA	20	11	0.9567	NA	3	13.506	No	NA	20	5	1	Low-quality	Genome-fragment	31.8	AAI-based (high-confidence)	0	1		Viruses;Duplodnaviria;Heunggongvirae;Uroviricota;Caudoviricetes	6.78728	0	0	0	0	0	0	0	597	0	0	0	0	0	0	0	1
k123_11016067	13196	No terminal repeats	NA	17	11	0.9753	NA	2	9.1268	No	NA	17	2	0	Low-quality	Genome-fragment	28.78	AAI-based (medium-confidence)	0	1		Viruses;Duplodnaviria;Heunggongvirae;Uroviricota;Caudoviricetes	3.75671	0	0	0	0	0	0	0	308	0	0	0	0	0	0	0	1
k123_11421792	11264	No terminal repeats	NA	17	11	0.9729	NA	4	15.2653	No	NA	17	5	0	Low-quality	Genome-fragment	12.33	HMM-based (lower-bound)	0	1		Viruses;Duplodnaviria;Heunggongvirae;Uroviricota;Caudoviricetes	0	0	0	0	5.50147	0	0	0	0	0	0	0	490	0	0	0	1
k123_12990038	14591	No terminal repeats	NA	22	11	0.9504	NA	1	8.6378	No	NA	22	3	0	Low-quality	Genome-fragment	8.83	AAI-based (medium-confidence)	0	1		Viruses;Duplodnaviria;Heunggongvirae;Uroviricota;Caudoviricetes	0	0	0	0	0	0	5.89252	0	0	0	0	0	0	0	592	0	1
k123_1308389	10024	No terminal repeats	NA	11	11	0.9743	NA	3	8.4331	No	NA	11	3	0	Low-quality	Genome-fragment	16.8	AAI-based (high-confidence)	0	1		Viruses;Duplodnaviria;Heunggongvirae;Uroviricota;Caudoviricetes	6.63728	0	0	0	0	0	0	0	416	0	0	0	0	0	0	0	1
k123_13226307	24168	No terminal repeats	NA	25	11	0.9538	NA	4	16.409	No	NA	25	3	1	Low-quality	Genome-fragment	37.71	AAI-based (medium-confidence)	0	1		Viruses;Duplodnaviria;Heunggongvirae;Uroviricota;Caudoviricetes	0	0	0	0	0	4.06321	0	0	0	0	0	0	0	914	0	0	1
k123_13369074	22443	No terminal repeats	NA	26	11	0.9589	NA	3	8.5908	No	NA	26	2	0	Low-quality	Genome-fragment	9.06	HMM-based (lower-bound)	0	1		Viruses;Varidnaviria;Bamfordvirae	0	0	0	0	0	6.76282	0	0	0	0	0	0	0	1391	0	0	1
k123_14292611	12122	No terminal repeats	NA	14	11	0.9654	NA	4	11.3232	No	NA	14	2	0	Low-quality	Genome-fragment	29.36	AAI-based (medium-confidence)	0	1		Viruses;Duplodnaviria;Heunggongvirae;Uroviricota;Caudoviricetes	5.88062	0	0	0	0	0	0	0	443	0	0	0	0	0	0	0	1
k123_14455823	10692	No terminal repeats	NA	13	11	0.9204	NA	2	3.4366	No	NA	13	3	0	Low-quality	Genome-fragment	3.89	HMM-based (lower-bound)	0	1		Viruses;Varidnaviria;Bamfordvirae;Nucleocytoviricota;Megaviricetes;Pimascovirales;Iridoviridae	0	0	0	0	2.86546	0	0	0	0	0	0	0	238	0	0	0	1
k123_14507969	25827	No terminal repeats	NA	38	11	0.9653	NA	2	14.6353	No	NA	38	9	1	Low-quality	Genome-fragment	21.58	HMM-based (lower-bound)	0	1		Viruses;Duplodnaviria;Heunggongvirae;Uroviricota;Caudoviricetes	0	0	0	6.06666	0	0	0	0	0	0	0	1092	0	0	0	0	1
k123_15099335	17073	No terminal repeats	NA	19	11	0.9777	NA	2	16.3792	No	NA	19	6	0	Low-quality	Genome-fragment	36.65	AAI-based (high-confidence)	0	1		Viruses;Duplodnaviria;Heunggongvirae;Uroviricota;Caudoviricetes	0	0	0	0	0	0	0	10.1679	0	0	0	0	0	0	0	1305	1
k123_15114505	11840	No terminal repeats	NA	30	11	0.9417	NA	2	10.0921	No	NA	30	4	0	Low-quality	Genome-fragment	15.34	HMM-based (lower-bound)	0	1.01		Viruses;Duplodnaviria;Heunggongvirae;Uroviricota;Caudoviricetes	3.70128	0	0	0	0	0	0	0	275	0	0	0	0	0	0	0	1
k123_15137773	11895	No terminal repeats	NA	26	11	0.9711	NA	1	5.1548	No	NA	26	1	0	Low-quality	Genome-fragment	15.95	AAI-based (medium-confidence)	0	1		Viruses;Duplodnaviria;Heunggongvirae;Uroviricota;Caudoviricetes	0	0	0	0	0	4.22582	0	0	0	0	0	0	0	464	0	0	1
k123_15896664	24407	No terminal repeats	NA	45	11	0.9715	NA	10	26.5333	No	NA	45	12	1	Low-quality	Genome-fragment	46.29	AAI-based (medium-confidence)	0	1		Viruses;Duplodnaviria;Heunggongvirae;Uroviricota;Caudoviricetes	0	0	0	6.22192	0	0	0	0	0	0	0	1048	0	0	0	0	1
k123_15943732	25342	No terminal repeats	NA	29	11	0.98	NA	4	31.7847	No	NA	29	11	0	Low-quality	Genome-fragment	37.11	AAI-based (medium-confidence)	0	1		Viruses;Duplodnaviria;Heunggongvirae;Uroviricota;Caudoviricetes	0	0	0	0	0	0	0	16.1911	0	0	0	0	0	0	0	3038	1
k123_16033409	10620	No terminal repeats	NA	16	11	0.9585	NA	1	3.4366	No	NA	16	1	0	Low-quality	Genome-fragment	9.54	HMM-based (lower-bound)	0	1		Viruses;Varidnaviria;Bamfordvirae;Preplasmiviricota;Tectiliviricetes;Kalamavirales;Tectiviridae	0	0	0	0	0	0	5.52739	0	0	0	0	0	0	0	403	0	1
k123_16061796	10587	No terminal repeats	NA	11	11	0.982	NA	6	14.7927	No	NA	11	9	0	Low-quality	Genome-fragment	16.87	AAI-based (medium-confidence)	0	1		Viruses;Duplodnaviria;Heunggongvirae;Uroviricota;Caudoviricetes	0	0	0	0	0	0	4.19933	0	0	0	0	0	0	0	308	0	1
k123_16253092	11159	No terminal repeats	NA	16	11	0.901	NA	1	1.7183	No	NA	16	2	0	Low-quality	Genome-fragment	2.03	HMM-based (lower-bound)	0	1		Viruses;Varidnaviria;Bamfordvirae;Preplasmiviricota;Polintoviricetes;Orthopolintovirales;Adintoviridae	0	0	0	0	0	4.36007	0	0	0	0	0	0	0	448	0	0	1
k123_16409411	28605	No terminal repeats	NA	27	11	0.9657	NA	3	25.1907	No	NA	27	8	0	Low-quality	Genome-fragment	39.7	HMM-based (lower-bound)	0	1		Viruses;Duplodnaviria;Heunggongvirae;Uroviricota;Caudoviricetes	0	0	0	0	0	0	8.36935	0	0	0	0	0	0	0	1651	0	1
k123_16454510	10850	No terminal repeats	NA	11	11	0.9681	NA	3	9.0405	No	NA	11	4	0	Low-quality	Genome-fragment	6.65	AAI-based (medium-confidence)	0	1		Viruses;Duplodnaviria;Heunggongvirae;Uroviricota;Caudoviricetes	0	0	0	0	0	0	5.90541	0	0	0	0	0	0	0	433	0	1
k123_16586105	18072	No terminal repeats	NA	24	11	0.9732	NA	4	17.521	No	NA	24	6	0	Low-quality	Genome-fragment	34.37	AAI-based (medium-confidence)	0	1		Viruses;Duplodnaviria;Heunggongvirae;Uroviricota;Caudoviricetes	0	0	0	0	0	0	4.48607	0	0	0	0	0	0	0	563	0	1
k123_16651806	21453	No terminal repeats	NA	28	11	0.9767	NA	3	35.129	No	NA	28	7	0	Low-quality	Genome-fragment	40.67	AAI-based (medium-confidence)	0	1		Viruses;Duplodnaviria;Heunggongvirae;Uroviricota;Caudoviricetes	0	0	0	0	5.10972	0	0	0	0	0	0	0	872	0	0	0	1
k123_16693215	13243	No terminal repeats	NA	27	11	0.9671	NA	2	10.5819	No	NA	27	4	1	Low-quality	Genome-fragment	15.87	HMM-based (lower-bound)	0	1		Viruses;Duplodnaviria;Heunggongvirae;Uroviricota;Caudoviricetes	0	0	0	5.67147	0	0	0	0	0	0	0	526	0	0	0	0	1
k123_16718616	24869	No terminal repeats	NA	45	11	0.9633	NA	4	27.6638	No	NA	45	9	0	Low-quality	Genome-fragment	48.87	AAI-based (high-confidence)	0	1		Viruses;Duplodnaviria;Heunggongvirae;Uroviricota;Caudoviricetes	0	0	0	0	0	5.70158	0	0	0	0	0	0	0	1318	0	0	1
k123_16848762	12228	No terminal repeats	NA	15	11	0.9765	NA	3	12.5311	No	NA	15	8	0	Low-quality	Genome-fragment	15.52	HMM-based (lower-bound)	0	1		Viruses;Duplodnaviria;Heunggongvirae;Uroviricota;Caudoviricetes	0	0	0	0	3.65211	0	0	0	0	0	0	0	356	0	0	0	1
k123_16886796	10484	No terminal repeats	NA	19	11	0.979	NA	1	13.4518	No	NA	19	5	0	Low-quality	Genome-fragment	15.95	AAI-based (medium-confidence)	0	1		Viruses;Duplodnaviria;Heunggongvirae;Uroviricota;Caudoviricetes	8.6349	0	0	0	0	0	0	0	559	0	0	0	0	0	0	0	1
k123_17385945	14230	No terminal repeats	NA	20	11	0.9759	NA	2	6.7738	No	NA	20	1	0	Low-quality	Genome-fragment	32.06	AAI-based (medium-confidence)	0	1		Viruses;Duplodnaviria;Heunggongvirae;Uroviricota;Caudoviricetes	0	0	0	0	0	4.13732	0	0	0	0	0	0	0	555	0	0	1
k123_17766941	11644	No terminal repeats	NA	26	11	0.9648	NA	2	17.9678	No	NA	26	4	0	Low-quality	Genome-fragment	9.44	HMM-based (lower-bound)	0	1		Viruses;Duplodnaviria;Heunggongvirae;Uroviricota;Caudoviricetes	0	0	0	0	1.71619	0	0	0	0	0	0	0	162	0	0	0	1
k123_17897714	16368	No terminal repeats	NA	18	11	0.9796	NA	9	14.2868	No	NA	18	13	0	Low-quality	Genome-fragment	43	AAI-based (medium-confidence)	0	1		Viruses;Duplodnaviria;Heunggongvirae;Uroviricota;Caudoviricetes	0	0	0	0	0	0	0	7.71257	0	0	0	0	0	0	0	932	1
k123_18464293	13567	No terminal repeats	NA	22	11	0.971	NA	1	8.7806	No	NA	22	3	0	Low-quality	Genome-fragment	13.46	HMM-based (lower-bound)	0	1		Viruses;Duplodnaviria;Heunggongvirae;Uroviricota;Caudoviricetes	0	0	0	1.49545	0	0	0	0	0	0	0	142	0	0	0	0	1
k123_18650076	30906	No terminal repeats	NA	43	11	0.979	NA	2	12.3616	No	NA	43	4	0	Low-quality	Genome-fragment	17.88	AAI-based (medium-confidence)	0	1		Viruses;Duplodnaviria;Heunggongvirae;Uroviricota;Caudoviricetes	0	0	0	0	0	0	0	10.73	0	0	0	0	0	0	0	2481	1
k123_18673790	14540	No terminal repeats	NA	37	11	0.9618	NA	1	10.8542	No	NA	37	2	1	Low-quality	Genome-fragment	3.77	AAI-based (medium-confidence)	0	1		Viruses;Duplodnaviria;Heunggongvirae;Uroviricota;Caudoviricetes	0	0	0	0	0	0	2.68907	0	0	0	0	0	0	0	272	0	1
k123_1872114	14898	No terminal repeats	NA	17	11	0.9659	NA	5	16.6583	No	NA	17	9	1	Low-quality	Genome-fragment	24.36	AAI-based (high-confidence)	0	1		Viruses;Duplodnaviria;Heunggongvirae;Uroviricota;Caudoviricetes	0	0	0	3.05289	0	0	0	0	0	0	0	319	0	0	0	0	1
k123_18815272	17709	No terminal repeats	NA	37	11	0.9775	NA	2	11.3132	No	NA	37	3	0	Low-quality	Genome-fragment	11.26	AAI-based (medium-confidence)	0	1		Viruses;Duplodnaviria;Heunggongvirae;Uroviricota;Caudoviricetes	6.56175	0	0	0	0	0	0	0	717	0	0	0	0	0	0	0	1
k123_18942974	10634	No terminal repeats	NA	11	11	0.9625	NA	1	9.5684	No	NA	11	5	0	Low-quality	Genome-fragment	6	HMM-based (lower-bound)	0	1		Viruses;Duplodnaviria;Heunggongvirae;Uroviricota;Caudoviricetes	6.33737	0	0	0	0	0	0	0	414	0	0	0	0	0	0	0	1
k123_19061297	11235	No terminal repeats	NA	12	11	0.9779	NA	2	6.2287	No	NA	12	2	0	Low-quality	Genome-fragment	20.07	AAI-based (medium-confidence)	0	1		Viruses;Duplodnaviria;Heunggongvirae;Uroviricota;Caudoviricetes	6.35048	0	0	0	0	0	0	0	440	0	0	0	0	0	0	0	1
k123_1941422	15358	No terminal repeats	NA	47	11	0.9447	NA	1	11.1085	No	NA	47	4	0	Low-quality	Genome-fragment	10.64	HMM-based (lower-bound)	0	1		Viruses;Duplodnaviria;Heunggongvirae;Uroviricota;Caudoviricetes	0	0	0	6.46444	0	0	0	0	0	0	0	673	0	0	0	0	1
k123_19481036	15235	No terminal repeats	NA	26	11	0.9644	NA	2	9.0683	No	NA	26	4	0	Low-quality	Genome-fragment	7.22	HMM-based (lower-bound)	0	1		Viruses;Duplodnaviria;Heunggongvirae;Uroviricota;Caudoviricetes	6.32195	0	0	0	0	0	0	0	601	0	0	0	0	0	0	0	1
k123_1997307	25011	No terminal repeats	NA	49	11	0.8049	NA	1	6.5831	No	NA	49	3	1	Low-quality	Genome-fragment	26.05	AAI-based (medium-confidence)	0	1		Viruses;Duplodnaviria;Heunggongvirae;Uroviricota;Caudoviricetes	15.9623	0	0	0	0	0	0	0	2448	0	0	0	0	0	0	0	1
k123_19975176	44773	No terminal repeats	NA	112	11	0.9666	NA	1	15.9263	No	NA	112	3	2	Low-quality	Genome-fragment	13.23	HMM-based (lower-bound)	0	1		Viruses;Duplodnaviria;Heunggongvirae;Uroviricota;Caudoviricetes	42.5426	0	0	0	0	0	0	0	11801	0	0	0	0	0	0	0	1
k123_20395562	10203	No terminal repeats	NA	12	11	0.9545	NA	3	6.9616	No	NA	12	6	0	Low-quality	Genome-fragment	12.45	HMM-based (lower-bound)	0	1		Viruses;Duplodnaviria;Heunggongvirae;Uroviricota;Caudoviricetes	0	0	0	0	0	6.92037	0	0	0	0	0	0	0	644	0	0	1
k123_20668544	10436	No terminal repeats	NA	17	11	0.8496	NA	1	3.0392	No	NA	17	1	0	Low-quality	Genome-fragment	15.61	HMM-based (lower-bound)	0	1		Viruses;Duplodnaviria;Heunggongvirae;Uroviricota;Caudoviricetes	0	0	0	0	0	0	0	5.43445	0	0	0	0	0	0	0	439	1
k123_20722625	14025	No terminal repeats	NA	14	11	0.9209	NA	3	5.8214	No	NA	14	3	0	Low-quality	Genome-fragment	18.81	HMM-based (lower-bound)	0	1		Viruses;Duplodnaviria;Heunggongvirae;Uroviricota;Caudoviricetes	0	0	0	0	0	0	0	7.2244	0	0	0	0	0	0	0	756	1
k123_21041377	13585	No terminal repeats	NA	16	11	0.8477	NA	2	8.2015	No	NA	16	3	0	Low-quality	Genome-fragment	26.64	AAI-based (medium-confidence)	0	1		Viruses;Duplodnaviria;Heunggongvirae;Uroviricota;Caudoviricetes	0	0	0	0	0	0	0	6.18696	0	0	0	0	0	0	0	630	1
k123_21159220	10171	No terminal repeats	NA	16	11	0.9443	NA	3	5.9176	No	NA	16	2	0	Low-quality	Genome-fragment	9.37	HMM-based (lower-bound)	0	1		Viruses;Duplodnaviria;Heunggongvirae;Uroviricota;Caudoviricetes	7.3718	0	0	0	0	0	0	0	463	0	0	0	0	0	0	0	1
k123_21418440	15497	No terminal repeats	NA	24	11	0.9625	NA	3	8.6292	No	NA	24	6	0	Low-quality	Genome-fragment	29.07	AAI-based (high-confidence)	0	1		Viruses;Duplodnaviria;Heunggongvirae;Uroviricota;Caudoviricetes	0	0	0	0	0	1.32748	0	0	0	0	0	0	0	193	0	0	1
k123_21518428	20133	No terminal repeats	NA	27	11	0.8006	NA	1	7.8423	No	NA	27	5	0	Low-quality	Genome-fragment	19.94	AAI-based (medium-confidence)	0	1		Viruses;Duplodnaviria;Heunggongvirae;Uroviricota;Caudoviricetes;Autographiviridae	0	0	0	0	0	0	56.42	0	0	0	0	0	0	0	7571	0	1
k123_2183440	30279	No terminal repeats	NA	51	11	0.9593	NA	3	25.218	No	NA	51	7	0	Low-quality	Genome-fragment	49.92	AAI-based (medium-confidence)	0	1		Viruses;Duplodnaviria;Heunggongvirae;Uroviricota;Caudoviricetes	0	0	0	0	0	0	8.67734	0	0	0	0	0	0	0	1845	0	1
k123_23096453	40909	No terminal repeats	NA	34	11	0.9789	NA	2	9.2931	No	NA	34	3	2	Low-quality	Genome-fragment	22.73	AAI-based (medium-confidence)	0	1		Viruses;Duplodnaviria;Heunggongvirae;Uroviricota;Caudoviricetes	0	0	0	0	0	0	0	11.2911	0	0	0	0	0	0	0	3437	1
k123_23535436	15833	No terminal repeats	NA	33	11	0.8485	NA	1	3.2337	No	NA	33	1	0	Low-quality	Genome-fragment	8.59	HMM-based (lower-bound)	0	1		Viruses	0	0	0	0	0	0	0	23.5113	0	0	0	0	0	0	0	2710	1
k123_23547978	13262	No terminal repeats	NA	26	11	0.9665	NA	1	9.9598	No	NA	26	2	1	Low-quality	Genome-fragment	5.94	HMM-based (lower-bound)	0	1		Viruses;Duplodnaviria;Heunggongvirae;Uroviricota;Caudoviricetes	0	0	0	0	0	0	0	1.29725	0	0	0	0	0	0	0	141	1
k123_23687753	13205	No terminal repeats	NA	21	11	0.9501	NA	1	12.9395	No	NA	21	4	0	Low-quality	Genome-fragment	33.07	AAI-based (high-confidence)	0	1		Viruses;Duplodnaviria;Heunggongvirae;Uroviricota;Caudoviricetes	0	0	0	0	0	0	0	5.99665	0	0	0	0	0	0	0	586	1
k123_23769056	13329	No terminal repeats	NA	16	11	0.8479	NA	1	2.9555	No	NA	16	2	0	Low-quality	Genome-fragment	1.57	HMM-based (lower-bound)	0	1		Viruses;Varidnaviria;Bamfordvirae;Preplasmiviricota;Polintoviricetes;Orthopolintovirales;Adintoviridae	7.8827	0	0	0	0	0	0	0	653	0	0	0	0	0	0	0	1
k123_23882766	10098	No terminal repeats	NA	11	11	0.9507	NA	1	6.2747	No	NA	11	1	0	Low-quality	Genome-fragment	5.48	HMM-based (lower-bound)	0	1		Viruses;Duplodnaviria;Heunggongvirae;Uroviricota;Caudoviricetes	6.00074	0	0	0	0	0	0	0	364	0	0	0	0	0	0	0	1
k123_24226704	10246	No terminal repeats	NA	20	11	0.9711	NA	3	13.8863	No	NA	20	8	0	Low-quality	Genome-fragment	23.7	AAI-based (medium-confidence)	0	1		Viruses;Duplodnaviria;Heunggongvirae;Uroviricota;Caudoviricetes	0	0	0	0	5.9925	0	0	0	0	0	0	0	474	0	0	0	1
k123_2470222	14865	No terminal repeats	NA	14	11	0.9177	NA	4	14.9789	No	NA	14	4	0	Low-quality	Genome-fragment	23.74	AAI-based (medium-confidence)	0	1		Viruses;Duplodnaviria;Heunggongvirae;Uroviricota;Caudoviricetes	0	0	0	0	1.3187	0	0	0	0	0	0	0	162	0	0	0	1
k123_24912595	13890	No terminal repeats	NA	18	11	0.9647	NA	2	11.8129	No	NA	18	2	0	Low-quality	Genome-fragment	36.68	AAI-based (medium-confidence)	0	1		Viruses;Duplodnaviria;Heunggongvirae;Uroviricota;Caudoviricetes	0	0	0	0	0	1.68815	0	0	0	0	0	0	0	228	0	0	1
k123_25278973	10797	No terminal repeats	NA	15	11	0.9691	NA	2	11.0143	No	NA	15	4	1	Low-quality	Genome-fragment	28.04	AAI-based (high-confidence)	0	1		Viruses;Duplodnaviria;Heunggongvirae;Uroviricota;Caudoviricetes	3.55056	0	0	0	0	0	0	0	245	0	0	0	0	0	0	0	1
k123_26757080	10456	No terminal repeats	NA	19	11	0.91	NA	2	8.5246	No	NA	19	4	1	Low-quality	Genome-fragment	15.61	HMM-based (lower-bound)	0	1		Viruses;Duplodnaviria;Heunggongvirae;Uroviricota;Caudoviricetes	0	0	0	0	0	2.45036	0	0	0	0	0	0	0	241	0	0	1
k123_26983347	14991	No terminal repeats	NA	18	11	0.97	NA	2	8.7581	No	NA	18	4	1	Low-quality	Genome-fragment	22.39	HMM-based (lower-bound)	0	1		Viruses;Duplodnaviria;Heunggongvirae;Uroviricota;Caudoviricetes	46.1789	0	0	0	0	0	0	0	4235	0	0	0	0	0	0	0	1
k123_27153501	24118	No terminal repeats	NA	19	11	0.976	NA	2	5.1677	No	NA	19	3	1	Low-quality	Genome-fragment	10.44	HMM-based (lower-bound)	0	1.01		Viruses;Duplodnaviria;Heunggongvirae;Uroviricota;Caudoviricetes	0	0	0	0	0	0	0	10.8784	0	0	0	0	0	0	0	1937	1
k123_27310774	12339	No terminal repeats	NA	25	11	0.8868	NA	4	8.772	No	NA	25	3	2	Low-quality	Genome-fragment	26.06	AAI-based (medium-confidence)	0	1		Viruses;Duplodnaviria;Heunggongvirae;Uroviricota;Caudoviricetes	0	0	0	0	6.69839	0	0	0	0	0	0	0	656	0	0	0	1
k123_27510414	25726	No terminal repeats	NA	30	11	0.9373	NA	1	4.2019	No	NA	30	4	0	Low-quality	Genome-fragment	26.79	AAI-based (high-confidence)	0	1		Viruses;Duplodnaviria;Heunggongvirae;Uroviricota;Caudoviricetes	15.4332	0	0	0	0	0	0	0	2447	0	0	0	0	0	0	0	1
k123_27905375	14308	No terminal repeats	NA	23	11	0.9658	NA	3	17.0856	No	NA	23	3	0	Low-quality	Genome-fragment	29.86	AAI-based (medium-confidence)	0	1.01		Viruses;Duplodnaviria;Heunggongvirae;Uroviricota;Caudoviricetes	0	0	0	0	0	0	0	5.94537	0	0	0	0	0	0	0	629	1
k123_27947924	25693	No terminal repeats	NA	38	11	0.9551	NA	1	10.8686	No	NA	38	5	2	Low-quality	Genome-fragment	42.33	AAI-based (high-confidence)	0	1		Viruses;Duplodnaviria;Heunggongvirae;Uroviricota;Caudoviricetes	0	0	0	3.13156	0	0	0	0	0	0	0	561	0	0	0	0	1
k123_28102583	11579	No terminal repeats	NA	23	11	0.8565	NA	1	8.833	No	NA	23	3	0	Low-quality	Genome-fragment	27.81	AAI-based (medium-confidence)	0	1		Viruses;Duplodnaviria;Heunggongvirae;Uroviricota;Caudoviricetes	0	0	0	0	5.61982	0	0	0	0	0	0	0	512	0	0	0	1
k123_28200639	50952	No terminal repeats	NA	89	11	0.9748	NA	6	65.5968	No	NA	89	20	2	Low-quality	Genome-fragment	30.25	AAI-based (high-confidence)	0	1		Viruses;Duplodnaviria;Heunggongvirae;Uroviricota;Caudoviricetes	6.87196	0	0	0	0	0	0	0	2213	0	0	0	0	0	0	0	1
k123_28584658	26947	No terminal repeats	NA	36	11	0.8713	NA	3	13.3038	No	NA	36	5	0	Low-quality	Genome-fragment	17.75	HMM-based (lower-bound)	0	1		Viruses;Duplodnaviria;Heunggongvirae;Uroviricota;Caudoviricetes	6.57	0	0	0	0	0	0	0	1095	0	0	0	0	0	0	0	1
k123_29204077	13107	No terminal repeats	NA	21	11	0.8881	NA	2	7.4075	No	NA	21	5	1	Low-quality	Genome-fragment	28.08	AAI-based (medium-confidence)	0	1		Viruses;Duplodnaviria;Heunggongvirae;Uroviricota;Caudoviricetes	0	0	0	0	2.98607	0	0	0	0	0	0	0	315	0	0	0	1
k123_2940801	12515	No terminal repeats	NA	13	11	0.9539	NA	3	4.4946	No	NA	13	3	0	Low-quality	Genome-fragment	19.49	AAI-based (medium-confidence)	0	1		Viruses;Duplodnaviria;Heunggongvirae;Uroviricota;Caudoviricetes	0	0	0	0	4.48074	0	0	0	0	0	0	0	452	0	0	0	1
k123_2962298	10520	No terminal repeats	NA	14	11	0.9787	NA	7	16.1826	No	NA	14	10	0	Low-quality	Genome-fragment	16.28	HMM-based (lower-bound)	0	1		Viruses;Duplodnaviria;Heunggongvirae;Uroviricota;Caudoviricetes	0	0	0	0	0	0	3.37697	0	0	0	0	0	0	0	247	0	1
k123_3226814	27383	No terminal repeats	NA	61	11	0.9364	NA	2	6.2481	No	NA	61	4	1	Low-quality	Genome-fragment	12.61	HMM-based (lower-bound)	0	1		Viruses;Duplodnaviria;Heunggongvirae;Uroviricota;Caudoviricetes	42.9553	0	0	0	0	0	0	0	6967	0	0	0	0	0	0	0	1
k123_3568317	14156	No terminal repeats	NA	14	11	0.9771	NA	3	14.9216	No	NA	14	2	0	Low-quality	Genome-fragment	36.31	AAI-based (medium-confidence)	0	1		Viruses;Duplodnaviria;Heunggongvirae;Uroviricota;Caudoviricetes	0	0	0	0	0	0	7.47583	0	0	0	0	0	0	0	718	0	1
k123_3912542	22307	No terminal repeats	NA	30	11	0.8914	NA	2	10.6512	No	NA	30	7	4	Low-quality	Genome-fragment	6.66	AAI-based (medium-confidence)	0	1		Viruses;Duplodnaviria;Heunggongvirae;Uroviricota;Caudoviricetes	10.0253	0	0	0	0	0	0	0	1378	0	0	0	0	0	0	0	1
k123_3954601	18784	No terminal repeats	NA	20	11	0.9782	NA	3	17.1453	No	NA	20	5	0	Low-quality	Genome-fragment	32.17	AAI-based (medium-confidence)	0	1		Viruses;Duplodnaviria;Heunggongvirae;Uroviricota;Caudoviricetes	0	0	0	0	5.52433	0	0	0	0	0	0	0	825	0	0	0	1
k123_427510	16631	No terminal repeats	NA	44	11	0.9677	NA	1	27.2399	No	NA	44	9	0	Low-quality	Genome-fragment	9.45	AAI-based (high-confidence)	0	1		Viruses;Duplodnaviria;Heunggongvirae;Uroviricota;Caudoviricetes	6.21134	0	0	0	0	0	0	0	652	0	0	0	0	0	0	0	1
k123_4767613	11401	No terminal repeats	NA	12	11	0.9304	NA	2	4.2102	No	NA	12	2	0	Low-quality	Genome-fragment	13.92	AAI-based (medium-confidence)	0	1		Viruses;Duplodnaviria;Heunggongvirae;Uroviricota;Caudoviricetes	0	0	0	5.13276	0	0	0	0	0	0	0	423	0	0	0	0	1
k123_5220556	10081	No terminal repeats	NA	12	11	0.9798	NA	4	10.2914	No	NA	12	5	0	Low-quality	Genome-fragment	16.02	AAI-based (medium-confidence)	0	1		Viruses;Duplodnaviria;Heunggongvirae;Uroviricota;Caudoviricetes	0	9.49398	0	0	0	0	0	0	0	393	0	0	0	0	0	0	1
k123_523745	11445	No terminal repeats	NA	24	11	0.9343	NA	1	8.1102	No	NA	24	4	0	Low-quality	Genome-fragment	14.06	HMM-based (lower-bound)	0	1		Viruses;Duplodnaviria;Heunggongvirae;Uroviricota;Caudoviricetes	5.00214	0	0	0	0	0	0	0	355	0	0	0	0	0	0	0	1
k123_613615	14135	No terminal repeats	NA	15	11	0.9789	NA	3	10.9371	No	NA	15	2	0	Low-quality	Genome-fragment	28.19	AAI-based (high-confidence)	0	1		Viruses;Duplodnaviria;Heunggongvirae;Uroviricota;Caudoviricetes	0	0	0	0	3.53411	0	0	0	0	0	0	0	395	0	0	0	1
k123_6394573	10067	No terminal repeats	NA	19	11	0.9639	NA	2	10.0173	No	NA	19	4	0	Low-quality	Genome-fragment	2.5	AAI-based (medium-confidence)	0	1		Viruses;Duplodnaviria;Heunggongvirae;Uroviricota;Caudoviricetes	0	0	0	0	4.70765	0	0	0	0	0	0	0	369	0	0	0	1
k123_6478334	14182	No terminal repeats	NA	19	11	0.9433	NA	4	11.0935	No	NA	19	4	0	Low-quality	Genome-fragment	15.21	HMM-based (lower-bound)	0	1		Viruses;Duplodnaviria;Heunggongvirae;Uroviricota;Caudoviricetes	0	0	0	0	7.60979	0	0	0	0	0	0	0	867	0	0	0	1
k123_666907	68474	No terminal repeats	NA	57	11	0.9727	NA	2	33.412	No	NA	57	9	1	Low-quality	Genome-fragment	22.5	AAI-based (medium-confidence)	0	1		Viruses;Duplodnaviria;Heunggongvirae;Uroviricota;Caudoviricetes	11.21	0	0	0	0	0	0	0	4743	0	0	0	0	0	0	0	1
k123_6935580	11845	No terminal repeats	NA	15	11	0.9371	NA	4	18.09	No	NA	15	2	0	Low-quality	Genome-fragment	21.33	AAI-based (medium-confidence)	0	1		Viruses;Duplodnaviria;Heunggongvirae;Uroviricota;Caudoviricetes	0	0	0	1.71652	0	0	0	0	0	0	0	147	0	0	0	0	1
k123_7584724	26317	No terminal repeats	NA	45	11	0.9212	NA	7	15.4213	No	NA	45	9	0	Low-quality	Genome-fragment	41.57	AAI-based (medium-confidence)	0	1		Viruses;Duplodnaviria;Heunggongvirae;Uroviricota;Caudoviricetes	0	0	0	0	0	5.4644	0	0	0	0	0	0	0	1372	0	0	1
k123_7760797	20255	No terminal repeats	NA	32	11	0.9592	NA	2	13.619	No	NA	32	4	2	Low-quality	Genome-fragment	33.87	HMM-based (lower-bound)	0	1		Viruses;Duplodnaviria;Heunggongvirae;Uroviricota;Caudoviricetes	0	0	0	0	6.01639	0	0	0	0	0	0	0	959	0	0	0	1
k123_8089293	12382	No terminal repeats	NA	11	11	0.9786	NA	2	14.526	No	NA	11	5	0	Low-quality	Genome-fragment	31.21	AAI-based (high-confidence)	0	1		Viruses;Duplodnaviria;Heunggongvirae;Uroviricota;Caudoviricetes	7.80922	0	0	0	0	0	0	0	602	0	0	0	0	0	0	0	1
k123_8443931	11512	No terminal repeats	NA	13	11	0.9404	NA	1	7.4708	No	NA	13	3	0	Low-quality	Genome-fragment	2.31	AAI-based (medium-confidence)	0	1		Viruses;Duplodnaviria;Heunggongvirae;Uroviricota;Caudoviricetes	0	0	0	0	4.81999	0	0	0	0	0	0	0	437	0	0	0	1
k123_8514689	11533	No terminal repeats	NA	13	11	0.9815	NA	3	14.366	No	NA	13	4	0	Low-quality	Genome-fragment	19.16	AAI-based (medium-confidence)	0	1		Viruses;Duplodnaviria;Heunggongvirae;Uroviricota;Caudoviricetes	0	0	0	0	0	3.90954	0	0	0	0	0	0	0	412	0	0	1
k123_87533	10973	No terminal repeats	NA	11	11	0.9663	NA	1	15.6961	No	NA	11	4	0	Low-quality	Genome-fragment	26.96	AAI-based (medium-confidence)	0	1		Viruses;Duplodnaviria;Heunggongvirae;Uroviricota;Caudoviricetes	0	0	0	0	0	0	0	5.58331	0	0	0	0	0	0	0	455	1
k123_902539	10577	No terminal repeats	NA	22	11	0.9243	NA	1	6.2867	No	NA	22	1	0	Low-quality	Genome-fragment	14.57	AAI-based (medium-confidence)	0	1		Viruses;Duplodnaviria;Heunggongvirae;Uroviricota;Caudoviricetes	0	0	0	0	0	4.09298	0	0	0	0	0	0	0	400	0	0	1
k123_9341679	17747	No terminal repeats	NA	24	11	0.8139	NA	2	14.1293	No	NA	24	1	0	Low-quality	Genome-fragment	48.82	HMM-based (lower-bound)	0	1		Viruses;Duplodnaviria;Heunggongvirae;Uroviricota;Caudoviricetes	0	0	0	0	0	0	0	7.7483	0	0	0	0	0	0	0	1014	1
k123_9345169	12023	No terminal repeats	NA	10	11	0.952	NA	2	8.6274	No	NA	10	1	0	Low-quality	Genome-fragment	16.92	HMM-based (lower-bound)	0	1		Viruses;Duplodnaviria;Heunggongvirae;Uroviricota;Caudoviricetes	0	0	0	0	0	5.92509	0	0	0	0	0	0	0	651	0	0	1
k123_9489957	56687	No terminal repeats	NA	64	11	0.92	NA	2	19.3697	No	NA	64	2	1	Low-quality	Genome-fragment	49.63	HMM-based (lower-bound)	0	1		Viruses;Duplodnaviria;Heunggongvirae;Uroviricota;Caudoviricetes	0	0	0	0	0	0	28.6359	0	0	0	0	0	0	0	11521	0	1
k123_9631964	29312	No terminal repeats	NA	41	11	0.95	NA	4	20.4706	No	NA	41	8	0	Low-quality	Genome-fragment	26.41	HMM-based (lower-bound)	0	1		Viruses;Duplodnaviria;Heunggongvirae;Uroviricota;Caudoviricetes	0	0	0	0	0	0	6.84991	0	0	0	0	0	0	0	1394	0	1
k123_9859176	19822	No terminal repeats	NA	17	11	0.9819	NA	1	16.0863	No	NA	17	1	0	Low-quality	Genome-fragment	44.59	AAI-based (medium-confidence)	0	1		Viruses;Duplodnaviria;Heunggongvirae;Uroviricota;Caudoviricetes	0	0	0	0	4.64062	0	0	0	0	0	0	0	718	0	0	0	1
k123_10525498	86621	No terminal repeats	NA	87	11	0.9797	NA	8	65.5587	No	NA	87	13	1	Medium-quality	Genome-fragment	83.65	AAI-based (high-confidence)	0	1		Viruses;Duplodnaviria;Heunggongvirae;Uroviricota;Caudoviricetes	16.7369	0	0	0	0	0	0	0	8922	0	0	0	0	0	0	0	1
k123_20793111	27434	No terminal repeats	NA	25	11	0.9754	NA	4	25.0671	No	NA	25	6	0	Medium-quality	Genome-fragment	51.91	AAI-based (medium-confidence)	0	1		Viruses;Duplodnaviria;Heunggongvirae;Uroviricota;Caudoviricetes	0	0	0	0	6.41273	0	0	0	0	0	0	0	1382	0	0	0	1
k123_16173233	24397	No terminal repeats	NA	29	11	0.9764	NA	2	16.2796	No	NA	29	7	1	Medium-quality	Genome-fragment	65.34	AAI-based (medium-confidence)	0	1		Viruses;Duplodnaviria;Heunggongvirae;Uroviricota;Caudoviricetes	0	0	5.28118	0	0	0	0	0	0	0	673	0	0	0	0	0	1
k123_1115065	23830	No terminal repeats	NA	28	11	0.978	NA	4	33.4374	No	NA	28	9	0	Medium-quality	Genome-fragment	59.79	AAI-based (high-confidence)	0	1		Viruses;Duplodnaviria;Heunggongvirae;Uroviricota;Caudoviricetes	3.87582	0	0	0	0	0	0	0	574	0	0	0	0	0	0	0	1
k123_13394125	19926	No terminal repeats	NA	25	11	0.9502	NA	4	16.0093	No	NA	25	4	1	Medium-quality	Genome-fragment	55.03	AAI-based (medium-confidence)	0	1		Viruses;Duplodnaviria;Heunggongvirae;Uroviricota;Caudoviricetes	0	0	0	0	0	0	0	5.99679	0	0	0	0	0	0	0	924	1
k123_24191190	36379	No terminal repeats	NA	42	11	0.951	NA	12	36.4544	No	NA	42	17	1	Medium-quality	Genome-fragment	68.16	AAI-based (high-confidence)	0	1		Viruses;Duplodnaviria;Heunggongvirae;Uroviricota;Caudoviricetes	0	0	0	0	0	0	9.21692	0	0	0	0	0	0	0	2336	0	1
k123_26498514	38855	No terminal repeats	NA	50	11	0.9737	NA	5	49.8278	No	NA	50	24	0	Medium-quality	Genome-fragment	77.66	AAI-based (medium-confidence)	0	1		Viruses;Duplodnaviria;Heunggongvirae;Uroviricota;Caudoviricetes	14.0308	0	0	0	0	0	0	0	3651	0	0	0	0	0	0	0	1
k123_6588243	27183	No terminal repeats	NA	43	11	0.9769	NA	14	37.3039	No	NA	43	22	0	Medium-quality	Genome-fragment	63.33	AAI-based (medium-confidence)	0	1		Viruses;Duplodnaviria;Heunggongvirae;Uroviricota;Caudoviricetes	6.80378	0	0	0	0	0	0	0	1149	0	0	0	0	0	0	0	1
k123_9167958	39358	No terminal repeats	NA	46	11	0.9732	NA	6	53.3396	No	NA	46	29	1	Medium-quality	Genome-fragment	72	AAI-based (medium-confidence)	0	1		Viruses;Duplodnaviria;Heunggongvirae;Uroviricota;Caudoviricetes	0	0	0	0	0	9.30616	0	0	0	0	0	0	0	3391	0	0	1
k123_10151086	11759	No terminal repeats	NA	20	11	0.9595	NA	2	9.9096	No	NA	20	1	0	Medium-quality	Genome-fragment	78.66	AAI-based (medium-confidence)	0	1		Viruses;Varidnaviria;Bamfordvirae;Preplasmiviricota;Tectiliviricetes;Kalamavirales;Tectiviridae	0	0	0	0	7.27812	0	0	0	0	0	0	0	666	0	0	0	1
k123_10476888	10221	No terminal repeats	NA	14	11	0.9333	NA	1	3.1421	No	NA	14	1	0	Medium-quality	Genome-fragment	68.37	AAI-based (medium-confidence)	0	1		Viruses;Varidnaviria;Bamfordvirae;Preplasmiviricota;Tectiliviricetes;Kalamavirales;Tectiviridae	0	0	0	0	0	0	2.35043	0	0	0	0	0	0	0	169	0	1
k123_13264663	38018	No terminal repeats	NA	41	11	0.9727	NA	4	27.8843	No	NA	41	10	0	Medium-quality	Genome-fragment	60.72	AAI-based (high-confidence)	0	1		Viruses;Duplodnaviria;Heunggongvirae;Uroviricota;Caudoviricetes	0	0	0	0	0	0	0	8.63358	0	0	0	0	0	0	0	2457	1
k123_17002020	29514	No terminal repeats	NA	35	11	0.9234	NA	5	20.4875	No	NA	35	9	0	Medium-quality	Genome-fragment	75.83	AAI-based (medium-confidence)	0	1		Viruses;Duplodnaviria;Heunggongvirae;Uroviricota;Caudoviricetes	0	0	0	0	0	0	275.852	0	0	0	0	0	0	0	55735	0	1
k123_21097802	24993	No terminal repeats	NA	36	11	0.9755	NA	5	28.935	No	NA	36	9	0	Medium-quality	Genome-fragment	51.35	AAI-based (medium-confidence)	0	1		Viruses;Duplodnaviria;Heunggongvirae;Uroviricota;Caudoviricetes	0	0	0	4.39618	0	0	0	0	0	0	0	755	0	0	0	0	1
k123_21481541	41911	No terminal repeats	NA	67	11	0.9488	NA	9	42.0999	No	NA	67	15	0	Medium-quality	Genome-fragment	50.05	HMM-based (lower-bound)	0	1		Viruses;Duplodnaviria;Heunggongvirae;Uroviricota;Caudoviricetes	0	0	0	0	0	0	73.7966	0	0	0	0	0	0	0	21006	0	1
k123_24471208	40673	No terminal repeats	NA	49	11	0.9408	NA	4	38.2792	No	NA	49	11	0	Medium-quality	Genome-fragment	87.35	AAI-based (medium-confidence)	0	1		Viruses;Duplodnaviria;Heunggongvirae;Uroviricota;Caudoviricetes	0	0	0	0	0	0	0	6.83805	0	0	0	0	0	0	0	2088	1
k123_25864611	50834	No terminal repeats	NA	91	11	0.9697	NA	2	31.2424	No	NA	91	12	0	Medium-quality	Genome-fragment	86.64	AAI-based (medium-confidence)	0	1		Viruses;Duplodnaviria;Heunggongvirae;Uroviricota;Caudoviricetes	0	0	0	0	0	0	0	16.3054	0	0	0	0	0	0	0	6212	1
k123_26159370	32695	No terminal repeats	NA	50	11	0.9446	NA	2	19.5534	No	NA	50	9	1	Medium-quality	Genome-fragment	53.14	AAI-based (medium-confidence)	0	1		Viruses;Duplodnaviria;Heunggongvirae;Uroviricota;Caudoviricetes	0	0	0	0	0	0	0	15.7621	0	0	0	0	0	0	0	3816	1
k123_26369674	38885	No terminal repeats	NA	65	11	0.9581	NA	4	40.3147	No	NA	65	11	2	Medium-quality	Genome-fragment	84.99	AAI-based (medium-confidence)	0	1		Viruses;Duplodnaviria;Heunggongvirae;Uroviricota;Caudoviricetes	0	0	0	0	0	0	0	8.38571	0	0	0	0	0	0	0	2458	1
k123_27691500	34204	No terminal repeats	NA	40	11	0.9784	NA	3	29.7673	No	NA	40	8	1	Medium-quality	Genome-fragment	58.74	HMM-based (lower-bound)	0	1.01		Viruses;Duplodnaviria;Heunggongvirae;Uroviricota;Caudoviricetes	47.7249	0	0	0	0	0	0	0	9961	0	0	0	0	0	0	0	1
k123_28750599	37436	No terminal repeats	NA	55	11	0.9554	NA	5	29.0623	No	NA	55	6	0	Medium-quality	Genome-fragment	66.36	AAI-based (medium-confidence)	0	1		Viruses;Duplodnaviria;Heunggongvirae;Uroviricota;Caudoviricetes	0	0	0	0	5.55912	0	0	0	0	0	0	0	1652	0	0	0	1
k123_29047547	37372	DTR	NA	48	11	0.9653	NA	8	29.1811	No	NA	48	14	0	Medium-quality	Genome-fragment	64.73	HMM-based (lower-bound)	0	1	low-confidence DTR	Viruses;Duplodnaviria;Heunggongvirae;Uroviricota;Caudoviricetes	0	0	0	0	0	19.5252	0	0	0	0	0	0	0	6688	0	0	1
k123_3220940	122196	No terminal repeats	NA	124	11	0.9416	NA	5	22.8887	No	NA	124	25	2	Medium-quality	Genome-fragment	54.51	AAI-based (medium-confidence)	0	1.01		Viruses;Duplodnaviria;Heunggongvirae;Uroviricota;Caudoviricetes	0	0	0	0	0	0	12.6642	0	0	0	0	0	0	0	10585	0	1
k123_3225266	62178	No terminal repeats	NA	57	11	0.9785	NA	5	25.7228	No	NA	57	15	0	Medium-quality	Genome-fragment	59.59	HMM-based (lower-bound)	0	1		Viruses;Duplodnaviria;Heunggongvirae;Uroviricota;Caudoviricetes	33.4143	0	0	0	0	0	0	0	12876	0	0	0	0	0	0	0	1
k123_3446330	32646	No terminal repeats	NA	59	11	0.9437	NA	7	28.3787	No	NA	59	10	0	Medium-quality	Genome-fragment	86.35	AAI-based (medium-confidence)	0	1		Viruses;Duplodnaviria;Heunggongvirae;Uroviricota;Caudoviricetes	21.61	0	0	0	0	0	0	0	4338	0	0	0	0	0	0	0	1
k123_4447160	45700	No terminal repeats	NA	75	11	0.9644	NA	5	34.1802	No	NA	75	11	0	Medium-quality	Genome-fragment	89.1	AAI-based (high-confidence)	0	1		Viruses;Duplodnaviria;Heunggongvirae;Uroviricota;Caudoviricetes	0	0	0	0	0	0	27.9929	0	0	0	0	0	0	0	8693	0	1
k123_7033463	27298	No terminal repeats	NA	41	11	0.9719	NA	8	41.9986	No	NA	41	5	0	Medium-quality	Genome-fragment	59.66	HMM-based (lower-bound)	0	1		Viruses;Duplodnaviria;Heunggongvirae;Uroviricota;Caudoviricetes	9.07811	0	0	0	0	0	0	0	1546	0	0	0	0	0	0	0	1

## Sheet: S5
Table S5. RNA virus contigs detected in the metatranscriptome co-assembly with geNomad and CheckV summaries. Shared contigs are shown in yellow. Palmscan summary columns with the RdRp motifs are shown for the shared RNA virus contigs only.
		geNomad contig summary									CheckV quality summary														palmscan summary		Coverage (metatranscriptome)																Read count (metatranscriptome)
Contig	length	topology	coordinates	n_genes	genetic_code	virus_score	fdr	n_hallmarks	marker_enrichment	geNomad taxonomy	provirus	proviral_length	gene_count	viral_genes	viral >0?	host_genes	viral>host?	checkv_quality	miuvig_quality	completeness	completeness_method	contamination	kmer_freq	warnings	motifs	motif order	S1A	S1B	S2A	S2B	S3A	S3B	S4A	S4B	S5A	S5B	S6A	S6B	S7A	S7B	S8A	S8B	S1A	S1B	S2A	S2B	S3A	S3B	S4A
k123_4117131	3164	No terminal repeats	NA	2	11	0.958	NA	1	1.7183	Viruses;Riboviria;Orthornavirae;Lenarviricota;Amabiliviricetes;Wolframvirales;Narnaviridae	No	NA	2	1		0		High-quality	High-quality	100	AAI-based (high-confidence)	0	1		motifs=GVYDLTSASNNLxxxMGNAGTKEILVLCSxxxIAGDDVAS	ABC	26.6414	23.6832	20.2363	17.4887	7.81596	7.68023	13.7468	14.0211	3.57517	3.89712	5.78698	6.16838	10.8249	8.35023	4.0139	3.89436	547.631	497.36	429.287	367.31	164.677	165.256	297.404
k123_4093555	6684	No terminal repeats	NA	2	11	0.9722	NA	2	3.4366	Viruses;Riboviria;Orthornavirae;Pisuviricota;Pisoniviricetes;Picornavirales;Picornaviridae	No	NA	2	2		0		Medium-quality	Genome-fragment	77.37	AAI-based (high-confidence)	0	1		motifs=IAGDHSAWDGNFxxxSGGTLTSQAGSVGNxxxTFGDDNVI	ABC	0	2.71523	5.40961	5.3188	270.955	272.193	54.5707	58.3634	5.322	4.32231	107.24	116.461	8.17125	5.96208	1.54603	1.83902	0	131.926	257.572	251.675	12122.2	12142.5	2455.66
k123_582789	2329	No terminal repeats	NA	1	11	0.9752	NA	1	1.7183	Viruses;Riboviria;Orthornavirae;Lenarviricota;Howeltoviricetes;Cryppavirales;Mitoviridae	No	NA	1	1		0		High-quality	High-quality	91.52	AAI-based (medium-confidence)	0	1		motifs=FSFDLTAATDRFxxxMGAYSSWAVFSMSHxxxLLGDDLVI	ABC	15.8727	21.7084	6.76527	0	12.7011	14.4316	12.2064	14.4114	26.8894	27.0198	106.557	110.414	5.52817	6.11705	15.4748	16.8856	265.682	349.603	120.2	0	213.044	233.59	220.146
k123_4643546	2419	No terminal repeats	NA	1	11	0.9745	NA	1	1.7183	Viruses;Riboviria;Orthornavirae;Lenarviricota;Howeltoviricetes;Cryppavirales;Mitoviridae	No	NA	1	1		0		High-quality	High-quality	94.42	AAI-based (medium-confidence)	0	1		motifs=HSYDLSAATDRFxxxMGAYSSWSIFSLCHxxxVLGDDVVI	ABC	7.3886	7.77251	7.64542	5.96161	4.34207	5.22444	6.82285	5.57612	5.19878	5.39269	17.8672	19.3634	1.75787	0	3.10498	4.97345	124.708	143.799	143.096	102.03	71.3985	86.463	115.473
k123_4952931	2377	No terminal repeats	NA	1	11	0.9755	NA	1	1.7183	Viruses;Riboviria;Orthornavirae;Lenarviricota;Howeltoviricetes;Cryppavirales;Mitoviridae	No	NA	1	1		0		High-quality	High-quality	94.99	AAI-based (medium-confidence)	0	1		motifs=FSFDLSAATDRFxxxMGAYSSWSVFTLCHxxxILGDDIVI	ABC	9.72002	9.1216	6.34501	10.1668	5.64815	5.62636	7.05499	9.72311	6.8225	7.20807	19.5063	19.5811	2.31721	0	6.70789	7.01168	155.433	151.715	105.891	159.848	85.7934	87.1603	116.303
k123_5302874	7741	No terminal repeats	NA	2	11	0.9762	NA	1	3.4366	Viruses;Riboviria;Orthornavirae;Kitrinoviricota;Alsuviricetes;Hepelivirales;Hepeviridae	No	NA	2	2		0		High-quality	High-quality	100	AAI-based (medium-confidence)	0	1		motifs=ACNDMSEWDASFxxxSGDPFTICINTICNxxxFKGDDSAV	ABC	24.2591	31.6791	68.6313	64.8349	81.5896	85.8111	113.962	105.295	9.89756	10.0293	13.0164	13.5626	15.1401	12.9548	8.85857	8.31861	1286.84	1639.84	3543.05	3441.83	4140.54	4397.06	5890.77
k123_1277865	2925	No terminal repeats	NA	2	11	0.9664	NA	1	1.7183	Viruses;Riboviria;Orthornavirae;Pisuviricota	No	NA	2	1		0		Low-quality	Genome-fragment	26.49	HMM-based (lower-bound)	0	1		motifs=ASPDWSQFDNHVxxxSGHPFTTLIGTIINxxxCSGDDTLV	ABC	0	2.65693	8.51616	10.0132	1.02974	1.19364	0	1.69515	0	2.79627	3.30322	4.31794	8.46043	5.16609	2.29195	1.36156	0	54.0896	165.991	207.462	21.8802	23.7076	0
k123_1073360	2905	No terminal repeats	NA	2	11	0.93	NA	1	1.7183	Viruses;Riboviria;Orthornavirae;Lenarviricota;Amabiliviricetes;Wolframvirales;Narnaviridae	No	NA	2	1		0		Medium-quality	Genome-fragment	67.84	HMM-based (lower-bound)	0	1		na	na	4.95324	4.50044	33.89	29.7932	6.07653	4.80635	7.23176	6.96617	2.67546	2.44738	4.96581	7.41986	18.813	12.7742	2.3442	2.02437	99.4049	88.3903	638.207	571.371	116.886	95.5277	138.733
k123_5391772	6706	No terminal repeats	NA	9	11	0.9402	NA	1	1.7183	Viruses;Riboviria;Orthornavirae;Pisuviricota;Duplopiviricetes;Durnavirales;Partitiviridae	No	NA	9	1		0		Not-determined	Genome-fragment	NA	NA	0	1		motifs=LEGDFSSFDASCxxxSGCAWTSILGTITNxxxAFGDDTAL	ABC	13.8164	12.454	94.6095	90.9445	20.1598	21.8962	156.205	168.051	407.139	472.679	5.99001	6.25154	171.718	123.707	169.421	176.389	739.211	662.268	4650.61	4322.69	943.152	1068.24	7518.18
k123_2099775	2558	No terminal repeats	NA	1	11	0.9755	NA	1	1.7183	Viruses;Riboviria;Orthornavirae;Lenarviricota;Amabiliviricetes;Wolframvirales;Narnaviridae	No	NA	1	1		0		Medium-quality	Genome-fragment	86.3	AAI-based (high-confidence)	0	1				5.30116	3.89551	0	0	0.910281	0	13.2298	14.7557	12.1035	11.2584	3.97958	3.84971	4.66312	5.01441	1.18888	1.62549	92.1755	76.517	0	0	16.1223	0	222.638
k123_3785818	2894	No terminal repeats	NA	1	11	0.9638	NA	1	1.7183	Viruses;Riboviria;Orthornavirae;Lenarviricota;Amabiliviricetes;Wolframvirales;Narnaviridae	No	NA	1	1		0		High-quality	High-quality	94.88	AAI-based (medium-confidence)	0	1				7.19488	8.52291	8.79556	6.13763	9.65138	9.1974	3.31841	3.25611	0	0	1.83379	1.92436	5.09475	4.47183	11.8735	12.1796	142.782	171.504	163.129	136.041	187.709	175.715	64.7976
k123_1346903	2103	No terminal repeats	NA	1	11	0.9713	NA	1	1.7183	Viruses;Riboviria;Orthornavirae;Lenarviricota;Howeltoviricetes;Cryppavirales;Mitoviridae	No	NA	1	1		0		High-quality	High-quality	95.08	AAI-based (medium-confidence)	0	1				0	0	24.3675	23.1021	9.09925	8.00291	7.44157	7.55771	5.98298	7.74458	2.72195	4.11728	8.23463	4.50688	35.049	38.8937	0	0	360.601	333.3	130.705	116.446	107.996
k123_473417	4008	No terminal repeats	NA	2	11	0.9436	NA	1	1.7183	Viruses;Riboviria;Orthornavirae;Kitrinoviricota	No	NA	2	1		0		High-quality	High-quality	98.06	AAI-based (medium-confidence)	0	1.02				3.86991	5.43382	12.5292	10.7097	1.11542	0	5.08558	4.92692	0	0	13.5243	14.9063	28.3727	18.8191	7.1567	7.76715	119.286	143.799	354.877	302.69	32.2445	0	135.41
k123_1397327	5177	No terminal repeats	NA	1	11	0.9753	NA	1	1.7183	Viruses;Riboviria;Orthornavirae;Kitrinoviricota;Magsaviricetes;Nodamuvirales;Nodaviridae	No	NA	1	1		0		High-quality	High-quality	100	AAI-based (medium-confidence)	0	1.01	contig >1.5x longer than expected genome length			0	9.61816	6.11865	0	67.8938	70.5353	69.2371	72.2621	34.6042	36.0525	16.9358	16.8022	6.5003	5.10454	0	0	0	534.3	220.367	0	2340.61	2449.55	2388.37
k123_2556614	3575	DTR	NA	2	11	0.9442	NA	1	1.7183	Viruses;Riboviria	No	NA	2	1		0		Medium-quality	Genome-fragment	75.01	AAI-based (medium-confidence)	0	1.03	low-confidence DTR			0	0	396.514	398.336	72.4928	76.5609	321.778	336.353	4859.64	4791.15	5.01611	7.46523	510.309	376.375	5.45415	6.60932	0	0	9919.39	9954.78	1759.05	1850.59	7904.48
k123_2337402	3201	No terminal repeats	NA	1	11	0.9659	NA	1	1.7183	Viruses;Riboviria;Orthornavirae;Kitrinoviricota;Magsaviricetes;Nodamuvirales;Nodaviridae	No	NA	1	1		0		Medium-quality	Genome-fragment	58.01	AAI-based (medium-confidence)	0	1				28.6424	32.8085	0	8.59102	8.8537	9.35518	0	1.69781	5.18302	4.88184	17.6969	15.937	0	0	107.359	117.426	612.696	705.803	0	183.655	190.588	195.239	0
k123_430222	2219	No terminal repeats	NA	1	11	0.9753	NA	1	1.7183	Viruses;Riboviria;Orthornavirae;Lenarviricota;Howeltoviricetes;Cryppavirales;Mitoviridae	No	NA	1	1		0		Medium-quality	Genome-fragment	88.09	AAI-based (medium-confidence)	0	1				0	0	7.91733	11.6665	0	2.15413	3.26329	2.63336	2.59939	3.57197	4.18632	5.33756	15.5739	11.4026	1.11997	0	0	0	120.2	163.249	0	31.3777	46.5214
k123_4727628	3736	No terminal repeats	NA	3	11	0.8967	NA	1	1.7183	Viruses;Riboviria;Orthornavirae;Pisuviricota	No	NA	3	1		0		Low-quality	Genome-fragment	33.84	HMM-based (lower-bound)	0	1				0	2.76814	0	0	14.0103	13.5963	2.95419	2.3741	0	1.92493	0	2.01093	13.8292	10.5912	4.00275	4.00249	0	75.1977	0	0	349.507	350.036	89.7197
k123_5010697	2683	No terminal repeats	NA	1	11	0.9731	NA	1	1.7183	Viruses;Riboviria;Orthornavirae	No	NA	1	1		0		Medium-quality	Genome-fragment	50.26	HMM-based (lower-bound)	0	1				24.3009	22.7177	10.5073	0	4.35439	3.43516	8.66681	8.55035	0	0	2.32813	3.13938	2.91503	2.68295	6.448	6.98967	424.73	399.735	191.748	0	76.0049	62.7554	150.364
k123_1826301	4458	No terminal repeats	NA	2	11	0.9673	NA	1	1.7183	Viruses;Riboviria;Orthornavirae;Kitrinoviricota;Tolucaviricetes;Tolivirales;Tombusviridae	No	NA	2	1		0		Medium-quality	Genome-fragment	63.7	HMM-based (lower-bound)	0	1				0	3.33755	16.3282	12.6088	5.31391	6.21407	8.69505	7.57738	0	0	9.87021	10.7312	16.1517	12.0906	1.13075	0	0	105.541	480.802	384.315	162.95	193.845	268.329
k123_1981252	3224	No terminal repeats	NA	2	11	0.9475	NA	1	1.7183	Viruses;Riboviria;Orthornavirae;Pisuviricota;Duplopiviricetes;Durnavirales;Partitiviridae	No	NA	2	1		0		High-quality	High-quality	93.04	AAI-based (high-confidence)	0	1				0	0	5.59935	0	22.375	21.9219	59.1628	63.5751	10.974	8.43887	28.8107	28.0044	63.6593	47.4113	0	0	0	0	128.786	0	473.303	481.125	1301.77
k123_4611549	5156	No terminal repeats	NA	2	11	0.9438	NA	1	1.7183	Viruses;Riboviria;Orthornavirae;Kitrinoviricota;Magsaviricetes;Nodamuvirales;Nodaviridae	No	NA	2	1		0		High-quality	High-quality	100	AAI-based (high-confidence)	0	1				0	0	0	0	22.9569	23.638	3.16452	3.28571	10.3959	11.3531	59.0117	56.7683	23.5475	16.2514	0.723182	0.951449	0	0	0	0	789.415	815.123	112.98
k123_2424812	2465	No terminal repeats	NA	1	11	0.9709	NA	1	1.7183	Viruses;Riboviria;Orthornavirae;Lenarviricota;Howeltoviricetes;Cryppavirales;Mitoviridae	No	NA	1	1		0		High-quality	High-quality	90.69	AAI-based (medium-confidence)	0	1				0	0	12.5272	13.4939	1.80942	0	3.73093	4.31905	7.50826	9.54398	15.4802	18.891	10.9053	7.68471	0	0	0	0	246.125	248.274	30.5171	0	63.1361
k123_3092163	3601	No terminal repeats	NA	1	11	0.9789	NA	1	1.7183	Viruses;Riboviria;Orthornavirae;Lenarviricota;Amabiliviricetes;Wolframvirales;Narnaviridae	No	NA	1	1		0		High-quality	High-quality	100	AAI-based (medium-confidence)	0	1				0	2.35421	0	6.50394	2.31945	2.94722	3.79624	4.35984	0	0	3.83894	2.91247	0	0	2.75225	2.96872	0	58.0474	0	166.65	57.5795	72.5174	90.5505
k123_3446316	2553	No terminal repeats	NA	2	11	0.8725	NA	1	1.7183	Viruses;Riboviria;Orthornavirae;Lenarviricota;Amabiliviricetes;Wolframvirales;Narnaviridae	No	NA	2	1		0		High-quality	High-quality	100	AAI-based (medium-confidence)	0	1				0	0	0	0	76.4585	78.7559	16.0169	16.7849	11.3389	9.56255	4.0553	4.49309	11.8853	8.19498	8.79255	10.3482	0	0	0	0	1300.14	1407.12	281.62
k123_1820545	2089	No terminal repeats	NA	2	11	0.9628	NA	1	1.7183	Viruses;Riboviria;Orthornavirae;Pisuviricota;Stelpaviricetes;Patatavirales;Potyviridae	No	NA	2	1		0		Low-quality	Genome-fragment	18.92	HMM-based (lower-bound)	0	1				25.4497	22.5438	0	4.84201	7.53242	6.37297	4.61212	4.97746	0	2.29603	0	0	0	0	2.10794	1.95665	337.977	308.706	0	71.4213	99.0367	87.8576	67.2898
k123_932085	3362	No terminal repeats	NA	2	11	0.9216	NA	1	1.7183	Viruses;Riboviria;Orthornavirae;Pisuviricota	No	NA	2	1		0		Low-quality	Genome-fragment	30.45	HMM-based (lower-bound)	0	1				0	0	0	0	9.88888	9.83955	2.34546	3.44701	2.00958	2.33422	0	2.92774	10.5133	7.96625	1.96654	1.65573	0	0	0	0	228.591	221.736	61.4746
k123_1962075	4967	No terminal repeats	NA	2	11	0.9423	NA	1	1.7183	Viruses;Riboviria;Orthornavirae;Pisuviricota;Pisoniviricetes;Picornavirales	No	NA	2	1		0		Low-quality	Genome-fragment	44.9	HMM-based (lower-bound)	0	1				0	0	9.07572	9.72311	6.06788	5.70307	125.207	125.313	9.24297	11.3616	0	0	6.84994	4.62451	5.68017	5.50232	0	0	343.43	363.909	195.77	191.753	4241.75
k123_1228698	5603	No terminal repeats	NA	1	11	0.9748	NA	1	1.7183	Viruses;Riboviria;Orthornavirae;Pisuviricota;Pisoniviricetes;Picornavirales;Picornaviridae	No	NA	1	1		0		Medium-quality	Genome-fragment	54.55	HMM-based (lower-bound)	0	1				11.0103	13.4175	25.4542	23.0619	110.384	105.203	83.0554	79.8347	9.75863	9.98841	9.76536	9.09506	0	0	0	0	424.73	496.041	961.603	908.071	4074.9	3879.68	3101.15
k123_692986	2417	No terminal repeats	NA	1	11	0.9767	NA	1	1.7183	Viruses;Riboviria;Orthornavirae;Lenarviricota;Howeltoviricetes;Cryppavirales;Mitoviridae	No	NA	1	1		0		Medium-quality	Genome-fragment	68.97	HMM-based (lower-bound)	0	1				0	2.43281	0	0	57.6861	54.3673	31.4426	35.8732	0	0	0	2.22575	17.8505	13.595	12.9953	14.1197	0	40.897	0	0	879.239	827.674	486.813
k123_4397899	6421	No terminal repeats	NA	3	11	0.9755	NA	2	3.4366	Viruses;Riboviria;Orthornavirae;Pisuviricota;Stelpaviricetes;Patatavirales;Potyviridae	No	NA	3	2		0		Medium-quality	Genome-fragment	69.5	HMM-based (lower-bound)	0	1				0	0	7.58062	5.5947	114.114	113.762	82.3092	87.2267	5.51871	5.43146	4.01955	4.1624	4.18208	2.02144	0	0	0	0	349.153	278.883	4837.25	4821.71	3566.36
k123_5366723	2677	No terminal repeats	NA	1	11	0.9743	NA	1	1.7183	Viruses;Riboviria;Orthornavirae;Lenarviricota;Howeltoviricetes;Cryppavirales;Mitoviridae	No	NA	1	1		0		Medium-quality	Genome-fragment	76.39	HMM-based (lower-bound)	0	1				0	4.27927	0	0	2.83571	2.33795	0	0	1.934	2.05214	3.44708	2.26467	5.40454	4.87899	4.11468	3.13026	0	76.517	0	0	48.3668	41.837	0
k123_3124696	4786	No terminal repeats	NA	1	11	0.9726	NA	1	1.7183	Viruses;Riboviria;Orthornavirae	No	NA	1	1		0		Medium-quality	Genome-fragment	80.98	HMM-based (lower-bound)	0	1				0	0	12.999	12.7744	421.566	423.262	73.0929	75.1953	2.90077	3.61993	8.69498	9.3688	3.50217	2.57589	0	0	0	0	426.425	418.325	13243.3	13431.8	2375.91
k123_3831052	3786	No terminal repeats	NA	1	11	0.9745	NA	1	1.7183	Viruses;Riboviria;Orthornavirae;Lenarviricota;Amabiliviricetes;Wolframvirales;Narnaviridae	No	NA	1	1		0		Medium-quality	Genome-fragment	88.42	HMM-based (lower-bound)	0	1				3.72776	3.57922	0	0	0	0	5.1737	5.11257	3.94958	4.78272	8.93022	9.18879	19.3878	12.342	1.97771	2.05478	106.634	96.3058	0	0	0	0	141.226
k123_3470112	6208	No terminal repeats	NA	1	11	0.9632	NA	1	1.7183	Viruses;Riboviria;Orthornavirae;Negarnaviricota;Ellioviricetes;Bunyavirales;Phenuiviridae	No	NA	1	1		0		Not-determined	Genome-fragment	NA	NA	0	1				12.738	11.709	7.67782	8.4822	3.75549	3.64995	2.99583	3.60982	0	0	0	0	3.60044	0	1.88447	2.2521	534.979	499.999	337.706	394.518	162.374	156.889	128.764
k123_4215646	3175	No terminal repeats	NA	1	11	0.9727	NA	1	1.7183	Viruses;Riboviria;Orthornavirae;Kitrinoviricota;Magsaviricetes;Nodamuvirales;Nodaviridae	No	NA	1	1		0		Not-determined	Genome-fragment	NA	NA	0	1				33.9136	37.9168	0	0	219.787	216.566	1.68275	2.13735	0	0	12.0321	13.9428	5.26805	3.75305	91.6324	95.3733	715.715	808.705	0	0	4461.26	4353.13	38.214
k123_4225342	8601	No terminal repeats	NA	2	11	0.9441	NA	1	1.7183	Viruses;Riboviria;Orthornavirae	No	NA	2	1		0		High-quality	High-quality	90.37	AAI-based (high-confidence)	0	1.01				17.7079	16.4836	0	0	21.4756	22.8461	48.735	50.777	6.32942	6.1573	0	0	7.25445	4.95698	0	0	5738.38	5686	0	0	4105.99	4201.82	7414.34
k123_1191625	3259	No terminal repeats	NA	2	11	0.9683	NA	1	1.7183	Viruses;Riboviria;Orthornavirae;Pisuviricota;Duplopiviricetes;Durnavirales;Partitiviridae	No	NA	2	1		0		High-quality	High-quality	94.07	AAI-based (high-confidence)	0	1				58.4753	56.4435	11.1522	14.7628	0	0	6.52809	6.65914	0	0	8.40115	6.99409	0	0	5.28646	4.58064	1680.85	1705.8	283.329	343.503	0	0	152.856
k123_1540038	8014	No terminal repeats	NA	2	11	0.9795	NA	1	3.4366	Viruses;Riboviria;Orthornavirae;Pisuviricota;Pisoniviricetes;Picornavirales;Picornaviridae	No	NA	2	1		0		High-quality	High-quality	100	AAI-based (high-confidence)	0	1				0	0	25.3651	29.127	105.927	105.357	96.0708	90.7421	7.07872	7.93126	0	1.68389	0	0	0	0	0	0	1385.17	1547.46	5460.26	5478.55	5028.46
k123_867245	2338	No terminal repeats	NA	1	11	0.9674	NA	1	1.7183	Viruses;Riboviria;Orthornavirae;Lenarviricota;Howeltoviricetes;Cryppavirales;Mitoviridae	No	NA	1	1		0		High-quality	High-quality	92.55	AAI-based (medium-confidence)	0	1				0	0	0	0	22.1648	20.0708	2.48463	3.14462	0	0	2.61697	0	1.68153	2.11382	4.29396	4.83397	0	0	0	0	341.446	310.988	41.5369
k123_4892660	6476	No terminal repeats	NA	2	11	0.9678	NA	1	1.7183	Viruses;Riboviria;Orthornavirae;Pisuviricota;Stelpaviricetes;Patatavirales;Potyviridae	No	NA	2	1		0		High-quality	High-quality	100	AAI-based (medium-confidence)	0	1				3.11629	3.80297	0	0	2.05646	2.47272	0	2.08943	0	1.91898	0	2.3124	0	0	0	0	144.589	179.419	0	0	92.1272	110.171	0
k123_2683031	5084	No terminal repeats	NA	2	11	0.9719	NA	1	1.7183	Viruses;Riboviria;Orthornavirae;Kitrinoviricota;Magsaviricetes;Nodamuvirales;Nodaviridae	No	NA	2	1		0		High-quality	High-quality	100	AAI-based (medium-confidence)	0	1.01				0	0	63.7464	57.6338	6.56374	7.07456	35.6256	34.7999	5.41594	6.28329	0	0	3.04541	2.86456	0	0	0	0	2180.78	1931.78	232.045	237.076	1196.26
k123_1881695	4459	No terminal repeats	NA	2	11	0.9767	NA	2	3.4366	Viruses;Riboviria;Orthornavirae;Lenarviricota	No	NA	2	2		0		High-quality	High-quality	100	AAI-based (medium-confidence)	0	1				0	0	0	0	3.80953	5.12358	4.19392	4.40765	6.43744	8.7047	15.1512	12.5793	3.82169	2.81597	0	0	0	0	0	0	115.159	153.402	128.764
k123_3873531	2472	No terminal repeats	NA	1	11	0.9761	NA	1	1.7183	Viruses;Riboviria;Orthornavirae;Lenarviricota;Howeltoviricetes;Cryppavirales;Mitoviridae	No	NA	1	1		0		High-quality	High-quality	100	AAI-based (medium-confidence)	0	1				4.28203	6.22778	7.15632	0	0	0	0	0	3.15113	3.03811	0	0	1.91361	0	6.85002	8.20884	70.4871	100.264	114.477	0	0	0	0
k123_3434594	2384	No terminal repeats	NA	2	11	0.9493	NA	1	1.7183	Viruses;Riboviria;Orthornavirae;Kitrinoviricota;Tolucaviricetes;Tolivirales;Tombusviridae	No	NA	2	2		0		Medium-quality	Genome-fragment	57.2	AAI-based (medium-confidence)	0	1				0	0	73.2301	74.7881	32.088	30.0268	51.8984	53.2326	3.03067	3.22058	0	0	42.1491	30.695	0	0	0	0	1247.79	1329.8	500.366	484.611	837.384
k123_4034275	2639	No terminal repeats	NA	1	11	0.9753	NA	1	1.7183	Viruses;Riboviria;Orthornavirae;Lenarviricota	No	NA	1	1		0		Medium-quality	Genome-fragment	63.56	AAI-based (medium-confidence)	0	1				0	0	0	0	7.09184	6.75101	15.5802	17.7442	0	4.70805	11.3474	15.5066	5.00209	0	0	0	0	0	0	0	130.705	128.3	313.188
k123_2121800	7289	No terminal repeats	NA	1	11	0.9449	NA	1	1.7183	Viruses;Riboviria;Orthornavirae;Negarnaviricota;Ellioviricetes;Bunyavirales;Phenuiviridae	No	NA	1	1		0		Medium-quality	Genome-fragment	64.27	AAI-based (medium-confidence)	0	1				6.17249	5.61718	0	0	4.84038	3.58198	14.7891	15.2911	2.30941	2.79675	3.23713	4.27545	0	0	0	0	312.674	278.363	0	0	244.137	180.596	728.558
k123_1148414	2852	No terminal repeats	NA	1	11	0.974	NA	1	1.7183	Viruses;Riboviria;Orthornavirae;Kitrinoviricota;Magsaviricetes;Nodamuvirales;Nodaviridae	No	NA	1	1		0		Medium-quality	Genome-fragment	70.06	AAI-based (medium-confidence)	0	1				0	0	0	0	2.55193	2.58756	1.93122	2.3833	13.1978	12.4308	10.4846	9.15946	5.36777	3.62858	0	0	0	0	0	0	49.5183	54.388	40.7062
k123_2843152	6043	No terminal repeats	NA	3	11	0.9325	NA	1	1.7183	Viruses;Riboviria;Orthornavirae;Pisuviricota;Pisoniviricetes;Picornavirales	No	NA	3	1		0		Medium-quality	Genome-fragment	71.72	AAI-based (medium-confidence)	0	1				207.034	197.82	0	0	10.3312	9.12412	0	0	2.86421	2.85449	26.0548	25.164	3.25738	2.55378	0	0	8245.19	7930.06	0	0	415.148	377.927	0
k123_3831995	2502	No terminal repeats	NA	2	11	0.9612	NA	1	1.7183	Viruses;Riboviria;Orthornavirae;Pisuviricota;Duplopiviricetes;Durnavirales;Partitiviridae	No	NA	2	1		0		Medium-quality	Genome-fragment	72.22	AAI-based (medium-confidence)	0	1				0	0	0	0	8.88688	9.47408	17.8092	23.2272	2.59552	2.73014	2.30711	0	14.7934	9.96961	0	0	0	0	0	0	146.828	156.191	301.558
k123_1201039	3485	No terminal repeats	NA	5	11	0.9441	NA	1	1.7183	Viruses;Riboviria;Orthornavirae;Lenarviricota;Howeltoviricetes;Cryppavirales;Mitoviridae	No	NA	5	2		0		High-quality	High-quality	99.44	HMM-based (lower-bound)	0	1				0	0	0	0	13.9278	13.7385	3.24296	0	5.68857	4.95339	0	0	5.19815	3.35349	0.808924	0	0	0	0	0	315.536	338.182	80.5816
k123_1454045	10550	No terminal repeats	NA	3	11	0.9776	NA	1	3.4366	Viruses;Riboviria;Orthornavirae;Pisuviricota;Pisoniviricetes;Picornavirales;Dicistroviridae	No	NA	3	1		0		High-quality	High-quality	100	HMM-based (lower-bound)	0	1				0	0	0	0	70.7582	70.0525	28.7667	28.7823	4.62559	4.89326	5.00618	5.35555	12.7135	8.6685	0	0	0	0	0	0	5290.4	5370.47	2420.77
k123_2763674	7733	No terminal repeats	NA	1	11	0.9693	NA	1	1.7183	Viruses;Riboviria;Orthornavirae	No	NA	1	1		0		High-quality	High-quality	100	HMM-based (lower-bound)	0	1				0	0	0	0	2.77325	2.8528	65.6161	60.0329	2.14286	0	0	0	7.73453	5.31943	21.7005	22.4647	0	0	0	0	152.586	160.375	3477.47
k123_3073743	2238	No terminal repeats	NA	1	11	0.9685	NA	1	1.7183	Viruses;Riboviria;Orthornavirae;Negarnaviricota;Monjiviricetes;Mononegavirales;Rhabdoviridae	No	NA	1	1		0		Low-quality	Genome-fragment	1.18	HMM-based (lower-bound)	0	1				0	0	0	14.7757	3.17031	2.57477	12.5088	11.7586	5.05412	4.96056	0	0	36.3831	27.3025	0	0	0	0	0	227.868	49.5183	35.5614	177.778
k123_3772071	2337	No terminal repeats	NA	3	11	0.922	NA	1	1.7183	Viruses;Riboviria;Orthornavirae;Pisuviricota;Pisoniviricetes;Sobelivirales;Solemoviridae	No	NA	3	1		0		Low-quality	Genome-fragment	37.72	HMM-based (lower-bound)	0	1				0	0	49.625	45.7574	29.9693	29.6829	3.67072	3.29431	0	0	0	0	9.85169	7.6306	5.79766	6.06799	0	0	766.993	690.406	466.97	458.812	63.9669
k123_3895633	2722	No terminal repeats	NA	3	11	0.9538	NA	1	1.7183	Viruses;Riboviria;Orthornavirae;Kitrinoviricota;Tolucaviricetes;Tolivirales;Tombusviridae	No	NA	3	1		0		Low-quality	Genome-fragment	38.9	HMM-based (lower-bound)	0	1				0	0	0	0	1.64709	1.19568	1.04629	0	1.73858	0	0	1.90299	0	0	3.10328	2.39914	0	0	0	0	31.0929	23.7076	21.5992
k123_3448366	5550	No terminal repeats	NA	4	11	0.9762	NA	2	3.4366	Viruses;Riboviria	No	NA	4	2		0		Medium-quality	Genome-fragment	66.11	HMM-based (lower-bound)	0	1				0	0	0	0	7.39563	7.65655	34.1022	36.3847	3.07164	2.1777	6.54747	5.70809	25.0766	17.3799	0	0	0	0	0	0	277.533	288.675	1294.29
k123_3198675	2197	No terminal repeats	NA	1	11	0.9713	NA	1	1.7183	Viruses;Riboviria;Orthornavirae;Lenarviricota	No	NA	1	1		0		Medium-quality	Genome-fragment	51.31	HMM-based (lower-bound)	0	1				0	0	24.2905	19.2918	1.7727	1.46944	29.4398	35.0715	2.97149	0	0	0	0	0	0.81239	0	0	0	352.015	292.487	25.9108	20.9185	417.031
k123_2513375	3052	No terminal repeats	NA	2	11	0.9553	NA	1	1.7183	Viruses;Riboviria;Orthornavirae;Kitrinoviricota	No	NA	2	1		0		Medium-quality	Genome-fragment	51.64	HMM-based (lower-bound)	0	1				101.693	99.3341	0	0	0	0	284.36	307.767	33.2225	35.494	0	0	55.6488	43.5614	14.5275	15.2542	2009.79	1992.08	0	0	0	0	6137.5
k123_3773600	2341	No terminal repeats	NA	1	11	0.9751	NA	1	1.7183	Viruses;Riboviria;Orthornavirae;Lenarviricota	No	NA	1	1		0		Medium-quality	Genome-fragment	54.67	HMM-based (lower-bound)	0	1				0	0	0	0	2.85762	2.46376	1.60319	0	0	2.36885	2.47044	3.22254	3.46899	2.21919	0	0	0	0	0	0	44.3362	37.6533	24.0914
k123_3476847	2165	No terminal repeats	NA	1	11	0.9681	NA	1	1.7183	Viruses;Riboviria;Orthornavirae;Lenarviricota;Howeltoviricetes;Cryppavirales;Mitoviridae	No	NA	1	1		0		Medium-quality	Genome-fragment	61.78	HMM-based (lower-bound)	0	1				0	0	0	0	127.133	126.86	1.83968	0	4.46064	5.19862	9.01523	8.32625	0	2.24978	0	0	0	0	0	0	1778.63	1769.7	26.5836
k123_581074	2818	No terminal repeats	NA	1	11	0.9727	NA	1	1.7183	Viruses;Riboviria;Orthornavirae;Lenarviricota;Amabiliviricetes;Wolframvirales;Narnaviridae	No	NA	1	1		0		Medium-quality	Genome-fragment	65.81	HMM-based (lower-bound)	0	1				0	0	20.1392	20.5685	1.26292	1.09261	30.4141	28.6511	0	4.05034	0	0	18.3445	13.8387	0	0	0	0	374.911	374.112	24.7592	23.7076	556.595
k123_1679365	3228	No terminal repeats	NA	1	11	0.9754	NA	1	1.7183	Viruses;Riboviria;Orthornavirae;Lenarviricota;Amabiliviricetes;Wolframvirales;Narnaviridae	No	NA	1	1		0		Medium-quality	Genome-fragment	75.39	HMM-based (lower-bound)	0	1				0	0	0	0	6.54429	7.32599	1.70935	3.35238	0	2.05093	0	0	4.32893	4.31945	2.34497	2.30828	0	0	0	0	137.615	158.283	40.7062
k123_1457483	5294	No terminal repeats	NA	2	11	0.9788	NA	2	3.4366	Viruses;Riboviria;Orthornavirae;Kitrinoviricota;Alsuviricetes;Tymovirales;Betaflexiviridae	No	NA	2	1		0		Medium-quality	Genome-fragment	75.65	HMM-based (lower-bound)	0	1				0	0	0	0	10.8437	11.7066	5.89005	6.37251	10.1145	9.4082	3.16471	4.02315	36.2573	26.1119	0	0	0	0	0	0	393.268	414.186	217.653
k123_2147282	3422	No terminal repeats	NA	2	11	0.9597	NA	1	1.7183	Viruses;Riboviria;Orthornavirae;Lenarviricota;Amabiliviricetes;Wolframvirales;Narnaviridae	No	NA	2	1		0		Medium-quality	Genome-fragment	79.92	HMM-based (lower-bound)	0	1				0	0	4.45357	4.33246	2.2262	1.73095	0	2.20913	2.23636	1.67124	0	0	4.71276	2.60744	0	0	0	0	103.029	108.833	50.6699	43.9288	0
k123_3602399	4848	No terminal repeats	NA	2	11	0.931	NA	1	1.7183	Viruses;Riboviria;Orthornavirae	No	NA	2	1		0		Medium-quality	Genome-fragment	82.03	HMM-based (lower-bound)	0	1				0	0	85.4669	88.3902	4.88154	4.72594	68.2107	68.968	28.332	27.6749	0	0	16.2809	12.7055	0	0	0	0	3016.46	3132.34	166.405	160.375	2418.28
k123_3747458	6205	No terminal repeats	NA	1	11	0.9737	NA	1	1.7183	Viruses;Riboviria;Orthornavirae;Negarnaviricota;Ellioviricetes;Bunyavirales;Phenuiviridae	No	NA	1	1		0		Not-determined	Genome-fragment	NA	NA	0	1				6.66542	4.79507	0	0	0.955023	1.17092	2.58138	2.34963	0	0	0	0	5.44865	3.36532	2.65739	2.87669	281.949	212.401	0	0	43.1846	52.9935	110.488
k123_4377836	3596	No terminal repeats	NA	4	11	0.9384	NA	1	1.7183	Viruses;Riboviria;Orthornavirae;Kitrinoviricota;Tolucaviricetes;Tolivirales;Tombusviridae	No	NA	4	1		0		High-quality	High-quality	91.91	AAI-based (high-confidence)	0	1				0	0	0	0	0	1.09219	272.052	302.899	19.8551	19.7152	0	0	68.0269	51.6799	0	0	0	0	0	0	0	26.4967	6655.05
k123_927683	8098	No terminal repeats	NA	1	11	0.9749	NA	1	1.7183	Viruses;Riboviria;Orthornavirae;Pisuviricota;Pisoniviricetes;Picornavirales;Picornaviridae	No	NA	1	1		0		High-quality	High-quality	100	AAI-based (high-confidence)	0	1				59.9757	53.8373	12.0421	10.4442	42.852	45.1716	0	0	0	0	8.89756	9.95282	0	0	0	0	3191.8	2926.11	658.24	598.579	2276.69	2450.25	0
k123_965200	4563	No terminal repeats	NA	2	11	0.9794	NA	1	3.4366	Viruses;Riboviria;Orthornavirae;Lenarviricota;Amabiliviricetes;Wolframvirales;Narnaviridae	No	NA	2	2		0		High-quality	High-quality	100	AAI-based (high-confidence)	0	1				0	0	0	0	2.72112	2.83139	1.9558	1.99065	2.709	3.73122	22.8422	20.2132	0	0	0	0	0	0	0	0	82.9144	90.6467	63.1361
k123_377695	4356	No terminal repeats	NA	2	11	0.9567	NA	1	1.7183	Viruses;Riboviria;Orthornavirae;Kitrinoviricota;Tolucaviricetes;Tolivirales;Tombusviridae	No	NA	2	1		0		High-quality	High-quality	100	AAI-based (high-confidence)	0	1				56.061	60.5385	0	0	13.162	12.2588	2.5164	3.86169	0	0	0	0	12.1281	9.6788	0	0	1689.88	1806.06	0	0	390.389	359.101	82.2431
k123_1779034	2218	No terminal repeats	NA	2	11	0.9776	NA	2	3.4366	Viruses;Riboviria;Orthornavirae;Pisuviricota;Duplopiviricetes;Durnavirales;Partitiviridae	No	NA	2	2		0		Low-quality	Genome-fragment	47.29	AAI-based (high-confidence)	0	1				0	0	0	0	1103.65	1085.98	234.637	223.984	83.0861	81.014	0	0	24.4461	22.5677	0	0	0	0	0	0	15792.9	15681.2	3526.48
k123_4013499	3051	No terminal repeats	NA	1	11	0.9756	NA	1	1.7183	Viruses;Riboviria;Orthornavirae;Kitrinoviricota;Magsaviricetes;Nodamuvirales;Nodaviridae	No	NA	1	1		0		Medium-quality	Genome-fragment	77.77	AAI-based (high-confidence)	0	1				27.5839	23.9962	0	0	0	0	0	0	2.56096	2.59231	17.8925	18.8746	0	0	9.12955	11.9887	563.897	478.891	0	0	0	0	0
k123_153199	8270	No terminal repeats	NA	4	11	0.9768	NA	1	3.1784	Viruses;Riboviria;Orthornavirae;Pisuviricota;Pisoniviricetes;Picornavirales;Secoviridae	No	NA	4	2		0		Medium-quality	Genome-fragment	84.1	AAI-based (high-confidence)	0	1				153.665	148.65	0	0	23.3689	24.7247	44.798	45.5488	0	0	42.2042	37.2772	0	0	0	0	8539.79	8167.53	0	0	1271.93	1363.88	2507.17
k123_2891697	8819	No terminal repeats	NA	3	11	0.9743	NA	1	3.4366	Viruses;Riboviria;Orthornavirae;Pisuviricota;Pisoniviricetes;Picornavirales;Picornaviridae	No	NA	3	2		0		Medium-quality	Genome-fragment	87.18	AAI-based (high-confidence)	0	1				0	0	0	0	35.9621	34.3984	6.0366	5.85326	2.31854	2.22366	2.49349	2.82782	0	0	0	0	0	0	0	0	2109.14	2024.91	364.694
k123_746435	6041	No terminal repeats	NA	3	11	0.977	NA	2	3.4366	Viruses;Riboviria	No	NA	3	1		0		High-quality	High-quality	100	AAI-based (medium-confidence)	0	1				0	0	16.8011	14.8229	4.26538	4.40961	0	0	0	0	0	0	147.438	109.446	4.45429	4.07117	0	0	715.478	625.787	180.8	184.083	0
k123_4049063	2351	No terminal repeats	NA	2	11	0.9347	NA	1	1.7183	Viruses;Riboviria;Orthornavirae;Lenarviricota;Howeltoviricetes;Cryppavirales;Mitoviridae	No	NA	2	1		0		High-quality	High-quality	90.05	AAI-based (medium-confidence)	0	1				0	0	0	0	14.4318	13.2254	0	2.53763	0	0	7.02314	8.42767	0	0	1.73521	1.9828	0	0	0	0	222.833	207.093	0
k123_5063310	2431	No terminal repeats	NA	1	11	0.9766	NA	1	1.7183	Viruses;Riboviria;Orthornavirae;Lenarviricota;Howeltoviricetes;Cryppavirales;Mitoviridae	No	NA	1	1		0		High-quality	High-quality	90.53	AAI-based (medium-confidence)	0	1				0	0	0	0	21.5675	18.7739	4.0012	3.32498	0	0	0	0	0	1.76601	3.32107	3.1687	0	0	0	0	341.446	297.74	64.7976
k123_235524	2412	No terminal repeats	NA	2	11	0.97	NA	1	1.7183	Viruses;Riboviria;Orthornavirae;Lenarviricota;Howeltoviricetes;Cryppavirales;Mitoviridae	No	NA	2	1		0		High-quality	High-quality	91.54	AAI-based (medium-confidence)	0	1				0	0	0	0	69.6066	69.0468	20.1094	19.7179	0	0	0	0	21.3321	16.274	4.98338	3.96978	0	0	0	0	1069.83	1063.36	319.004
k123_2273989	2412	No terminal repeats	NA	1	11	0.9688	NA	1	1.7183	Viruses;Riboviria;Orthornavirae;Lenarviricota;Howeltoviricetes;Cryppavirales;Mitoviridae	No	NA	1	1		0		High-quality	High-quality	91.89	AAI-based (medium-confidence)	0	1				0	0	0	0	27.8427	30.5171	10.3544	10.4045	5.26631	4.04278	0	0	18.8737	10.8565	0	0	0	0	0	0	444.514	467.877	166.148
k123_2630312	7472	No terminal repeats	NA	2	11	0.9651	NA	1	1.7183	Viruses;Riboviria;Orthornavirae;Kitrinoviricota;Alsuviricetes;Martellivirales	No	NA	2	1		0		High-quality	High-quality	94.23	AAI-based (medium-confidence)	0	1				4.12657	4.92864	0	0	0	0	1.64914	2.36223	10.1221	10.1792	15.9301	15.9979	0	0	0	0	218.691	263.852	0	0	0	0	92.212
k123_4771893	7474	No terminal repeats	NA	2	11	0.9276	NA	1	1.7183	Viruses;Riboviria;Orthornavirae;Kitrinoviricota;Alsuviricetes;Martellivirales	No	NA	2	1		0		High-quality	High-quality	94.37	AAI-based (medium-confidence)	0	1				6.69002	7.15911	63.3499	66.0993	0	0	0	0	8.00165	6.95294	13.8458	14.2479	0	0	0	0	350.628	366.754	3173.86	3373.81	0	0	0
k123_3251821	2396	No terminal repeats	NA	1	11	0.9705	NA	1	1.7183	Viruses;Riboviria;Orthornavirae;Lenarviricota;Howeltoviricetes;Cryppavirales;Mitoviridae	No	NA	1	1		0		High-quality	High-quality	94.56	AAI-based (medium-confidence)	0	1				0	0	0	0	15.3453	18.2422	4.91836	5.42296	4.09904	4.70583	0	0	27.1514	17.4843	0	0	0	0	0	0	238.955	287.978	77.2587
k123_3714119	4007	No terminal repeats	NA	3	11	0.9263	NA	1	1.7183	Viruses;Riboviria;Orthornavirae;Kitrinoviricota;Tolucaviricetes;Tolivirales;Tombusviridae	No	NA	3	2		0		High-quality	High-quality	95.11	AAI-based (medium-confidence)	0	1				0	0	0	0	16.4625	16.6537	3.08103	3.10909	2.4196	0	1.97163	3.28319	0	0	0	0	0	0	0	0	439.907	456.72	86.3968
k123_3471342	6211	No terminal repeats	NA	4	11	0.9789	NA	3	5.1548	Viruses;Riboviria;Orthornavirae;Kitrinoviricota;Alsuviricetes;Tymovirales;Tymoviridae	No	NA	4	3		0		High-quality	High-quality	96.55	AAI-based (medium-confidence)	0	1				0	0	0	0	15.0115	14.0161	2.5885	2.30759	41.5445	40.7419	0	0	7.96131	5.41572	0	0	0	0	0	0	629.919	591.296	113.811
k123_637982	2809	No terminal repeats	NA	1	11	0.9746	NA	1	1.7183	Viruses;Riboviria;Orthornavirae;Lenarviricota	No	NA	1	1		0		High-quality	High-quality	97.13	AAI-based (medium-confidence)	0	1				0	0	13.4076	14.1248	16.9255	13.4937	23.3422	27.9905	0	0	0	0	4.05937	4.29496	0	0	0	0	243.263	265.279	316.111	260.784	432.815
k123_4372507	2137	No terminal repeats	NA	1	11	0.9596	NA	1	1.7183	Viruses;Riboviria;Orthornavirae;Lenarviricota;Amabiliviricetes;Wolframvirales;Narnaviridae	No	NA	1	1		0		High-quality	High-quality	98.61	AAI-based (medium-confidence)	0	1				0	0	0	0	1.61845	0	0	1.56328	0	0	0	0	11.8357	9.24378	24.1818	28.8418	0	0	0	0	25.335	0	0
k123_4707197	4224	No terminal repeats	NA	3	11	0.977	NA	2	3.4366	Viruses;Riboviria;Orthornavirae;Kitrinoviricota;Tolucaviricetes;Tolivirales;Tombusviridae	No	NA	3	3		0		High-quality	High-quality	99.97	AAI-based (medium-confidence)	0	1				0	0	24.86	20.2444	297.865	301.126	202.951	216.505	0	0	0	0	1.55358	0	0	0	0	0	706.893	584.975	8446.91	8534.74	5843.41
k123_3469621	10747	No terminal repeats	NA	2	11	0.9805	NA	2	3.4366	Viruses;Riboviria;Orthornavirae;Pisuviricota;Pisoniviricetes;Picornavirales;Picornaviridae	No	NA	2	2		0		High-quality	High-quality	100	AAI-based (medium-confidence)	0	1				101.198	103.94	0	0	1.65635	1.43831	0	0	0	0	4.37673	4.59019	0	0	2.70795	2.22334	7415.61	7626.63	0	0	132.433	107.382	0
k123_2737499	4697	No terminal repeats	NA	2	11	0.9634	NA	1	1.7183	Viruses;Riboviria;Orthornavirae;Kitrinoviricota;Magsaviricetes;Nodamuvirales;Nodaviridae	No	NA	2	2		0		High-quality	High-quality	100	AAI-based (medium-confidence)	0	1				11.4024	9.08798	0	0	1.09716	0	5.95922	5.26686	0	2.17455	0	0	0	0	0	0	368.702	299.472	0	0	38.0025	0	199.377
k123_2589169	4453	No terminal repeats	NA	2	11	0.9481	NA	1	1.7183	Viruses;Riboviria;Orthornavirae;Kitrinoviricota	No	NA	2	1		0		High-quality	High-quality	100	AAI-based (medium-confidence)	0	1				0	0	20.1572	26.9167	159.074	157.077	28.4724	32.6229	0	0	0	0	29.2204	17.6911	0	0	0	0	5852.61	6526.55	9981.98	8957.29	6631.78
k123_1858070	4103	No terminal repeats	NA	2	11	0.9573	NA	1	1.7183	Viruses;Riboviria;Orthornavirae;Lenarviricota	No	NA	2	1		0		High-quality	High-quality	100	AAI-based (medium-confidence)	0	1				156.074	163.039	0	0	0	0	86.6277	89.5977	6.33988	6.80057	0	0	0	0	7.00279	7.59393	4370.2	4478.88	0	0	0	0	2424.09
k123_1808158	3762	No terminal repeats	NA	2	11	0.9784	NA	2	3.4366	Viruses;Riboviria;Orthornavirae;Lenarviricota	No	NA	2	2		0		High-quality	High-quality	100	AAI-based (medium-confidence)	0	1				0	0	0	0	9.44144	8.52687	2.30537	2.45713	1.70566	0	17.9396	17.9673	0	0	0	0	0	0	0	0	237.227	211.974	61.4746
k123_2912321	3124	No terminal repeats	NA	1	11	0.9639	NA	1	1.7183	Viruses;Riboviria;Orthornavirae;Lenarviricota	No	NA	1	1		0		High-quality	High-quality	100	AAI-based (medium-confidence)	0	1				0	2.25937	0	0	3.05752	3.69267	1.96061	2.26823	0	0	0	0	2.66164	2.7266	0	0	0	58.0474	0	0	65.0648	76.0038	42.3677
k123_454765	2492	No terminal repeats	NA	1	11	0.9699	NA	1	1.7183	Viruses;Riboviria;Orthornavirae;Pisuviricota;Pisoniviricetes;Picornavirales;Picornaviridae	No	NA	1	1		0		High-quality	High-quality	100	AAI-based (medium-confidence)	0	1				0	0	0	0	2.88082	2.69499	2.17836	1.69014	0	0	5.16756	5.11448	2.18451	2.66046	0	0	0	0	0	0	47.791	50.9016	36.5525
k123_183861	2414	No terminal repeats	NA	1	11	0.9686	NA	1	1.7183	Viruses;Riboviria;Orthornavirae;Pisuviricota;Pisoniviricetes;Picornavirales;Picornaviridae	No	NA	1	1		0		High-quality	High-quality	100	AAI-based (medium-confidence)	0	1				0	0	0	0	2.6273	1.80131	7.64765	5.55539	0	0	7.80766	7.36046	4.06616	2.10029	0	0	0	0	0	0	43.7604	31.3777	119.626
k123_4419986	2366	No terminal repeats	NA	2	11	0.9559	NA	1	1.7183	Viruses;Riboviria;Orthornavirae;Lenarviricota;Miaviricetes;Ourlivirales;Botourmiaviridae	No	NA	2	1		0		High-quality	High-quality	100	AAI-based (medium-confidence)	0	1				0	0	40.7637	34.1003	2.52681	2.09499	1.33368	0	8.66849	10.5735	0	0	0	0	0	0	0	0	764.131	581.574	43.1846	40.4424	23.2607
k123_1845002	4808	No terminal repeats	NA	2	11	0.9688	NA	1	1.7183	Viruses;Riboviria;Orthornavirae;Pisuviricota;Pisoniviricetes;Picornavirales	No	NA	2	1		0		Medium-quality	Genome-fragment	52.62	AAI-based (medium-confidence)	0	1				0	0	158.772	161.406	58.496	58.3174	0	0	0	0	0	0	3.23706	0	30.817	29.0173	0	0	5054.14	5183.15	1876.51	1835.25	0
k123_3677509	2925	No terminal repeats	NA	3	11	0.9783	NA	2	3.4366	Viruses;Riboviria;Orthornavirae;Kitrinoviricota;Tolucaviricetes;Tolivirales;Tombusviridae	No	NA	3	2		0		Medium-quality	Genome-fragment	72.88	AAI-based (medium-confidence)	0	1				9.37778	7.12138	0	0	3.0143	1.17637	2.84867	3.37663	0	0	0	0	0	0	2.94438	2.67242	175.314	143.799	0	0	58.7311	26.4967	56.4902
k123_194026	2905	No terminal repeats	NA	1	11	0.9696	NA	1	1.7183	Viruses;Riboviria;Orthornavirae;Kitrinoviricota;Magsaviricetes;Nodamuvirales;Nodaviridae	No	NA	1	1		0		Medium-quality	Genome-fragment	75.09	AAI-based (medium-confidence)	0	1				0	0	11.1232	7.52234	14.444	15.1802	10.1286	10.9055	87.5839	88.3507	0	0	0	0	0	0	0	0	237.539	149.645	284.443	295.648	206.854
k123_270090	3229	No terminal repeats	NA	1	11	0.9724	NA	1	1.7183	Viruses;Riboviria;Orthornavirae;Lenarviricota	No	NA	1	1		0		Medium-quality	Genome-fragment	78.13	AAI-based (medium-confidence)	0	1				2.77373	1.5815	0	0	7.38489	7.4373	2.7443	2.66065	0	0	0	0	0	0	0.698628	1.49841	63.2577	38.2585	0	0	156.04	162.467	62.3054
k123_3078674	2176	No terminal repeats	NA	1	11	0.9668	NA	1	1.7183	Viruses;Riboviria;Orthornavirae;Lenarviricota;Howeltoviricetes;Cryppavirales;Mitoviridae	No	NA	1	1		0		Medium-quality	Genome-fragment	79.6	AAI-based (medium-confidence)	0	1				5.03655	0	0	0	0	0	0	0	0	0	3.96925	3.72205	4.38477	3.65317	1.6479	0	77.7166	0	0	0	0	0	0
k123_760317	2667	No terminal repeats	NA	1	11	0.9757	NA	1	1.7183	Viruses;Riboviria;Orthornavirae;Lenarviricota;Amabiliviricetes;Wolframvirales;Narnaviridae	No	NA	1	1		0		Medium-quality	Genome-fragment	86.64	AAI-based (medium-confidence)	0	1				0	0	0	0	6.61692	7.1763	1.99089	1.95319	2.0363	0	0	0	0	1.72201	0	0	0	0	0	0	120.917	131.786	39.0447
k123_3125251	2212	No terminal repeats	NA	2	11	0.918	NA	1	1.7183	Viruses;Riboviria;Orthornavirae;Lenarviricota;Howeltoviricetes;Cryppavirales;Mitoviridae	No	NA	2	1		0		Medium-quality	Genome-fragment	87.24	AAI-based (medium-confidence)	0	1				0	0	0	0	1.61013	2.45063	1.31458	0	4.19438	2.04496	0	0	2.09755	0	0	0	0	0	0	0	25.335	37.6533	21.5992
k123_3426622	5551	No terminal repeats	NA	3	11	0.9014	NA	1	1.7183	Viruses;Riboviria;Orthornavirae;Pisuviricota;Pisoniviricetes;Sobelivirales;Solemoviridae	No	NA	3	2		0		High-quality	High-quality	95.51	HMM-based (lower-bound)	0	1				0	0	15.4448	19.0917	3.47396	3.73896	0	0	0	0	0	0	3.59352	3.04608	25.0252	29.1655	0	0	666.826	833.249	143.373	156.191	0
k123_2469278	9824	No terminal repeats	NA	2	11	0.9725	NA	2	3.4366	Viruses;Riboviria;Orthornavirae;Pisuviricota;Pisoniviricetes;Picornavirales	No	NA	2	1		0		High-quality	High-quality	98.16	HMM-based (lower-bound)	0	1				25.9445	25.3263	0	0	2.29247	2.45238	1.6487	1.54702	0	0	0	0	0	0	2.49873	2.28765	1720.61	1693.93	0	0	162.95	171.532	117.965
k123_3296896	9969	No terminal repeats	NA	2	11	0.9352	NA	1	1.7183	Viruses;Riboviria;Orthornavirae;Duplornaviricota;Chrymotiviricetes;Ghabrivirales;Totiviridae	No	NA	2	1		0		High-quality	High-quality	100	HMM-based (lower-bound)	0	1				0	0	0	0	0	0	2.20145	1.83197	3.78701	3.0328	0	0	31.8159	22.8635	6.05734	6.28794	0	0	0	0	0	0	158.671
k123_3775065	9304	No terminal repeats	NA	2	11	0.9798	NA	1	3.4366	Viruses;Riboviria;Orthornavirae;Pisuviricota;Pisoniviricetes;Picornavirales;Picornaviridae	No	NA	2	1		0		High-quality	High-quality	100	HMM-based (lower-bound)	0	1				0	0	0	0	7.11709	6.97692	10.3081	11.3002	2.12158	2.0201	0	0	235.468	161.48	0	0	0	0	0	0	455.454	440.683	657.114
k123_1873037	6014	No terminal repeats	NA	1	11	0.9712	NA	1	1.7183	Viruses;Riboviria;Orthornavirae	No	NA	1	1		0		High-quality	High-quality	100	HMM-based (lower-bound)	0	1				3.46373	2.90479	0	0	40.4525	45.2074	7.35253	6.58509	0	0	0	0	23.6622	16.9958	0	0	164.47	139.841	0	0	1718.17	1921.01	328.142
k123_220791	5652	No terminal repeats	NA	5	11	0.8931	NA	1	1.7183	Viruses;Riboviria;Orthornavirae;Negarnaviricota;Monjiviricetes;Mononegavirales	No	NA	5	1		0		Low-quality	Genome-fragment	2.98	HMM-based (lower-bound)	0	1				0	0	14.5709	11.5273	1.2234	0	5.03822	4.69077	5.65093	6.59884	0	0	0	0	0	0	0	0	578.107	452.335	49.5183	0	207.685
k123_3664467	7002	No terminal repeats	NA	5	11	0.9707	NA	1	3.4366	Viruses;Riboviria;Orthornavirae;Kitrinoviricota;Alsuviricetes;Hepelivirales;Hepeviridae	No	NA	5	1		0		Low-quality	Genome-fragment	5.37	HMM-based (lower-bound)	0	1				0	0	0	0	6.77835	6.21017	2.05775	1.90876	0	0	0	0	11.8417	7.12074	7.70047	8.46643	0	0	0	0	319.566	297.74	102.181
k123_2619385	3274	No terminal repeats	NA	2	11	0.9436	NA	1	1.7183	Viruses;Riboviria;Orthornavirae;Pisuviricota	No	NA	2	1		0		Low-quality	Genome-fragment	29.65	HMM-based (lower-bound)	0	1				0	0	0	0	9.22101	7.86786	3.75926	3.43691	0	0	0	0	7.84633	6.96329	1.72826	1.97231	0	0	0	0	213.044	190.358	99.6886
k123_2308748	3384	No terminal repeats	NA	2	11	0.9674	NA	1	1.7183	Viruses;Riboviria;Orthornavirae;Pisuviricota	No	NA	2	1		0		Low-quality	Genome-fragment	30.65	HMM-based (lower-bound)	0	1				0	0	0	0	40.2605	41.4883	13.366	14.5898	0	0	0	0	4.05576	3.75925	5.25345	5.70595	0	0	0	0	946.031	967.828	318.173
k123_4485683	2060	No terminal repeats	NA	2	11	0.9553	NA	1	1.7183	Viruses;Riboviria	No	NA	2	1		0		Low-quality	Genome-fragment	1.58	HMM-based (lower-bound)	0	1				11.9927	10.6128	0	0	0	0	0	0	0	0	17.0192	24.1876	4.15595	2.69663	4.40366	4.73207	173.507	168.865	0	0	0	0	0
k123_235278	2682	No terminal repeats	NA	2	11	0.9659	NA	1	1.7183	Viruses;Riboviria;Orthornavirae;Kitrinoviricota;Tolucaviricetes;Tolivirales;Tombusviridae	No	NA	2	1		0		Low-quality	Genome-fragment	38.33	HMM-based (lower-bound)	0	1				0	0	28.7802	25.9139	2.01272	1.27824	38.9246	40.1411	4.82262	3.65299	0	0	0	0	0	0	0	0	518.006	462.538	38.0025	25.1022	672.067
k123_1399199	4579	No terminal repeats	NA	4	11	0.835	NA	1	1.7183	Viruses;Riboviria;Orthornavirae;Pisuviricota;Stelpaviricetes;Patatavirales;Potyviridae	No	NA	4	1		0		Low-quality	Genome-fragment	41.48	HMM-based (lower-bound)	0	1				0	2.76765	0	0	179.263	179.168	18.1108	18.0496	0	0	0	0	5.80349	3.54346	0	0	0	97.6251	0	0	5301.34	5337	551.61
k123_923944	5496	No terminal repeats	NA	1	11	0.9753	NA	1	1.7183	Viruses;Riboviria;Orthornavirae;Pisuviricota;Stelpaviricetes;Patatavirales;Potyviridae	No	NA	1	1		0		Low-quality	Genome-fragment	49.68	HMM-based (lower-bound)	0	1				18.698	17.9114	0	0	4.0237	3.4028	2.62601	2.53443	0	0	0	0	0	0	5.38929	5.17115	746.441	687.334	0	0	150.858	127.603	98.8579
k123_2540332	3269	No terminal repeats	NA	1	11	0.9755	NA	1	1.7183	Viruses;Riboviria	No	NA	1	1		0		Medium-quality	Genome-fragment	55.31	HMM-based (lower-bound)	0	1				0	0	0	0	1.65913	2.00333	2.24136	1.81815	5.17083	4.78083	27.912	29.8306	0	0	0	0	0	0	0	0	39.154	46.0206	49.8443
k123_885790	2990	No terminal repeats	NA	2	11	0.9556	NA	1	1.7183	Viruses;Riboviria;Orthornavirae	No	NA	2	1		0		Medium-quality	Genome-fragment	50.59	HMM-based (lower-bound)	0	1				0	0	0	4.98926	0.774991	0	0	0	3.64138	3.51625	0	0	0	3.55227	0	0	0	0	0	105.432	16.1223	0	0
k123_2156996	2184	No terminal repeats	NA	1	11	0.9681	NA	1	1.7183	Viruses;Riboviria;Orthornavirae;Lenarviricota;Howeltoviricetes;Cryppavirales;Mitoviridae	No	NA	1	1		0		Medium-quality	Genome-fragment	62.32	HMM-based (lower-bound)	0	1				0	0	0	0	63.3431	53.4899	0	0	2.18477	3.45844	1.59642	2.16245	8.83217	4.66987	0	0	0	0	0	0	898.24	763.524	0
k123_2320194	4611	No terminal repeats	NA	3	11	0.9406	NA	1	1.7183	Viruses;Riboviria;Orthornavirae;Kitrinoviricota;Magsaviricetes;Nodamuvirales;Nodaviridae	No	NA	3	1		0		Medium-quality	Genome-fragment	65.89	HMM-based (lower-bound)	0	1				0	35.6776	0	0	9.0267	7.18676	0	0	0	0	15.9814	16.0483	0	0	69.0085	75.4427	0	1151.71	0	0	295.958	244.746	0
k123_588297	2316	No terminal repeats	NA	1	11	0.976	NA	1	1.7183	Viruses;Riboviria;Orthornavirae;Lenarviricota;Howeltoviricetes;Cryppavirales;Mitoviridae	No	NA	1	1		0		Medium-quality	Genome-fragment	66.09	HMM-based (lower-bound)	0	1				0	0	0	0	25.5239	26.6536	5.89709	5.20626	3.28966	4.02602	0	0	40.5666	31.6926	0	0	0	0	0	0	382.328	391.176	93.8734
k123_5327708	2915	No terminal repeats	NA	1	11	0.9747	NA	1	1.7183	Viruses;Riboviria;Orthornavirae;Lenarviricota;Amabiliviricetes;Wolframvirales;Narnaviridae	No	NA	1	1		0		Medium-quality	Genome-fragment	68.08	HMM-based (lower-bound)	0	1				6.84642	6.87886	0	0	0	0	3.91157	3.14151	0	1.66863	2.90603	1.84471	0	0	0	0	137.36	135.884	0	0	0	0	78.0894
k123_1413904	2395	No terminal repeats	NA	1	11	0.9763	NA	1	1.7183	Viruses;Riboviria;Orthornavirae;Lenarviricota;Howeltoviricetes;Cryppavirales;Mitoviridae	No	NA	1	1		0		Medium-quality	Genome-fragment	68.34	HMM-based (lower-bound)	0	1				0	0	0	0	10.6319	10.4429	3.24113	4.39927	0	0	0	0	15.7141	9.8582	3.64923	3.08572	0	0	0	0	165.829	168.045	53.1673
k123_1931956	2496	No terminal repeats	NA	1	11	0.9754	NA	1	1.7183	Viruses;Riboviria;Orthornavirae;Lenarviricota;Howeltoviricetes;Cryppavirales;Mitoviridae	No	NA	1	1		0		Medium-quality	Genome-fragment	71.22	HMM-based (lower-bound)	0	1				0	0	0	0	17.6326	17.2305	5.66875	7.43562	4.53773	3.62719	0	0	19.1449	13.83	0	0	0	0	0	0	289.049	281.005	93.0427
k123_19371	3113	No terminal repeats	NA	2	11	0.8927	NA	1	1.7183	Viruses;Riboviria;Orthornavirae;Lenarviricota;Miaviricetes;Ourlivirales;Botourmiaviridae	No	NA	2	1		0		Medium-quality	Genome-fragment	72.7	HMM-based (lower-bound)	0	1.05				0	0	27.6125	0	13.7613	11.7441	0	0	0	0	0	0	5.79145	4.98701	66.619	74.0286	0	0	1399.48	0	531.459	467.179	0
k123_2655473	4586	No terminal repeats	NA	2	11	0.9584	NA	1	1.7183	Viruses;Riboviria;Orthornavirae;Kitrinoviricota;Tolucaviricetes;Tolivirales;Tombusviridae	No	NA	2	1		0		Medium-quality	Genome-fragment	77.59	HMM-based (lower-bound)	0	1				0	0	0	0	42.1869	42.7114	6.55371	6.50087	0	0	15.755	16.4807	0	0	0	1.15812	0	0	0	0	1284.02	1315.77	204.362
k123_3458450	4955	No terminal repeats	NA	3	11	0.9737	NA	1	3.0346	Viruses;Riboviria;Orthornavirae	No	NA	3	2		0		Medium-quality	Genome-fragment	78.87	HMM-based (lower-bound)	0	1				0	0	8.98767	7.68037	1.359	1.32638	5.67128	4.59538	0	0	0	0	2.18638	0	0	0	0	0	323.396	278.883	47.791	46.0206	201.869
k123_2602004	4800	No terminal repeats	NA	2	11	0.9264	NA	1	1.7183	Viruses;Riboviria;Orthornavirae	No	NA	2	1		0		Medium-quality	Genome-fragment	80.92	HMM-based (lower-bound)	0	1				14.0007	13.8132	0	0	33.5208	34.1086	1.17643	0	0	0	0	0	0	0	4.95862	4.52285	464.492	461.74	0	0	1073.28	1127.51	41.5369
k123_3153761	3520	No terminal repeats	NA	1	11	0.9743	NA	1	1.7183	Viruses;Riboviria;Orthornavirae;Lenarviricota;Amabiliviricetes;Wolframvirales;Narnaviridae	No	NA	1	1		0		Medium-quality	Genome-fragment	82.2	HMM-based (lower-bound)	0	1				0	0	7.95519	8.34107	0	0	9.06479	8.58439	3.82925	4.84182	0	0	23.8251	16.2955	0	0	0	0	206.058	234.67	0	0	220.146
k123_4044002	2886	No terminal repeats	NA	2	11	0.9443	NA	1	1.7183	Viruses;Riboviria;Orthornavirae;Lenarviricota;Howeltoviricetes;Cryppavirales;Mitoviridae	No	NA	2	1		0		Medium-quality	Genome-fragment	82.35	HMM-based (lower-bound)	0	1				0	0	0	0	35.322	31.1864	30.9456	35.224	0	0	0	0	66.0237	47.8776	2.3897	1.81251	0	0	0	0	656.406	591.993	601.455
k123_1230373	2891	No terminal repeats	NA	2	11	0.9531	NA	1	1.7183	Viruses;Riboviria;Orthornavirae;Lenarviricota;Howeltoviricetes;Cryppavirales;Mitoviridae	No	NA	2	1		0		Medium-quality	Genome-fragment	82.49	HMM-based (lower-bound)	0	1				0	0	0	0	15.2863	15.8559	3.93928	4.66289	4.63129	6.79684	0	0	18.3058	11.8156	0	0	0	0	0	0	302.868	301.923	80.5816
k123_844085	4093	No terminal repeats	NA	4	11	0.9754	NA	1	3.4366	Viruses;Riboviria;Orthornavirae;Pisuviricota;Pisoniviricetes;Sobelivirales;Solemoviridae	No	NA	4	2		0		Medium-quality	Genome-fragment	85.34	HMM-based (lower-bound)	0	1				0	0	31.4194	35.7737	35.5222	35.9964	0	0	0	0	0	0	15.5801	11.784	22.0274	22.9314	0	0	867.16	1003.3	953.516	989.444	0
k123_3413130	6289	No terminal repeats	NA	1	11	0.9761	NA	1	1.7183	Viruses;Riboviria;Orthornavirae;Negarnaviricota;Ellioviricetes;Bunyavirales;Phenuiviridae	No	NA	1	1		0		Not-determined	Genome-fragment	NA	NA	0	1				8.37795	6.85837	0	0	1.77907	1.3974	1.38248	0	0	0	0	0	0	0	1.00943	0	372.317	304.749	0	0	83.4902	61.3609	60.6439
k123_772875	5653	No terminal repeats	NA	1	11	0.9721	NA	1	1.7183	Viruses;Riboviria;Orthornavirae;Pisuviricota;Stelpaviricetes;Patatavirales;Potyviridae	No	NA	1	1		0		Not-determined	Genome-fragment	NA	NA	0	1				0	0	0	0	0	0	125.781	120.96	10.6804	9.67636	0	0	6.77838	4.44247	7.28204	7.25863	0	0	0	0	0	0	4752.65
k123_4207776	2015	No terminal repeats	NA	1	11	0.9733	NA	1	1.7183	Viruses;Riboviria;Orthornavirae;Pisuviricota;Duplopiviricetes;Durnavirales;Partitiviridae	No	NA	1	1		0		Not-determined	Genome-fragment	NA	NA	0	1				0	0	0	0	8.69631	8.57055	4.82362	6.71696	1.75724	0	0	0	67.3277	44.2254	0	0	0	0	0	0	108.825	111.565	67.2898
k123_119580	9420	No terminal repeats	NA	4	11	0.9656	NA	2	3.4366	Viruses;Riboviria;Orthornavirae;Pisuviricota;Pisoniviricetes;Picornavirales;Picornaviridae	No	NA	4	3		0		High-quality	High-quality	98.04	AAI-based (high-confidence)	0	1				0	0	0	0	3.13667	3.51359	5.6915	5.9266	0	0	0	0	22.2302	16.1078	0	0	0	0	0	0	206.135	240.562	379.647
k123_2737666	9343	No terminal repeats	NA	2	11	0.9793	NA	2	3.4366	Viruses;Riboviria;Orthornavirae;Pisuviricota;Pisoniviricetes;Picornavirales	No	NA	2	2		0		High-quality	High-quality	99.83	AAI-based (high-confidence)	0	1				0	0	0	0	339.947	348.532	5.32283	5.64546	3.13803	4.01106	0	0	0	0	0	0	0	0	0	0	21277.9	22021.6	356.387
k123_2432615	8977	No terminal repeats	NA	2	11	0.9382	NA	1	1.7183	Viruses;Riboviria;Orthornavirae;Pisuviricota;Pisoniviricetes;Picornavirales;Picornaviridae	No	NA	2	1		0		High-quality	High-quality	99.83	AAI-based (high-confidence)	0	1				0	0	0	0	25.1978	26.0379	2.34637	1.8926	0	0	0	0	7.39444	5.12262	0	0	0	0	0	0	1533.92	1582.83	157.01
k123_3161915	9771	No terminal repeats	NA	2	11	0.9128	NA	1	1.7183	Viruses;Riboviria;Orthornavirae;Pisuviricota;Pisoniviricetes;Picornavirales;Picornaviridae	No	NA	2	1		0		High-quality	High-quality	100	AAI-based (high-confidence)	0	1				0	0	0	0	1.22378	1.28178	6.61946	8.3164	3.43956	3.06633	0	0	0	0	0	0	0	0	0	0	86.945	92.0413	474.352
k123_934325	9634	No terminal repeats	NA	1	11	0.9718	NA	1	1.7183	Viruses;Riboviria;Orthornavirae;Pisuviricota;Pisoniviricetes;Picornavirales;Picornaviridae	No	NA	1	1		0		High-quality	High-quality	100	AAI-based (high-confidence)	0	1				0	0	0	0	3.14411	3.61598	266.848	269.059	0	0	0	2.39647	0	0	0	0	0	0	0	0	210.165	241.957	17216.2
k123_5347852	9515	No terminal repeats	NA	2	11	0.9765	NA	1	3.4366	Viruses;Riboviria;Orthornavirae;Pisuviricota;Pisoniviricetes;Picornavirales	No	NA	2	1		0		High-quality	High-quality	100	AAI-based (high-confidence)	0	1				0	0	0	0	6.01261	6.40117	25.884	26.0691	0	0	0	0	0	0	2.88173	3.17858	0	0	0	0	393.268	426.04	1672.28
k123_3341873	9052	No terminal repeats	NA	1	11	0.9726	NA	1	1.7183	Viruses;Riboviria;Orthornavirae;Pisuviricota;Pisoniviricetes;Picornavirales	No	NA	1	1		0		High-quality	High-quality	100	AAI-based (high-confidence)	0	1				0	0	11.3842	11.2598	32.4771	32.7097	21.9102	24.41	0	0	0	0	0	0	0	0	0	0	721.202	731.219	1945.03	1988.65	1316.72
k123_1617951	9009	No terminal repeats	NA	1	11	0.9702	NA	1	1.7183	Viruses;Riboviria;Orthornavirae;Pisuviricota;Pisoniviricetes;Picornavirales	No	NA	1	1		0		High-quality	High-quality	100	AAI-based (high-confidence)	0	1				0	0	0	0	0	0	16.1528	17.3408	3.57523	4.65042	0	0	2.02817	0	0	0	0	0	0	0	0	0	1015.16
k123_1269330	7527	No terminal repeats	NA	2	11	0.9805	NA	1	3.4366	Viruses;Riboviria;Orthornavirae;Pisuviricota;Pisoniviricetes;Picornavirales	No	NA	2	2		0		High-quality	High-quality	100	AAI-based (high-confidence)	0	1				0	0	6.67069	0	0	0	214.648	233.473	0	0	0	0	558.512	377.237	0	0	0	0	343.43	0	0	0	10675
k123_668071	4929	No terminal repeats	NA	4	11	0.9754	NA	2	3.4366	Viruses;Riboviria;Orthornavirae;Kitrinoviricota;Tolucaviricetes;Tolivirales;Tombusviridae	No	NA	4	3		0		High-quality	High-quality	100	AAI-based (high-confidence)	0	1				0	0	0	0	4.37574	4.3082	1.69036	2.08415	0	0	0	0	0	0	1.06975	1.73586	0	0	0	0	153.737	140.851	58.9824
k123_4844678	6193	No terminal repeats	NA	1	11	0.9745	NA	1	1.7183	Viruses;Riboviria;Orthornavirae;Negarnaviricota;Ellioviricetes;Bunyavirales;Phenuiviridae	No	NA	1	1		0		Medium-quality	Genome-fragment	50.37	AAI-based (high-confidence)	0	1				4.70512	4.10484	0	0	0	0	0	0	1.68966	0	0	2.93266	0	0	0	0	200.617	175.461	0	0	0	0	0
k123_236942	6243	No terminal repeats	NA	2	11	0.9409	NA	1	1.7183	Viruses;Riboviria;Orthornavirae;Negarnaviricota;Ellioviricetes;Bunyavirales;Phenuiviridae	No	NA	2	1		0		Medium-quality	Genome-fragment	51.33	AAI-based (high-confidence)	0	1				0	0	0	0	1.53344	0	0	2.06353	0	1.33243	0	0	0	0	0	0	0	0	0	0	70.247	0	0
k123_2049009	6303	No terminal repeats	NA	1	11	0.9619	NA	1	1.7183	Viruses;Riboviria;Orthornavirae;Negarnaviricota;Ellioviricetes;Bunyavirales;Phenuiviridae	No	NA	1	1		0		Medium-quality	Genome-fragment	51.72	AAI-based (high-confidence)	0	1				0	0	0	0	1.67136	1.92826	4.5764	4.43924	0	0	0	0	21.5611	15.7712	0	0	0	0	0	0	71.3985	82.2793	198.546
k123_3361609	3697	No terminal repeats	NA	1	11	0.9745	NA	1	1.7183	Viruses;Riboviria;Orthornavirae	No	NA	1	1		0		Medium-quality	Genome-fragment	56.65	AAI-based (high-confidence)	0	1				0	2.9401	0	0	1.13739	0	2.11503	1.97201	0	0	0	0	0	0	0	0	0	72.5592	0	0	32.8203	0	56.4902
k123_946607	5340	No terminal repeats	NA	1	11	0.9759	NA	1	1.7183	Viruses;Riboviria;Orthornavirae;Pisuviricota;Pisoniviricetes;Picornavirales;Picornaviridae	No	NA	1	1		0		Medium-quality	Genome-fragment	68.69	AAI-based (high-confidence)	0	1				0	0	25.4808	23.4352	8.21118	8.65977	0	0	0	0	0	0	0	0	8.94652	9.21747	0	0	990.222	860.457	316.111	328.42	0
k123_5195423	3532	No terminal repeats	NA	2	11	0.8705	NA	1	1.7183	Viruses;Riboviria;Orthornavirae	No	NA	2	1		0		Medium-quality	Genome-fragment	73.57	AAI-based (high-confidence)	0	1				0	0	0	0	2.3502	2.28433	1.87208	1.94975	0	0	0	0	0	0	1.13039	0	0	0	0	0	55.2763	56.4799	47.3521
k123_2580982	2919	No terminal repeats	NA	1	11	0.9734	NA	1	1.7183	Viruses;Riboviria;Orthornavirae;Kitrinoviricota;Magsaviricetes;Nodamuvirales;Nodaviridae	No	NA	1	1		0		Medium-quality	Genome-fragment	73.89	AAI-based (high-confidence)	0	1				0	0	3.62612	0	0	0	9.58028	12.2109	3.90824	3.93902	0	0	0	0	0	0	0	0	71.5478	0	0	0	193.562
k123_2745547	3253	No terminal repeats	NA	2	11	0.9729	NA	1	1.7183	Viruses;Riboviria;Orthornavirae;Pisuviricota;Duplopiviricetes;Durnavirales;Partitiviridae	No	NA	2	1		0		Medium-quality	Genome-fragment	85.25	AAI-based (high-confidence)	0	1				0	0	0	0	0	0	3.60567	5.84698	0	0	0	0	3.77579	0	10.4596	11.9463	0	0	0	0	0	0	81.4124
k123_2553379	8679	No terminal repeats	NA	3	11	0.978	NA	1	3.4366	Viruses;Riboviria;Orthornavirae;Pisuviricota;Pisoniviricetes;Picornavirales;Dicistroviridae	No	NA	3	2		0		High-quality	High-quality	93.11	AAI-based (medium-confidence)	0	1				0	0	12.891	10.1612	20.6471	20.7731	11.2676	11.9494	0	0	0	0	0	0	0	0	0	0	772.717	666.599	1211.47	1225.13	668.744
k123_1956665	2154	No terminal repeats	NA	1	11	0.9703	NA	1	1.7183	Viruses;Riboviria;Orthornavirae;Lenarviricota;Howeltoviricetes;Cryppavirales;Mitoviridae	No	NA	1	1		0		High-quality	High-quality	95.52	AAI-based (medium-confidence)	0	1				0	0	0	0	0	0.733799	0	0	0	2.66041	5.20701	5.02378	0	0	0	0	0	0	0	0	0	11.1565	0
k123_126894	2951	No terminal repeats	NA	1	11	0.9753	NA	1	1.7183	Viruses;Riboviria;Orthornavirae;Lenarviricota;Amabiliviricetes;Wolframvirales;Narnaviridae	No	NA	1	1		0		High-quality	High-quality	96.37	AAI-based (medium-confidence)	0	1				0	0	0	0	1.16033	0	0	2.60236	0	0	0	0	0	0	1.82309	2.2398	0	0	0	0	24.7592	0	0
k123_2407996	3860	No terminal repeats	NA	4	11	0.9068	NA	1	1.7183	Viruses;Riboviria;Orthornavirae;Kitrinoviricota;Tolucaviricetes;Tolivirales;Tombusviridae	No	NA	4	3		0		High-quality	High-quality	96.56	AAI-based (medium-confidence)	0	1				0	0	0	0	7.41995	9.37267	7.42906	7.86736	2.00495	0	0	0	0	0	0	0	0	0	0	0	196.922	247.535	201.869
k123_2498034	2300	No terminal repeats	NA	1	11	0.9746	NA	1	1.7183	Viruses;Riboviria;Orthornavirae;Lenarviricota;Miaviricetes;Ourlivirales;Botourmiaviridae	No	NA	1	1		0		High-quality	High-quality	96.66	AAI-based (medium-confidence)	0	1				0	0	0	0	0	0	115.141	116.991	1.61219	1.75521	0	0	0	1.89386	0	0	0	0	0	0	0	0	1757.84
k123_1279778	2395	No terminal repeats	NA	1	11	0.9733	NA	1	1.7183	Viruses;Riboviria;Orthornavirae;Lenarviricota;Miaviricetes;Ourlivirales;Botourmiaviridae	No	NA	1	1		0		High-quality	High-quality	96.83	AAI-based (medium-confidence)	0	1				0	0	0	0	3.55089	2.8745	0	0	0	0	3.26043	5.05091	0	0	10.3159	8.5976	0	0	0	0	56.4279	47.4152	0
k123_5109514	7292	No terminal repeats	NA	2	11	0.9802	NA	1	3.4366	Viruses;Riboviria;Orthornavirae;Kitrinoviricota;Alsuviricetes;Hepelivirales;Hepeviridae	No	NA	2	2		0		High-quality	High-quality	97.33	AAI-based (medium-confidence)	0	1				22.5443	22.8494	0	0	0	0	0	0	0	0	0	2.34923	0	0	15.607	14.414	1115.14	1121.37	0	0	0	0	0
k123_1609769	3834	No terminal repeats	NA	3	11	0.947	NA	1	1.7183	Viruses;Riboviria;Orthornavirae;Kitrinoviricota;Tolucaviricetes;Tolivirales;Tombusviridae	No	NA	3	2		0		High-quality	High-quality	98.24	AAI-based (medium-confidence)	0	1				8.53715	8.15855	0	0	3.76981	3.27874	0	0	0	0	0	3.04729	0	0	0	0	233.15	217.678	0	0	97.3093	88.5549	0
k123_1704653	6310	No terminal repeats	NA	2	11	0.9783	NA	1	3.4322	Viruses;Riboviria;Orthornavirae	No	NA	2	1		0		High-quality	High-quality	98.54	AAI-based (medium-confidence)	0	1				0	0	0	0	14.0172	14.828	8.8357	9.43828	0	0	0	0	3.75842	3.52213	0	0	0	0	0	0	597.675	635.224	381.309
k123_120704	9102	No terminal repeats	NA	2	11	0.9789	NA	2	3.4366	Viruses;Riboviria;Orthornavirae;Pisuviricota;Pisoniviricetes;Picornavirales	No	NA	2	2		0		High-quality	High-quality	100	AAI-based (medium-confidence)	0	1				0	0	6.92821	0	6.33117	5.14735	22.2941	22.1155	0	0	0	0	0	0	0	0	0	0	449.32	0	385.207	314.474	1369.06
k123_1532372	8584	No terminal repeats	NA	1	11	0.9745	NA	1	1.7183	Viruses;Riboviria;Orthornavirae;Pisuviricota;Pisoniviricetes;Picornavirales;Picornaviridae	No	NA	1	1		0		High-quality	High-quality	100	AAI-based (medium-confidence)	0	1				0	0	0	0	1.50152	0	158.049	158.555	0	0	0	0	9.55878	5.98308	0	0	0	0	0	0	92.7029	0	9089.94
k123_825843	6802	No terminal repeats	NA	3	11	0.972	NA	2	3.4366	Viruses;Riboviria;Orthornavirae	No	NA	3	2		0		High-quality	High-quality	100	AAI-based (medium-confidence)	0	1				0	0	0	0	1.26054	0	18.6947	19.3809	2.09799	2.77604	0	0	0	0	0	0	0	0	0	0	64.489	0	865.629
k123_2618978	5611	No terminal repeats	NA	3	11	0.8757	NA	1	1.7183	Viruses;Riboviria;Orthornavirae;Lenarviricota	No	NA	3	1		0		High-quality	High-quality	100	AAI-based (medium-confidence)	0	1.01				20.9396	23.0663	0	0	0	0	0	0	0	0	24.8244	26.1626	0	0	172.38	176.588	800.662	889.18	0	0	0	0	0
k123_1926989	5585	No terminal repeats	NA	2	11	0.9695	NA	1	1.7183	Viruses;Riboviria;Orthornavirae;Lenarviricota	No	NA	2	1		0		High-quality	High-quality	100	AAI-based (medium-confidence)	0	1				0	0	0	0	4.71678	4.39694	2.51743	2.3009	0	0	0	0	0	0	1.98887	2.20902	0	0	0	0	181.375	172.229	103.012
k123_4236081	5497	No terminal repeats	NA	2	11	0.9795	NA	2	3.4366	Viruses;Riboviria;Orthornavirae;Kitrinoviricota;Magsaviricetes;Nodamuvirales;Nodaviridae	No	NA	2	2		0		High-quality	High-quality	100	AAI-based (medium-confidence)	0	1				1197.55	1165.73	0	0	10.923	9.59232	22.9027	20.4099	0	0	0	0	0	0	0	0	44716	43398.3	0	0	400.753	360.495	851.507
k123_2773847	5193	No terminal repeats	NA	5	11	0.9743	NA	2	3.4366	Viruses;Riboviria;Orthornavirae;Kitrinoviricota;Tolucaviricetes;Tolivirales;Tombusviridae	No	NA	5	3		0		High-quality	High-quality	100	AAI-based (medium-confidence)	0	1				0	0	40.7278	35.1464	0	0	6.14438	6.32036	0	0	4.04738	3.48826	0	0	0	0	0	0	1430.96	1268.58	0	0	221.807
k123_2928756	4971	No terminal repeats	NA	4	11	0.9661	NA	2	3.4366	Viruses;Riboviria;Orthornavirae;Kitrinoviricota;Tolucaviricetes;Tolivirales;Tombusviridae	No	NA	4	2		0		High-quality	High-quality	100	AAI-based (medium-confidence)	0	1				0	0	55.899	60.7078	25.631	24.8476	0	0	3.29177	2.33864	0	0	0	0	0	0	0	0	1926.07	2050.81	851.025	835.344	0
k123_4458599	4290	No terminal repeats	NA	2	11	0.9792	NA	2	3.4366	Viruses;Riboviria;Orthornavirae	No	NA	2	2		0		High-quality	High-quality	100	AAI-based (medium-confidence)	0	1				0	0	0	5.48147	2.21382	1.81752	13.1922	10.2588	0	0	0	0	0	0	0	0	0	0	0	163.249	67.9438	58.5717	389.616
k123_1615530	4191	No terminal repeats	NA	5	11	0.9696	NA	2	3.4366	Viruses;Riboviria;Orthornavirae;Kitrinoviricota;Tolucaviricetes;Tolivirales;Tombusviridae	No	NA	5	3		0		High-quality	High-quality	100	AAI-based (medium-confidence)	0	1				6.6447	7.31121	0	0	0	0	0	0	0	0	3.65857	3.44124	0	0	1.36168	1.05365	200.617	207.124	0	0	0	0	0
k123_3384687	4178	No terminal repeats	NA	2	11	0.9686	NA	1	1.7183	Viruses;Riboviria;Orthornavirae;Lenarviricota	No	NA	2	2		0		High-quality	High-quality	100	AAI-based (medium-confidence)	0	1				0	0	0	0	0	0	0	0	31.441	33.2085	99.4901	99.9902	2.77206	0	0	0	0	0	0	0	0	0	0
k123_325907	3418	No terminal repeats	NA	1	11	0.9749	NA	1	1.7183	Viruses;Riboviria;Orthornavirae;Lenarviricota;Amabiliviricetes;Wolframvirales;Narnaviridae	No	NA	1	1		0		High-quality	High-quality	100	AAI-based (medium-confidence)	0	1				0	0	11.0243	8.42064	0	0	4.39027	3.98543	0	0	0	0	44.1746	34.1845	0	0	0	0	248.986	204.061	0	0	103.842
k123_2510630	3384	No terminal repeats	NA	1	11	0.9752	NA	1	1.7183	Viruses;Riboviria;Orthornavirae;Lenarviricota;Amabiliviricetes;Wolframvirales;Narnaviridae	No	NA	1	1		0		High-quality	High-quality	100	AAI-based (medium-confidence)	0	1				0	0	0	0	11.8082	10.9062	2.35194	2.10389	0	0	0	0	3.79578	0	0	0	0	0	0	0	267.169	241.26	56.4902
k123_2688843	2793	No terminal repeats	NA	1	11	0.9745	NA	1	1.7183	Viruses;Riboviria;Orthornavirae;Lenarviricota	No	NA	1	1		0		High-quality	High-quality	100	AAI-based (medium-confidence)	0	1				0	0	0	0	1.79054	3.08519	28.3763	27.756	7.04946	10.6047	0	0	0	0	0	0	0	0	0	0	36.2751	55.7826	527.519
k123_4136708	2542	No terminal repeats	NA	2	11	0.9561	NA	1	1.7183	Viruses;Riboviria;Orthornavirae;Lenarviricota;Howeltoviricetes;Cryppavirales;Mitoviridae	No	NA	2	1		0		High-quality	High-quality	100	AAI-based (medium-confidence)	0	1				0	0	0	0	11.651	9.96451	4.89545	4.39302	0	0	0	0	1.76349	0	0	0	0	0	0	0	183.679	161.77	78.0894
k123_706815	2414	No terminal repeats	NA	1	11	0.9756	NA	1	1.7183	Viruses;Riboviria;Orthornavirae;Lenarviricota;Amabiliviricetes;Wolframvirales;Narnaviridae	No	NA	1	1		0		High-quality	High-quality	100	AAI-based (medium-confidence)	0	1				0	0	0	0	1.44108	0	1.94848	3.25879	0	0	0	0	1.96096	0	0	0	0	0	0	0	23.0318	0	31.5681
k123_4660700	2352	No terminal repeats	NA	1	11	0.9754	NA	1	1.7183	Viruses;Riboviria;Orthornavirae;Pisuviricota;Pisoniviricetes;Picornavirales	No	NA	1	1		0		Low-quality	Genome-fragment	26.26	AAI-based (medium-confidence)	0	1				0	0	0	0	1.33459	0	0	0	1.82625	0	0	1.35385	0	0	0	0	0	0	0	0	20.7286	0	0
k123_3559731	2253	No terminal repeats	NA	3	11	0.9551	NA	1	1.7183	Viruses;Riboviria;Orthornavirae;Kitrinoviricota;Tolucaviricetes;Tolivirales;Tombusviridae	No	NA	3	1		0		Medium-quality	Genome-fragment	53.53	AAI-based (medium-confidence)	0	1				0	0	0	0	3.73736	3.19847	7.10249	6.88357	3.50661	0	0	0	0	0	0	0	0	0	0	0	57.0037	53.6908	105.504
k123_2130428	5541	No terminal repeats	NA	3	11	0.9767	NA	1	3.4366	Viruses;Riboviria;Orthornavirae;Pisuviricota;Pisoniviricetes;Picornavirales	No	NA	3	2		0		Medium-quality	Genome-fragment	59.69	AAI-based (medium-confidence)	0	1				0	0	0	0	0.905278	1.18003	1.81287	1.81029	0	0	0	0	0	0	1.61185	1.44105	0	0	0	0	39.154	45.3234	72.2742
k123_319156	7272	No terminal repeats	NA	1	11	0.9633	NA	1	1.7183	Viruses;Riboviria;Orthornavirae;Negarnaviricota;Ellioviricetes;Bunyavirales;Phenuiviridae	No	NA	1	1		0		Medium-quality	Genome-fragment	64.32	AAI-based (medium-confidence)	0	1				0	0	0	0	11.1029	11.9605	4.78309	5.37586	0	0	5.81405	4.53511	0	0	0	0	0	0	0	0	537.216	578.745	236.76
k123_2238121	2612	No terminal repeats	NA	2	11	0.9664	NA	1	1.7183	Viruses;Riboviria;Orthornavirae;Lenarviricota	No	NA	2	1		0		Medium-quality	Genome-fragment	68.95	AAI-based (medium-confidence)	0	1				0	0	0	0	3.00904	3.14202	45.422	44.5646	1.68663	0	0	0	0	0	0	0	0	0	0	0	52.9731	55.7826	783.386
k123_337826	3178	No terminal repeats	NA	3	11	0.9508	NA	1	1.7183	Viruses;Riboviria;Orthornavirae;Kitrinoviricota;Tolucaviricetes;Tolivirales;Tombusviridae	No	NA	3	2		0		Medium-quality	Genome-fragment	75.18	AAI-based (medium-confidence)	0	1.02				0	0	0	0	5.59404	5.26932	9.96098	12.7573	0	0	0	0	0	0	1.15375	0	0	0	0	0	125.523	113.657	214.331
k123_594959	3337	No terminal repeats	NA	1	11	0.969	NA	1	1.7183	Viruses;Riboviria;Orthornavirae;Kitrinoviricota;Magsaviricetes;Nodamuvirales;Nodaviridae	No	NA	1	1		0		Medium-quality	Genome-fragment	76.48	AAI-based (medium-confidence)	0	1				0	3.29427	0	0	3.3304	3.96366	0	0	0	0	0	0	19.4198	15.8314	0	0	0	88.3903	0	0	78.3081	92.0413	0
k123_1118289	2776	No terminal repeats	NA	1	11	0.9755	NA	1	1.7183	Viruses;Riboviria;Orthornavirae;Lenarviricota	No	NA	1	1		0		Medium-quality	Genome-fragment	76.58	AAI-based (medium-confidence)	0	1				3.13838	0	0	0	44.1028	45.7234	1.78123	0	0	0	0	0	0	0	0	0	59.643	0	0	0	827.993	840.923	36.5525
k123_1023616	2187	No terminal repeats	NA	2	11	0.9699	NA	1	1.7183	Viruses;Riboviria;Orthornavirae;Lenarviricota;Howeltoviricetes;Cryppavirales;Mitoviridae	No	NA	2	1		0		Medium-quality	Genome-fragment	82.83	AAI-based (medium-confidence)	0	1				0	0	0	0	3.19176	4.67705	1.01359	0	0	0	0	0	0	0	1.25263	0	0	0	0	0	49.5183	66.9391	14.9533
k123_5362457	7782	No terminal repeats	NA	2	11	0.981	NA	1	3.4366	Viruses;Riboviria;Orthornavirae;Kitrinoviricota;Alsuviricetes;Hepelivirales;Hepeviridae	No	NA	2	2		0		Medium-quality	Genome-fragment	84.89	AAI-based (medium-confidence)	0	1				0	0	0	0	3.38178	4.25701	3.79057	3.12026	0	0	0	0	6.22438	3.69776	0	0	0	0	0	0	183.103	225.92	211.838
k123_1099156	3049	No terminal repeats	NA	1	11	0.9748	NA	1	1.7183	Viruses;Riboviria;Orthornavirae;Lenarviricota	No	NA	1	1		0		Medium-quality	Genome-fragment	86.78	AAI-based (medium-confidence)	0	1				0	0	35.6895	36.5452	0	0	5.55353	5.98085	2.01044	2.18785	0	0	0	0	0	0	0	0	766.993	755.026	0	0	117.134
k123_559889	2335	No terminal repeats	NA	1	11	0.977	NA	1	1.7183	Viruses;Riboviria;Orthornavirae;Lenarviricota;Howeltoviricetes;Cryppavirales;Mitoviridae	No	NA	1	1		0		Medium-quality	Genome-fragment	88.52	AAI-based (medium-confidence)	0	1				0	0	0	0	1.19735	0	0	0	0	0	4.56454	4.49251	0	0	1.22819	1.35532	0	0	0	0	18.4254	0	0
k123_5077446	2344	No terminal repeats	NA	1	15	0.9765	NA	1	1.7183	Viruses;Riboviria;Orthornavirae;Lenarviricota;Howeltoviricetes;Cryppavirales;Mitoviridae	No	NA	1	1		0		Medium-quality	Genome-fragment	89.86	AAI-based (medium-confidence)	0	1				0	0	0	0	2.31826	1.71342	2.74153	3.51343	0	0	0	0	2.63593	0	0	0	0	0	0	0	37.4267	29.2859	46.5214
k123_3305741	3524	DTR	NA	2	11	0.9525	NA	1	1.7183	Viruses;Riboviria;Orthornavirae;Lenarviricota;Amabiliviricetes;Wolframvirales;Narnaviridae	No	NA	2	1		0		Complete	High-quality	100	DTR (high-confidence)	0	1.03				0	0	0	0	313.174	300.815	111	130.442	0	0	0	0	50.2738	31.5797	0	0	0	0	0	0	7241.77	6949.12	2520.46
k123_5325021	5350	No terminal repeats	NA	2	11	0.9575	NA	1	1.7183	Viruses;Riboviria	No	NA	2	1		0		High-quality	High-quality	90.52	HMM-based (lower-bound)	0	1				8.64623	8.15308	0	0	5.52597	6.34041	0	0	0	0	0	2.80192	0	0	0	0	327.133	319.26	0	0	203.831	228.011	0
k123_3437514	5696	No terminal repeats	NA	2	11	0.9575	NA	1	1.7183	Viruses;Riboviria;Orthornavirae;Pisuviricota;Stelpaviricetes;Patatavirales;Potyviridae	No	NA	2	1		0		High-quality	High-quality	96.03	HMM-based (lower-bound)	0	1				3.84563	4.88019	9.52853	11.1181	0	0	42.6597	44.0426	0	0	0	0	0	0	0	0	162.663	196.569	380.635	442.132	0	0	1635.72
k123_4082577	10504	No terminal repeats	NA	2	11	0.9665	NA	1	1.7183	Viruses;Riboviria;Orthornavirae;Pisuviricota;Pisoniviricetes;Picornavirales;Picornaviridae	No	NA	2	2		0		High-quality	High-quality	98.76	HMM-based (lower-bound)	0	1				0	0	0	0	23.7748	24.7833	1.6711	1.97079	0	0	0	0	1.91227	0	0	0	0	0	0	0	1674.99	1739.02	134.58
k123_4093002	9305	No terminal repeats	NA	2	11	0.9767	NA	1	3.4366	Viruses;Riboviria;Orthornavirae;Pisuviricota;Pisoniviricetes;Picornavirales;Picornaviridae	No	NA	2	1		0		High-quality	High-quality	100	HMM-based (lower-bound)	0	1				0	0	0	0	2.48004	2.22302	16.3731	15.5173	0	0	0	0	16.1658	10.9792	0	0	0	0	0	0	158.344	151.31	1017.65
k123_2308183	6614	No terminal repeats	NA	1	11	0.9743	NA	1	1.7183	Viruses;Riboviria;Orthornavirae;Pisuviricota;Pisoniviricetes;Sobelivirales;Barnaviridae	No	NA	1	1		0		High-quality	High-quality	100	HMM-based (lower-bound)	0	1				0	2.69616	0	0	5.17781	4.67174	12.6257	12.5005	0	0	0	0	0	0	0	0	0	137.203	0	0	236.076	217.552	567.394
k123_218603	5932	No terminal repeats	NA	4	11	0.9382	NA	1	1.7183	Viruses;Riboviria;Orthornavirae	No	NA	4	2		0		High-quality	High-quality	100	HMM-based (lower-bound)	0	1				0	0	0	0	0	0	5.2274	4.69329	13.9877	13.7476	0	0	0	0	32.9426	32.3866	0	0	0	0	0	0	212.669
k123_4263941	5289	No terminal repeats	NA	2	11	0.9688	NA	1	1.7183	Viruses;Riboviria;Orthornavirae;Lenarviricota;Amabiliviricetes;Wolframvirales;Narnaviridae	No	NA	2	1		0		High-quality	High-quality	100	HMM-based (lower-bound)	0	1				0	0	0	0	8.88429	8.9304	7.49947	8.69592	0	0	0	0	4.46557	2.52062	0	0	0	0	0	0	320.718	323.539	280.79
k123_1202939	5024	No terminal repeats	NA	2	11	0.9653	NA	1	1.7183	Viruses;Riboviria;Orthornavirae	No	NA	2	1		0		High-quality	High-quality	100	HMM-based (lower-bound)	0	1				0	0	4.33323	0	0	0	2.41404	2.88199	0	0	0	0	3.28422	1.79624	0	0	0	0	168.853	0	0	0	84.7353
k123_3607908	2471	No terminal repeats	NA	1	11	0.9627	NA	1	1.7183	Viruses;Riboviria;Orthornavirae;Negarnaviricota;Monjiviricetes;Mononegavirales;Rhabdoviridae	No	NA	1	1		0		Low-quality	Genome-fragment	1.3	HMM-based (lower-bound)	0	1				0	0	0	0	0	0	14.1785	14.3493	7.5023	9.29135	0	0	48.5895	38.1198	0	0	0	0	0	0	0	0	240.083
k123_3218064	2418	No terminal repeats	NA	1	11	0.9713	NA	1	1.7183	Viruses;Riboviria;Orthornavirae;Kitrinoviricota;Alsuviricetes;Martellivirales;Endornaviridae	No	NA	1	1		0		Low-quality	Genome-fragment	1.35	HMM-based (lower-bound)	0	1				0	0	0	0	2.03843	2.21702	2.20814	1.57592	0	0	0	0	2.49618	3.97269	0	0	0	0	0	0	35.1235	36.956	35.7218
k123_1502831	7310	No terminal repeats	NA	3	11	0.9785	NA	1	3.4366	Viruses;Riboviria;Orthornavirae;Kitrinoviricota;Alsuviricetes;Hepelivirales;Hepeviridae	No	NA	3	2		0		Low-quality	Genome-fragment	5.6	HMM-based (lower-bound)	0	1				0	0	0	0	1.85384	1.46833	0	0	2.07464	2.23866	0	0	0	0	5.59193	4.85332	0	0	0	0	96.7335	76.0038	0
k123_1946549	16280	No terminal repeats	NA	1	11	0.9608	NA	1	1.7183	Viruses;Riboviria;Orthornavirae;Kitrinoviricota;Alsuviricetes;Martellivirales;Endornaviridae	No	NA	1	1		0		Low-quality	Genome-fragment	9.12	HMM-based (lower-bound)	0	1				4.82444	5.3348	0	0	0	0	0	0	0	0	5.80385	6.21366	0	0	1.19385	1.24464	567.512	626.648	0	0	0	0	0
k123_3412704	2224	No terminal repeats	NA	1	11	0.9649	NA	1	1.7183	Viruses;Riboviria;Orthornavirae;Pisuviricota;Pisoniviricetes;Picornavirales;Picornaviridae	No	NA	1	1		0		Low-quality	Genome-fragment	21.56	HMM-based (lower-bound)	0	1				58.1317	63.0359	0	0	6.60881	7.4374	0	0	0	0	0	0	0	0	20.6926	21.1031	836.809	910.288	0	0	93.8545	108.079	0
k123_1516306	2414	No terminal repeats	NA	1	11	0.9706	NA	1	1.7183	Viruses;Riboviria;Orthornavirae;Pisuviricota;Pisoniviricetes;Picornavirales;Picornaviridae	No	NA	1	1		0		Low-quality	Genome-fragment	21.87	HMM-based (lower-bound)	0	1				2.74296	2.22279	0	0	1.19353	0	8.56321	9.39474	0	0	0	0	0	0	0	0	43.3767	38.2585	0	0	20.1528	0	142.056
k123_3198263	2451	No terminal repeats	NA	2	11	0.9545	NA	1	1.7183	Viruses;Riboviria;Orthornavirae;Pisuviricota	No	NA	2	1		0		Low-quality	Genome-fragment	22.2	HMM-based (lower-bound)	0	1				0	0	0	0	1.11875	1.62598	0	0	0	0	0	0	9.86664	5.08102	6.26376	5.80464	0	0	0	0	20.1528	32.075	0
k123_1305139	2775	No terminal repeats	NA	2	11	0.9696	NA	1	1.7183	Viruses;Riboviria;Orthornavirae;Pisuviricota	No	NA	2	1		0		Low-quality	Genome-fragment	25.14	HMM-based (lower-bound)	0	1				0	0	0	0	1.58981	2.27239	0	0	0	0	0	0	4.93341	4.06953	1.23136	0	0	0	0	0	30.5171	45.3234	0
k123_714279	2898	No terminal repeats	NA	2	11	0.969	NA	1	1.7183	Viruses;Riboviria;Orthornavirae;Pisuviricota	No	NA	2	1		0		Low-quality	Genome-fragment	26.25	HMM-based (lower-bound)	0	1				0	0	0	0	3.25533	4.05438	2.12254	1.76738	0	0	0	0	1.88911	0	0	0	0	0	0	0	65.6406	82.2793	43.1984
k123_5439692	3211	No terminal repeats	NA	2	11	0.9691	NA	1	1.7183	Viruses;Riboviria;Orthornavirae;Pisuviricota;Pisoniviricetes;Picornavirales;Dicistroviridae	No	NA	2	1		0		Low-quality	Genome-fragment	27.63	HMM-based (lower-bound)	0	1				0	2.23504	0	0	0.864045	0	6.4149	4.67939	0	0	0	0	0	0	0	0	0	52.7703	0	0	19.0012	0	137.072
k123_3508448	3162	No terminal repeats	NA	2	11	0.9558	NA	1	1.7183	Viruses;Riboviria;Orthornavirae;Pisuviricota	No	NA	2	1		0		Low-quality	Genome-fragment	28.64	HMM-based (lower-bound)	0	1				0	0	0	0	0	1.39167	0	0	0	0	0	0	0	2.55698	1.127	0	0	0	0	0	0	32.075	0
k123_4528577	3186	No terminal repeats	NA	1	11	0.9705	NA	1	1.7183	Viruses;Riboviria;Orthornavirae;Pisuviricota;Pisoniviricetes;Picornavirales;Picornaviridae	No	NA	1	1		0		Low-quality	Genome-fragment	28.86	HMM-based (lower-bound)	0	1				3.61249	2.85894	0	0	1.82169	2.66603	0	0	0	0	0	0	0	0	2.12414	1.74947	84.946	60.6859	0	0	40.3056	57.1772	0
k123_1246127	3390	No terminal repeats	NA	3	11	0.9288	NA	1	1.7183	Viruses;Riboviria;Orthornavirae;Pisuviricota	No	NA	3	1		0		Low-quality	Genome-fragment	30.71	HMM-based (lower-bound)	0	1				0	0	0	0	2.28119	2.10046	0	0	0	0	0	0	9.30211	6.60544	3.13136	3.03556	0	0	0	0	58.1553	55.7826	0
k123_2339436	3495	No terminal repeats	NA	1	11	0.9747	NA	1	1.7183	Viruses;Riboviria;Orthornavirae;Pisuviricota;Pisoniviricetes;Picornavirales;Picornaviridae	No	NA	1	1		0		Low-quality	Genome-fragment	31.66	HMM-based (lower-bound)	0	1				15.3055	13.678	0	0	1.57273	0	0	0	0	0	0	0	0	0	20.2192	20.7778	366.895	325.857	0	0	36.8509	0	0
k123_1877235	2175	No terminal repeats	NA	2	11	0.9433	NA	1	1.7183	Viruses;Riboviria;Orthornavirae	No	NA	2	1		0		Low-quality	Genome-fragment	36.8	HMM-based (lower-bound)	0	1				15.6887	15.3916	0	0	5.44785	5.90217	0	0	0	0	0	0	0	0	1.02708	1.75826	242.187	218.997	0	0	78.8839	85.7658	0
k123_2178134	4454	No terminal repeats	NA	1	11	0.9673	NA	1	1.7183	Viruses;Riboviria;Orthornavirae;Pisuviricota;Pisoniviricetes;Picornavirales;Picornaviridae	No	NA	1	1		0		Low-quality	Genome-fragment	43.17	HMM-based (lower-bound)	0	1				0	0	0	0	10.169	8.58929	253.022	269.054	49.6678	50.9334	0	0	0	0	0	0	0	0	0	0	299.989	259.389	7465.02
k123_1472454	4777	No terminal repeats	NA	1	11	0.9531	NA	1	1.7183	Viruses;Riboviria;Orthornavirae;Pisuviricota;Pisoniviricetes;Picornavirales;Picornaviridae	No	NA	1	1		0		Low-quality	Genome-fragment	43.27	HMM-based (lower-bound)	0	1				58.1714	61.2021	0	0	6.96567	6.05749	0	0	0	0	0	0	0	0	20.2553	21.6206	1879.66	1941.95	0	0	221.105	199.423	0
k123_2552971	5380	No terminal repeats	NA	3	11	0.9746	NA	1	3.4366	Viruses;Riboviria;Orthornavirae;Pisuviricota;Pisoniviricetes;Picornavirales;Picornaviridae	No	NA	3	2		0		Low-quality	Genome-fragment	48.66	HMM-based (lower-bound)	0	1				0	0	0	0	2.75498	3.14627	2.39969	2.38937	0	0	0	0	0	0	44.2997	48.2672	0	0	0	0	106.522	116.446	96.3657
k123_5354754	3549	No terminal repeats	NA	5	11	0.8928	NA	1	1.7183	Viruses;Riboviria;Orthornavirae;Pisuviricota;Stelpaviricetes;Patatavirales;Potyviridae	No	NA	5	2		0		Low-quality	Genome-fragment	49.71	HMM-based (lower-bound)	0	1				4.49815	5.646	0	0	3.47593	3.76727	3.76473	2.44484	0	0	0	0	0	0	0	0	115.671	131.926	0	0	83.4902	91.344	92.212
k123_2125207	2134	No terminal repeats	NA	1	11	0.9751	NA	1	1.7183	Viruses;Riboviria;Orthornavirae;Lenarviricota;Amabiliviricetes;Wolframvirales;Narnaviridae	No	NA	1	1		0		Low-quality	Genome-fragment	49.84	HMM-based (lower-bound)	0	1				0	0	0	0	134.671	136.851	148.488	154.954	0	0	0	0	78.8936	61.8229	0	0	0	0	0	0	1862.12	1889.64	2065.22
k123_5448175	3639	DTR	NA	1	11	0.9753	NA	1	1.7183	Viruses;Riboviria	No	NA	1	1		0		Medium-quality	Genome-fragment	61.57	HMM-based (lower-bound)	0	1.03	low-confidence DTR			0	0	0	0	0	0	21.6965	22.2576	15.035	12.5203	0	0	5.88559	5.04064	0	0	0	0	0	0	0	0	556.595
k123_3807834	2188	No terminal repeats	NA	3	11	0.9469	NA	1	1.7183	Viruses;Riboviria;Orthornavirae;Lenarviricota	No	NA	3	1		0		Medium-quality	Genome-fragment	51.1	HMM-based (lower-bound)	0	1				0	0	0	0	0	0.959191	0	0	6.09486	5.76313	6.27484	5.3561	0	0	0	0	0	0	0	0	0	14.6429	0
k123_4107065	2233	No terminal repeats	NA	1	11	0.969	NA	1	1.7183	Viruses;Riboviria;Orthornavirae;Lenarviricota;Amabiliviricetes;Wolframvirales;Narnaviridae	No	NA	1	1		0		Medium-quality	Genome-fragment	52.15	HMM-based (lower-bound)	0	1				0	0	0	0	71.3519	73.3159	65.9971	65.5711	0	0	0	0	2.66258	2.36504	0	0	0	0	0	0	1230.47	1235.58	957.011
k123_2385114	2235	No terminal repeats	NA	1	11	0.9735	NA	1	1.7183	Viruses;Riboviria;Orthornavirae;Lenarviricota;Amabiliviricetes;Wolframvirales;Narnaviridae	No	NA	1	1		0		Medium-quality	Genome-fragment	52.2	HMM-based (lower-bound)	0	1				0	0	0	0	10.0228	10.1651	3.73509	3.98644	0	0	0	0	7.02463	4.97961	0	0	0	0	0	0	142.797	142.246	56.4902
k123_57880	3143	No terminal repeats	NA	3	11	0.9078	NA	1	1.7183	Viruses;Riboviria;Orthornavirae	No	NA	3	1		0		Medium-quality	Genome-fragment	53.18	HMM-based (lower-bound)	0	1				0	0	0	0	3.60767	2.78214	3.44158	2.93803	0	0	0	0	6.45363	5.93262	0	0	0	0	0	0	74.2775	63.4527	75.5972
k123_3084888	2514	No terminal repeats	NA	2	11	0.9415	NA	1	1.7183	Viruses;Riboviria;Orthornavirae;Lenarviricota;Miaviricetes;Ourlivirales;Botourmiaviridae	No	NA	2	1		0		Medium-quality	Genome-fragment	58.71	HMM-based (lower-bound)	0	1				0	0	0	0	0	0	40.7953	44.4891	2.37318	2.55444	0	0	23.0815	15.216	0	0	0	0	0	0	0	0	682.867
k123_4844757	2123	No terminal repeats	NA	1	11	0.972	NA	1	1.7183	Viruses;Riboviria;Orthornavirae;Lenarviricota;Howeltoviricetes;Cryppavirales;Mitoviridae	No	NA	1	1		0		Medium-quality	Genome-fragment	60.58	HMM-based (lower-bound)	0	1				0	0	0	0	1.76859	1.24442	0	1.22252	2.02167	0	0	0	0	0	0	0	0	0	0	0	26.4866	17.4321	0
k123_3087160	6986	No terminal repeats	NA	4	11	0.9399	NA	1	1.7183	Viruses;Riboviria;Orthornavirae;Pisuviricota;Stelpaviricetes;Patatavirales;Potyviridae	No	NA	4	1		0		Medium-quality	Genome-fragment	63.28	HMM-based (lower-bound)	0	1				21.1561	19.4035	0	0	33.3563	33.5947	6.71228	7.7189	0	0	0	0	0	0	0	0	985.012	951.185	0	0	1594.95	1617.7	338.941
k123_3538337	2730	No terminal repeats	NA	1	11	0.9683	NA	1	1.7183	Viruses;Riboviria;Orthornavirae;Lenarviricota;Amabiliviricetes;Wolframvirales;Narnaviridae	No	NA	1	1		0		Medium-quality	Genome-fragment	63.76	HMM-based (lower-bound)	0	1				0	0	0	0	0	0	0	0	2.49036	0	0	3.37055	0	0	1.35297	2.43316	0	0	0	0	0	0	0
k123_2153124	2749	No terminal repeats	NA	1	11	0.971	NA	1	1.7183	Viruses;Riboviria;Orthornavirae;Lenarviricota;Amabiliviricetes;Wolframvirales;Narnaviridae	No	NA	1	1		0		Medium-quality	Genome-fragment	64.2	HMM-based (lower-bound)	0	1				0	0	0	0	0	0	9.74052	8.33349	5.4351	5.13773	12.7891	12.4731	0	0	0	0	0	0	0	0	0	0	186.085
k123_2423440	6386	No terminal repeats	NA	2	11	0.9177	NA	1	1.7183	Viruses;Riboviria;Orthornavirae;Pisuviricota;Pisoniviricetes;Picornavirales;Picornaviridae	No	NA	2	1		0		Medium-quality	Genome-fragment	64.4	HMM-based (lower-bound)	0	1				0	2.04366	0	0	3.83636	3.22902	0	0	0	0	0	0	0	0	2.22338	2.30951	0	94.9866	0	0	169.859	143.64	0
k123_604019	2775	No terminal repeats	NA	1	11	0.9705	NA	1	1.7183	Viruses;Riboviria;Orthornavirae;Lenarviricota;Amabiliviricetes;Wolframvirales;Narnaviridae	No	NA	1	1		0		Medium-quality	Genome-fragment	64.81	HMM-based (lower-bound)	0	1				0	0	0	0	1.73451	1.76793	2.22453	2.62407	0	0	0	0	4.93341	3.39886	0	0	0	0	0	0	35.1235	34.8641	49.0136
k123_4285513	3898	No terminal repeats	NA	4	11	0.8669	NA	1	1.7183	Viruses;Riboviria;Orthornavirae;Kitrinoviricota;Magsaviricetes;Nodamuvirales;Sinhaliviridae	No	NA	4	2		0		Medium-quality	Genome-fragment	65.67	HMM-based (lower-bound)	0	1				0	0	0	0	5.31862	5.81557	18.3344	19.1054	0	0	0	0	2.84632	1.85763	0	0	0	0	0	0	141.07	154.099	469.367
k123_292115	7312	No terminal repeats	NA	3	11	0.9768	NA	1	3.4366	Viruses;Riboviria;Orthornavirae;Pisuviricota;Stelpaviricetes;Patatavirales;Potyviridae	No	NA	3	1		0		Medium-quality	Genome-fragment	66.23	HMM-based (lower-bound)	0	1				0	0	0	0	1.82898	1.5917	6.8612	6.52916	0	0	0	0	0	0	2.28217	2.35122	0	0	0	0	94.4303	80.8848	341.433
k123_4734174	2846	No terminal repeats	NA	1	11	0.9748	NA	1	1.7183	Viruses;Riboviria;Orthornavirae;Lenarviricota	No	NA	1	1		0		Medium-quality	Genome-fragment	66.46	HMM-based (lower-bound)	0	1				0	2.15189	0	0	1.40187	2.06535	0	0	0	0	0	0	0	0	6.25735	7.90462	0	47.4933	0	0	32.2445	39.7451	0
k123_2113571	2860	No terminal repeats	NA	1	11	0.9733	NA	1	1.7183	Viruses;Riboviria;Orthornavirae;Lenarviricota;Amabiliviricetes;Wolframvirales;Narnaviridae	No	NA	1	1		0		Medium-quality	Genome-fragment	66.79	HMM-based (lower-bound)	0	1				0	0	0	0	13.4202	15.9764	0	0	0	0	0	0	1.68923	0	11.8212	13.0938	0	0	0	0	272.927	311.685	0
k123_1201347	4209	No terminal repeats	NA	4	11	0.9165	NA	1	1.7183	Viruses;Riboviria;Orthornavirae;Kitrinoviricota;Tolucaviricetes;Tolivirales;Tombusviridae	No	NA	4	3		0		Medium-quality	Genome-fragment	67	HMM-based (lower-bound)	0	1				0	0	0	0	6.77042	6.21137	20.7401	20.5538	0	0	0	0	3.3364	1.92989	0	0	0	0	0	0	196.346	182.688	593.147
k123_896460	2954	No terminal repeats	NA	2	11	0.9449	NA	1	1.7183	Viruses;Riboviria;Orthornavirae;Lenarviricota	No	NA	2	1		0		Medium-quality	Genome-fragment	68.99	HMM-based (lower-bound)	0	1				0	0	0	0	129.341	134.243	5.41535	6.46085	0	0	0	0	2.00273	0	0	0	0	0	0	0	2482.25	2548.57	107.996
k123_4858238	2992	No terminal repeats	NA	2	11	0.9155	NA	1	1.7183	Viruses;Riboviria;Orthornavirae;Lenarviricota	No	NA	2	1		0		Medium-quality	Genome-fragment	69.87	HMM-based (lower-bound)	0	1				0	0	0	0	0.755826	0	4.2147	4.96525	0	0	0	0	0	0	1.0933	1.19974	0	0	0	0	16.1223	0	88.0583
k123_3629985	4149	No terminal repeats	NA	2	11	0.9747	NA	2	3.4366	Viruses;Riboviria;Orthornavirae;Kitrinoviricota;Magsaviricetes;Nodamuvirales;Nodaviridae	No	NA	2	2		0		Medium-quality	Genome-fragment	69.95	HMM-based (lower-bound)	0	1				0	0	0	0	3.10346	3.46202	8.79581	9.61414	2.12687	1.928	0	0	0	0	0	0	0	0	0	0	89.2482	101.106	243.406
k123_2694442	4135	No terminal repeats	NA	3	11	0.9153	NA	1	1.7183	Viruses;Riboviria;Orthornavirae;Kitrinoviricota;Tolucaviricetes;Tolivirales;Tombusviridae	No	NA	3	1		0		Medium-quality	Genome-fragment	69.96	HMM-based (lower-bound)	0	1				0	0	0	0	5.4575	5.87475	2.26506	2.36685	0	0	0	0	0	0	0	1.0099	0	0	0	0	152.01	160.375	68.9513
k123_3780833	4194	No terminal repeats	NA	2	11	0.9634	NA	1	1.7183	Viruses;Riboviria;Orthornavirae;Pisuviricota;Stelpaviricetes;Patatavirales;Potyviridae	No	NA	2	1		0		Medium-quality	Genome-fragment	70.71	HMM-based (lower-bound)	0	1				0	2.50887	0	0	2.44179	3.10243	1.64274	0	0	0	0	0	0	0	0	0	0	73.8785	0	0	71.9743	93.4359	51.5058
k123_3308740	4179	No terminal repeats	NA	2	11	0.9686	NA	1	1.7183	Viruses;Riboviria;Orthornavirae	No	NA	2	1		0		Medium-quality	Genome-fragment	70.71	HMM-based (lower-bound)	0	1				0	0	0	0	5.65172	5.49978	4.23509	4.5032	0	0	0	0	0	0	1.80841	1.64833	0	0	0	0	156.04	158.283	123.78
k123_1438562	4599	No terminal repeats	NA	3	11	0.9759	NA	2	3.4366	Viruses;Riboviria;Orthornavirae;Pisuviricota;Pisoniviricetes;Sobelivirales;Solemoviridae	No	NA	3	3		0		Medium-quality	Genome-fragment	70.98	HMM-based (lower-bound)	0	1				0	0	0	0	2.65664	2.8886	1.98178	2.17074	0	0	0	0	0	0	48.4601	47.8708	0	0	0	0	84.6418	95.5277	67.2898
k123_1956368	7387	No terminal repeats	NA	1	11	0.9743	NA	1	1.7183	Viruses;Riboviria;Orthornavirae;Pisuviricota;Pisoniviricetes;Picornavirales;Secoviridae	No	NA	1	1		0		Medium-quality	Genome-fragment	74.5	HMM-based (lower-bound)	0	1				7.32214	6.58946	0	0	8.42524	6.94381	0	0	0	0	10.0421	10.0211	0	0	0	0	363.28	341.688	0	0	430.119	360.495	0
k123_256193	4645	No terminal repeats	NA	3	11	0.9758	NA	2	3.4366	Viruses;Riboviria;Orthornavirae;Pisuviricota;Pisoniviricetes;Sobelivirales;Solemoviridae	No	NA	3	2		0		Medium-quality	Genome-fragment	74.98	HMM-based (lower-bound)	0	1				0	0	0	0	0	0	69.8832	71.1574	2.01888	0	0	0	0	0	3.48366	2.9496	0	0	0	0	0	0	2161.58
k123_3304970	4713	No terminal repeats	NA	3	11	0.9762	NA	2	3.4366	Viruses;Riboviria;Orthornavirae	No	NA	3	2		0		Medium-quality	Genome-fragment	75.02	HMM-based (lower-bound)	0	1				2.69099	2.45929	0	0	2.66827	2.14819	0	0	0	0	3.90088	3.43768	0	0	0	0	97.5976	84.4325	0	0	86.945	79.4902	0
k123_5445909	5108	DTR	NA	5	11	0.9734	NA	2	3.1956	Viruses;Riboviria;Orthornavirae;Kitrinoviricota;Tolucaviricetes;Tolivirales;Tombusviridae	No	NA	5	3		0		Medium-quality	Genome-fragment	75.29	HMM-based (lower-bound)	0	1.02	low-confidence DTR			0	0	0	0	2.88057	2.41975	0	0	5.69267	6.452	0	0	2.55639	0	0	0	0	0	0	0	105.946	90.6467	0
k123_283161	5324	No terminal repeats	NA	2	11	0.9767	NA	2	3.4366	Viruses;Riboviria;Orthornavirae;Kitrinoviricota;Alsuviricetes;Tymovirales;Betaflexiviridae	No	NA	2	1		0		Medium-quality	Genome-fragment	76.08	HMM-based (lower-bound)	0	1				0	0	0	0	82.0777	83.4905	10.0461	9.56488	0	0	0	0	1.47022	0	0	0	0	0	0	0	3022.92	3076.41	377.155
k123_2942416	2682	No terminal repeats	NA	1	4	0.9756	NA	1	1.7183	Viruses;Riboviria;Orthornavirae;Lenarviricota;Howeltoviricetes;Cryppavirales;Mitoviridae	No	NA	1	1		0		Medium-quality	Genome-fragment	76.53	HMM-based (lower-bound)	0	1				0	0	0	0	1.87346	1.61173	0	0	0	0	0	0	13.8841	11.1213	2.38418	1.61592	0	0	0	0	34.5477	28.5886	0
k123_4990947	4820	No terminal repeats	NA	3	11	0.977	NA	2	3.4366	Viruses;Riboviria;Orthornavirae	No	NA	3	2		0		Medium-quality	Genome-fragment	76.72	HMM-based (lower-bound)	0	1				16.5212	15.6217	0	0	2.75213	3.101	6.33238	6.75891	0	0	0	0	0	0	0	0	534.979	507.914	0	0	92.7029	99.7114	210.177
k123_2296415	4331	No terminal repeats	NA	2	11	0.9715	NA	2	3.4366	Viruses;Riboviria;Orthornavirae;Kitrinoviricota;Tolucaviricetes;Tolivirales;Tombusviridae	No	NA	2	2		0		Medium-quality	Genome-fragment	77.92	HMM-based (lower-bound)	0	1				0	0	0	0	2.95626	2.74932	0	0	1.88465	0	0	0	0	1.8745	0	0	0	0	0	0	85.7934	78.7929	0
k123_1591165	2796	No terminal repeats	NA	3	11	0.9314	NA	1	1.7183	Viruses;Riboviria;Orthornavirae;Lenarviricota;Howeltoviricetes;Cryppavirales;Mitoviridae	No	NA	3	2		0		Medium-quality	Genome-fragment	79.78	HMM-based (lower-bound)	0	1				4.82305	6.69471	0	0	0	0	0	0	0	0	0	1.53455	0	0	7.50343	8.5789	93.9828	121.372	0	0	0	0	0
k123_4671705	6177	No terminal repeats	NA	4	11	0.9748	NA	2	3.4366	Viruses;Riboviria;Orthornavirae	Yes	5030	4	2		1		Medium-quality	Genome-fragment	80.07	HMM-based (lower-bound)	18.57	1				0	0	49.4044	52.9714	61.4436	61.7991	1536.72	1555.02	0	0	0	0	0	0	0	0	0	0	2092.06	2203.86	2507.59	2500.46	63555.6
k123_2464140	5247	No terminal repeats	NA	4	11	0.9279	NA	1	1.7183	Viruses;Riboviria;Orthornavirae;Pisuviricota;Pisoniviricetes;Sobelivirales;Solemoviridae	No	NA	4	3		0		Medium-quality	Genome-fragment	80.98	HMM-based (lower-bound)	0	1.01				0	0	15.1129	14.6788	41.7695	40.1352	4.36469	5.17523	0	0	0	0	0	0	0	0	0	0	543.764	537.361	1464.82	1402.24	157.84
k123_207083	9568	No terminal repeats	NA	4	11	0.9751	NA	2	3.4366	Viruses;Riboviria;Orthornavirae;Pisuviricota;Pisoniviricetes;Picornavirales;Picornaviridae	No	NA	4	2		0		Medium-quality	Genome-fragment	83.23	HMM-based (lower-bound)	0	1				0	0	0	0	32.8839	32.9337	38.6393	38.0606	0	0	0	0	4.97184	3.38923	0	0	0	0	0	0	2106.26	2123.92	2536.24
k123_311696	2947	No terminal repeats	NA	1	11	0.9607	NA	1	1.7183	Viruses;Riboviria;Orthornavirae;Lenarviricota;Howeltoviricetes;Cryppavirales;Mitoviridae	No	NA	1	1		0		Medium-quality	Genome-fragment	84.09	HMM-based (lower-bound)	0	1				4.59065	9.6231	0	0	1.08267	1.43941	2.74748	3.4465	0	0	0	0	0	0	0	0	90.3681	191.292	0	0	22.456	31.3777	53.998
k123_3996051	6773	No terminal repeats	NA	3	11	0.9753	NA	2	3.4366	Viruses;Riboviria;Orthornavirae	No	NA	3	3		0		Medium-quality	Genome-fragment	84.29	HMM-based (lower-bound)	0	1				0	0	0	0	1.63959	1.43088	3.5636	3.25604	0	0	0	0	0	0	5.36836	5.41735	0	0	0	0	74.8533	69.031	172.794
k123_5204873	5147	No terminal repeats	NA	2	11	0.9544	NA	1	1.7183	Viruses;Riboviria;Orthornavirae;Kitrinoviricota	No	NA	2	1		0		Medium-quality	Genome-fragment	87.09	HMM-based (lower-bound)	0	1				0	0	0	0	9.50184	10.2549	3.01218	2.31085	0	0	8.88076	8.36361	0	0	0	0	0	0	0	0	328.203	359.798	110.488
k123_2069762	5201	No terminal repeats	NA	2	11	0.9689	NA	1	1.7183	Viruses;Riboviria;Orthornavirae	No	NA	2	2		0		Medium-quality	Genome-fragment	87.78	HMM-based (lower-bound)	0	1				11.6501	9.90766	0	0	0.898958	0	1.91783	2.77251	0	0	0	0	0	0	0	0	408.464	360.157	0	0	33.9719	0	72.2742
k123_2670655	3781	No terminal repeats	NA	2	11	0.9654	NA	1	1.7183	Viruses;Riboviria;Orthornavirae;Lenarviricota;Amabiliviricetes;Wolframvirales;Narnaviridae	No	NA	2	1		0		Medium-quality	Genome-fragment	88.3	HMM-based (lower-bound)	0	1				0	0	0	0	1.30262	1.89574	2.60317	2.36052	0	0	0	0	4.27817	2.15076	0	0	0	0	0	0	37.4267	49.5071	67.2898
k123_3525364	9995	No terminal repeats	NA	2	11	0.9177	NA	1	1.7183	Viruses;Riboviria;Orthornavirae;Negarnaviricota	No	NA	2	1		0		Not-determined	Genome-fragment	NA	NA	0	1				36.8441	37.9488	0	0	5.49538	5.86047	0	0	0	0	236.993	233.925	0	0	0	0	2539.34	2543.53	0	0	378.297	396.754	0
k123_2165737	8566	No terminal repeats	NA	4	11	0.9192	NA	1	1.7183	Viruses;Riboviria;Orthornavirae;Pisuviricota;Stelpaviricetes;Patatavirales;Potyviridae	No	NA	4	1		0		Not-determined	Genome-fragment	NA	NA	0	1				0	0	0	0	5.78685	5.96428	25.3328	23.6406	0	0	0	0	2.80874	2.43467	0	0	0	0	0	0	342.022	354.917	1482.87
k123_296796	7144	No terminal repeats	NA	2	11	0.9635	NA	1	1.7183	Viruses;Riboviria;Orthornavirae;Pisuviricota;Stelpaviricetes;Patatavirales;Potyviridae	No	NA	2	1		0		Not-determined	Genome-fragment	NA	NA	0	1				0	0	0	0	0	0	2.48435	1.90005	0	0	0	0	29.5785	20.8571	2.37874	2.57135	0	0	0	0	0	0	130.426
k123_2874541	6987	No terminal repeats	NA	3	11	0.9293	NA	1	1.7183	Viruses;Riboviria;Orthornavirae;Kitrinoviricota;Alsuviricetes;Hepelivirales;Hepeviridae	No	NA	3	1		0		Not-determined	Genome-fragment	NA	NA	0	1				0	0	0	0	110.462	110.271	13.1845	11.5557	0	0	0	0	22.8283	16.8619	0	0	0	0	0	0	5352.59	5353.04	640.499
k123_694095	6372	No terminal repeats	NA	1	11	0.95	NA	1	1.7183	Viruses;Riboviria;Orthornavirae;Negarnaviricota;Ellioviricetes;Bunyavirales;Phenuiviridae	No	NA	1	1		0		Not-determined	Genome-fragment	NA	NA	0	1				0	2.55583	0	0	0	0	0	0	1.42453	0	0	0	5.49275	2.90098	0	0	0	122.691	0	0	0	0	0
k123_162426	6249	No terminal repeats	NA	2	11	0.9668	NA	1	1.7183	Viruses;Riboviria;Orthornavirae;Negarnaviricota;Ellioviricetes;Bunyavirales;Phenuiviridae	No	NA	2	1		0		Not-determined	Genome-fragment	NA	NA	0	1				4.14571	3.37018	7.8323	6.5923	7.24798	6.99868	0	0	0	0	0	0	0	0	0	0	184.351	147.757	352.015	309.493	298.837	294.951	0
k123_773371	5662	No terminal repeats	NA	1	11	0.9593	NA	1	1.7183	Viruses;Riboviria;Orthornavirae;Pisuviricota;Stelpaviricetes;Patatavirales;Potyviridae	No	NA	1	1		0		Not-determined	Genome-fragment	NA	NA	0	1				0	0	0	0	26.6597	26.6452	73.8752	72.4939	0	0	0	0	2.94779	0	0	0	0	0	0	0	1015.13	1036.16	2818.7
k123_3351840	3704	No terminal repeats	NA	1	11	0.9749	NA	1	1.7183	Viruses;Riboviria;Orthornavirae;Pisuviricota;Pisoniviricetes;Picornavirales;Caliciviridae	No	NA	1	1		0		Not-determined	Genome-fragment	NA	NA	0	1				0	0	0	0	1.56339	0	2.40342	2.36112	0	0	0	0	0	0	1.82097	1.81152	0	0	0	0	44.3362	0	59.8132
k123_481031	3703	No terminal repeats	NA	1	11	0.9756	NA	1	1.7183	Viruses;Riboviria;Orthornavirae;Pisuviricota;Pisoniviricetes;Picornavirales;Caliciviridae	No	NA	1	1		0		Not-determined	Genome-fragment	NA	NA	0	1				0	16.619	0	0	2.37589	0	0	0	0	0	0	0	0	0	4.28134	4.12651	0	423.482	0	0	64.489	0	0
k123_2616453	2558	No terminal repeats	NA	2	11	0.8503	NA	1	1.7183	Viruses;Riboviria;Orthornavirae;Negarnaviricota;Ellioviricetes;Bunyavirales;Phenuiviridae	No	NA	2	1		0		Not-determined	Genome-fragment	NA	NA	0	1				0	0	31.8566	36.5204	0	0	0	0	0	0	0	0	2.64593	1.74953	56.3605	55.4385	0	0	549.487	663.198	0	0	0
k123_1433658	2400	No terminal repeats	NA	4	11	0.8713	NA	1	1.7183	Viruses;Riboviria;Orthornavirae;Negarnaviricota;Insthoviricetes;Articulavirales;Orthomyxoviridae	No	NA	4	3		0		Not-determined	Genome-fragment	NA	NA	0	1				11.8181	12.6275	0	0	2.36332	2.55322	0	0	0	0	0	0	0	0	14.6758	14.9706	189.773	209.762	0	0	40.3056	41.837	0
k123_1829091	2331	No terminal repeats	NA	1	11	0.9745	NA	1	1.7183	Viruses;Riboviria;Orthornavirae;Negarnaviricota;Ellioviricetes;Bunyavirales;Phenuiviridae	No	NA	1	1		0		Not-determined	Genome-fragment	NA	NA	0	1				0	0	0	0	0	0	1.11686	0	0	2.05871	0	0	3.10824	0	0	0	0	0	0	0	0	0	19.107
k123_4403932	8723	No terminal repeats	NA	1	11	0.9664	NA	1	1.7183	Viruses;Riboviria;Orthornavirae;Pisuviricota;Stelpaviricetes;Patatavirales;Potyviridae	No	NA	1	1		0		High-quality	High-quality	90.16	AAI-based (high-confidence)	0	1				4.52618	3.93412	0	0	0	0	0	0	0	0	5.27474	3.96973	0	0	0	0	281.949	241.424	0	0	0	0	0
k123_2241879	2004	No terminal repeats	NA	1	11	0.9733	NA	1	1.7183	Viruses;Riboviria;Orthornavirae;Lenarviricota;Miaviricetes;Ourlivirales;Botourmiaviridae	No	NA	1	1		0		High-quality	High-quality	90.27	AAI-based (high-confidence)	0	1				0	0	0	0	0	0	1.43476	0	0	0	0	0	0	0	3.16979	3.42857	0	0	0	0	0	0	19.9377
k123_3436317	4327	No terminal repeats	NA	2	11	0.9541	NA	1	1.7183	Viruses;Riboviria;Orthornavirae;Duplornaviricota;Chrymotiviricetes;Ghabrivirales;Totiviridae	No	NA	2	2		0		High-quality	High-quality	92.84	AAI-based (high-confidence)	0	1				0	0	0	0	0	0	1.72137	0	0	0	3.76466	4.8142	0	0	0	0	0	0	0	0	0	0	58.9824
k123_486017	2386	No terminal repeats	NA	1	4	0.9753	NA	1	1.7183	Viruses;Riboviria;Orthornavirae;Lenarviricota;Howeltoviricetes;Cryppavirales;Mitoviridae	No	NA	1	1		0		High-quality	High-quality	93.03	AAI-based (high-confidence)	0	1				9.60931	8.94442	0	0	0	0	4.67023	3.7424	0	0	0	0	0	0	0	0	157.241	153.034	0	0	0	0	77.2587
k123_3177867	8272	No terminal repeats	NA	3	11	0.9318	NA	1	1.7183	Viruses;Riboviria;Orthornavirae;Pisuviricota;Pisoniviricetes;Picornavirales;Picornaviridae	No	NA	3	2		0		High-quality	High-quality	93.34	AAI-based (high-confidence)	0	1				0	0	0	0	0	0	20.9779	21.496	41.0433	41.5577	0	0	0	0	0	0	0	0	0	0	0	0	1176.33
k123_702416	6648	No terminal repeats	NA	2	11	0.9573	NA	1	1.7183	Viruses;Riboviria;Orthornavirae;Pisuviricota;Duplopiviricetes;Durnavirales;Fusariviridae	No	NA	2	1		0		High-quality	High-quality	99.96	AAI-based (high-confidence)	0	1				3.53687	2.75471	0	0	0	0	0	0	0	0	6.23613	5.40078	0	0	0	0	173.507	129.287	0	0	0	0	0
k123_3236839	9285	No terminal repeats	NA	2	11	0.9742	NA	1	3.4366	Viruses;Riboviria;Orthornavirae;Pisuviricota;Stelpaviricetes;Patatavirales;Potyviridae	No	NA	2	1		0		High-quality	High-quality	100	AAI-based (high-confidence)	0	1				17.1401	16.8404	0	0	0	0	0	0	0	0	0	0	0	0	6.4592	5.94166	1071.77	1052.77	0	0	0	0	0
k123_3136303	8818	No terminal repeats	NA	3	11	0.9733	NA	2	3.4366	Viruses;Riboviria;Orthornavirae;Pisuviricota;Pisoniviricetes;Picornavirales;Picornaviridae	No	NA	3	2		0		High-quality	High-quality	100	AAI-based (high-confidence)	0	1				11.4281	11.7786	0	0	8.91353	8.32849	0	0	0	0	0	0	0	0	0	0	686.798	704.484	0	0	538.368	491.584	0
k123_594868	8755	No terminal repeats	NA	1	11	0.9687	NA	1	1.7183	Viruses;Riboviria;Orthornavirae;Pisuviricota;Pisoniviricetes;Picornavirales;Picornaviridae	No	NA	1	1		0		High-quality	High-quality	100	AAI-based (high-confidence)	0	1				0	0	0	0	6.26717	6.51779	6.25775	5.17195	0	0	0	0	0	0	0	0	0	0	0	0	378.873	397.451	385.463
k123_58416	8680	No terminal repeats	NA	2	11	0.9748	NA	1	3.4366	Viruses;Riboviria;Orthornavirae;Kitrinoviricota;Alsuviricetes;Hepelivirales;Hepeviridae	No	NA	2	2		0		High-quality	High-quality	100	AAI-based (high-confidence)	0	1				0	0	0	0	4.99129	5.27049	4.81095	4.25097	0	0	0	0	0	0	0	0	0	0	0	0	294.807	320.053	288.266
k123_4780761	8171	No terminal repeats	NA	2	11	0.979	NA	1	3.4366	Viruses;Riboviria;Orthornavirae;Pisuviricota;Pisoniviricetes;Picornavirales;Picornaviridae	No	NA	2	1		0		High-quality	High-quality	100	AAI-based (high-confidence)	0	1				0	0	0	0	1.29955	1.39424	0	0	0	0	0	0	0	0	2.91193	2.36508	0	0	0	0	77.1565	87.1603	0
k123_1159401	7407	No terminal repeats	NA	2	11	0.9674	NA	1	1.7183	Viruses;Riboviria;Orthornavirae;Pisuviricota;Stelpaviricetes;Patatavirales;Potyviridae	No	NA	2	1		0		High-quality	High-quality	100	AAI-based (high-confidence)	0	1				0	0	0	0	2.54056	2.14024	2.45073	2.53767	0	0	0	0	0	0	0	0	0	0	0	0	130.13	113.657	133.749
k123_2960913	5402	No terminal repeats	NA	3	11	0.9807	NA	2	5.1548	Viruses;Riboviria;Orthornavirae;Pisuviricota;Pisoniviricetes;Sobelivirales;Solemoviridae	No	NA	3	3		0		High-quality	High-quality	100	AAI-based (high-confidence)	0	1				0	0	0	0	3.27869	2.75329	5.26991	6.93242	0	0	0	0	0	0	0	0	0	0	0	0	122.068	101.803	196.054
k123_5172215	5274	No terminal repeats	NA	2	11	0.8343	NA	2	3.4366	Viruses;Riboviria;Orthornavirae;Duplornaviricota;Chrymotiviricetes;Ghabrivirales;Totiviridae	No	NA	2	2		0		High-quality	High-quality	100	AAI-based (high-confidence)	0	1				0	0	0	0	0	0	9.03398	9.02843	52.2309	47.2751	0	0	0	0	0	0	0	0	0	0	0	0	348.91
k123_4045905	5036	No terminal repeats	NA	4	11	0.9759	NA	2	3.4366	Viruses;Riboviria;Orthornavirae;Kitrinoviricota;Tolucaviricetes;Tolivirales;Tombusviridae	No	NA	4	3		0		High-quality	High-quality	100	AAI-based (high-confidence)	0	1				0	0	0	0	0	0	0	0	6.08766	6.00942	5.68535	5.05288	0	0	0	0	0	0	0	0	0	0	0
k123_4855650	3970	No terminal repeats	NA	3	11	0.9778	NA	2	3.4366	Viruses;Riboviria;Orthornavirae;Kitrinoviricota;Tolucaviricetes;Tolivirales;Tombusviridae	No	NA	3	3		0		High-quality	High-quality	100	AAI-based (high-confidence)	0	1				0	0	0	0	22.167	20.3259	0	0	0	0	0	0	0	0	2.78356	2.63309	0	0	0	0	586.159	567.588	0
k123_169563	3821	No terminal repeats	NA	2	11	0.9178	NA	1	1.7183	Viruses;Riboviria;Orthornavirae;Kitrinoviricota;Tolucaviricetes;Tolivirales;Tombusviridae	No	NA	2	1		0		High-quality	High-quality	100	AAI-based (high-confidence)	0	1				0	0	0	0	1.13591	0	3.04265	3.30115	0	0	0	0	0	0	0	0	0	0	0	0	32.2445	0	82.2431
k123_3300767	3423	No terminal repeats	NA	1	11	0.9749	NA	1	1.7183	Viruses;Riboviria;Orthornavirae;Lenarviricota;Amabiliviricetes;Wolframvirales;Narnaviridae	No	NA	1	1		0		High-quality	High-quality	100	AAI-based (high-confidence)	0	1				0	0	0	0	0	0	0	0	0	0	0	2.4032	0	0	11.6261	9.7345	0	0	0	0	0	0	0
k123_2513787	3120	No terminal repeats	NA	1	11	0.9755	NA	1	1.7183	Viruses;Riboviria;Orthornavirae;Lenarviricota;Amabiliviricetes;Wolframvirales;Narnaviridae	No	NA	1	1		0		High-quality	High-quality	100	AAI-based (high-confidence)	0	1				0	3.36366	0	0	0	0	0	0	0	0	0	4.79055	0	0	0	0	0	75.1977	0	0	0	0	0
k123_2934706	3105	No terminal repeats	NA	1	4	0.9769	NA	1	1.7183	Viruses;Riboviria;Orthornavirae;Lenarviricota;Howeltoviricetes;Cryppavirales;Mitoviridae	No	NA	1	1		0		High-quality	High-quality	100	AAI-based (high-confidence)	0	1				8.08995	10.6963	0	0	0	0	0	0	0	0	21.9148	19.7815	0	0	0	0	162.663	222.955	0	0	0	0	0
k123_2486702	2488	No terminal repeats	NA	1	11	0.9744	NA	1	1.7183	Viruses;Riboviria;Orthornavirae;Lenarviricota;Amabiliviricetes;Wolframvirales;Narnaviridae	No	NA	1	1		0		High-quality	High-quality	100	AAI-based (high-confidence)	0	1				14.0814	14.8776	0	0	1.11929	1.42809	0	0	0	0	0	0	0	0	0	0	236.764	242.744	0	0	19.577	23.0103	0
k123_3261930	2482	No terminal repeats	NA	1	11	0.9697	NA	1	1.7183	Viruses;Riboviria;Orthornavirae;Lenarviricota;Miaviricetes;Ourlivirales;Botourmiaviridae	No	NA	1	1		0		High-quality	High-quality	100	AAI-based (high-confidence)	0	1				4.30919	2.70922	0	0	0	0	0	0	0	0	3.62054	3.27201	0	0	0	0	70.4871	48.8126	0	0	0	0	0
k123_3360593	3030	No terminal repeats	NA	1	11	0.9756	NA	1	1.7183	Viruses;Riboviria;Orthornavirae;Pisuviricota;Pisoniviricetes;Picornavirales	No	NA	1	1		0		Low-quality	Genome-fragment	34.45	AAI-based (high-confidence)	0	1				0	0	0	0	11.3382	11.1365	1.96435	1.68966	0	0	0	0	0	0	0	0	0	0	0	0	233.773	225.222	41.5369
k123_4713974	2231	No terminal repeats	NA	1	11	0.9756	NA	1	1.7183	Viruses;Riboviria;Orthornavirae;Pisuviricota;Duplopiviricetes;Durnavirales;Partitiviridae	No	NA	1	1		0		Low-quality	Genome-fragment	47.68	AAI-based (high-confidence)	0	1				4.59168	7.05189	0	0	0	0	2.66685	1.61629	0	0	0	0	0	0	0	0	70.4871	102.902	0	0	0	0	41.5369
k123_938796	6133	No terminal repeats	NA	1	11	0.9653	NA	1	1.7183	Viruses;Riboviria;Orthornavirae;Negarnaviricota;Ellioviricetes;Bunyavirales;Phenuiviridae	No	NA	1	1		0		Low-quality	Genome-fragment	49.98	AAI-based (high-confidence)	0	1				0	0	0	0	10.897	12.3477	1.79441	1.55455	0	0	0	0	0	0	0	0	0	0	0	0	445.665	502.043	78.9201
k123_3372311	6097	No terminal repeats	NA	1	11	0.9715	NA	1	1.7183	Viruses;Riboviria;Orthornavirae;Negarnaviricota;Ellioviricetes;Bunyavirales;Phenuiviridae	No	NA	1	1		0		Medium-quality	Genome-fragment	50.16	AAI-based (high-confidence)	0	1				0	0	0	0	0	0	0	0	0	0	0	0	2.67249	0	1.46801	1.67783	0	0	0	0	0	0	0
k123_4288160	6150	No terminal repeats	NA	1	11	0.9699	NA	1	1.7183	Viruses;Riboviria;Orthornavirae;Negarnaviricota;Ellioviricetes;Bunyavirales;Phenuiviridae	No	NA	1	1		0		Medium-quality	Genome-fragment	50.67	AAI-based (high-confidence)	0	1				0	0	0	0	0	0	0	0	0	0	0	0	3.80164	2.66819	3.53974	3.44802	0	0	0	0	0	0	0
k123_1493515	4280	No terminal repeats	NA	1	11	0.9675	NA	1	1.7183	Viruses;Riboviria;Orthornavirae;Pisuviricota;Pisoniviricetes;Picornavirales;Picornaviridae	No	NA	1	1		0		Medium-quality	Genome-fragment	51.76	AAI-based (high-confidence)	0	1				0	0	0	0	0	0	1.89556	0	0	0	0	0	2.30842	0	0	0	0	0	0	0	0	0	56.4902
k123_2411137	7110	No terminal repeats	NA	1	11	0.9657	NA	1	1.7183	Viruses;Riboviria;Orthornavirae;Negarnaviricota;Ellioviricetes;Bunyavirales;Phenuiviridae	No	NA	1	1		0		Medium-quality	Genome-fragment	58.63	AAI-based (high-confidence)	0	1				0	0	0	0	1.71766	1.38392	1.31444	0	0	0	0	0	0	0	0	0	0	0	0	0	82.9144	70.4255	67.2898
k123_4143348	10081	No terminal repeats	NA	5	11	0.8716	NA	1	1.7183	Viruses;Riboviria;Orthornavirae;Negarnaviricota;Monjiviricetes;Mononegavirales	No	NA	5	1		0		Medium-quality	Genome-fragment	66.04	AAI-based (high-confidence)	0	1				6.64254	7.28921	0	0	0	0	0	0	0	0	8.04078	7.38441	0	0	0	0	484.373	531.661	0	0	0	0	0
k123_3133469	2331	No terminal repeats	NA	3	11	0.9806	NA	3	5.1548	Viruses;Riboviria;Orthornavirae;Lenarviricota;Leviviricetes	No	NA	3	1		0		Medium-quality	Genome-fragment	67.61	AAI-based (high-confidence)	0	1				0	0	0	0	1.10539	1.34062	0	0	0	0	0	0	2.29246	0	0	0	0	0	0	0	17.2738	22.313	0
k123_4276251	3074	No terminal repeats	NA	1	11	0.975	NA	1	1.7183	Viruses;Riboviria;Orthornavirae;Kitrinoviricota;Magsaviricetes;Nodamuvirales;Nodaviridae	No	NA	1	1		0		Medium-quality	Genome-fragment	70.93	AAI-based (high-confidence)	0	1				0	0	0	0	0	0	3.43762	2.35038	0	0	0	0	848.13	596.788	0	0	0	0	0	0	0	0	76.4279
k123_4114519	5833	No terminal repeats	NA	1	11	0.9735	NA	1	1.7183	Viruses;Riboviria;Orthornavirae;Pisuviricota;Pisoniviricetes;Picornavirales;Picornaviridae	No	NA	1	1		0		Medium-quality	Genome-fragment	72.32	AAI-based (high-confidence)	0	1				0	0	0	0	0	0	0	0	3.11446	3.14927	15.5442	17.8896	0	0	0	0	0	0	0	0	0	0	0
k123_5372937	6881	No terminal repeats	NA	1	11	0.9755	NA	1	1.7183	Viruses;Riboviria;Orthornavirae;Pisuviricota;Pisoniviricetes;Picornavirales;Picornaviridae	No	NA	1	1		0		Medium-quality	Genome-fragment	74.82	AAI-based (high-confidence)	0	1				0	0	0	0	5.8977	4.36744	0	0	0	0	0	0	2.48325	2.04067	0	0	0	0	0	0	266.593	201.515	0
k123_2984421	3956	No terminal repeats	NA	3	11	0.9824	NA	2	5.1548	Viruses;Riboviria;Orthornavirae;Pisuviricota;Pisoniviricetes;Sobelivirales;Solemoviridae	No	NA	3	3		0		Medium-quality	Genome-fragment	76.63	AAI-based (high-confidence)	0	1				3.72094	3.86466	0	0	0	0	38.9514	36.3865	0	0	0	0	0	0	0	0	106.634	118.733	0	0	0	0	1005.19
k123_308835	3195	No terminal repeats	NA	3	11	0.9767	NA	2	3.4366	Viruses;Riboviria;Orthornavirae;Kitrinoviricota;Tolucaviricetes;Tolivirales;Tombusviridae	No	NA	3	2		0		Medium-quality	Genome-fragment	77.12	AAI-based (high-confidence)	0	1				0	0	0	0	1.50623	1.08841	0	0	0	1.93108	0	0	0	0	0	0	0	0	0	0	31.6687	25.7995	0
k123_5417193	9965	No terminal repeats	NA	2	11	0.9759	NA	2	3.4366	Viruses;Riboviria;Orthornavirae;Pisuviricota;Pisoniviricetes;Picornavirales;Picornaviridae	No	NA	2	2		0		Medium-quality	Genome-fragment	88.46	AAI-based (high-confidence)	0	1				14.2612	16.537	0	0	0	0	0	0	0	0	3.14963	4.27644	0	0	0	0	970.554	1104.22	0	0	0	0	0
k123_2792714	7776	No terminal repeats	NA	1	11	0.9759	NA	1	1.7183	Viruses;Riboviria;Orthornavirae;Pisuviricota;Pisoniviricetes;Picornavirales;Picornaviridae	No	NA	1	1		0		Medium-quality	Genome-fragment	89.14	AAI-based (high-confidence)	0	1				0	0	0	0	1.51734	1.63156	3.06537	2.42866	0	0	0	0	0	0	0	0	0	0	0	0	86.945	91.344	169.471
k123_568631	6127	No terminal repeats	NA	2	11	0.9693	NA	1	1.7183	Viruses;Riboviria	No	NA	2	1		0		High-quality	High-quality	100	AAI-based (medium-confidence)	0	1				3.48663	3.87861	0	0	0	0	0	0	0	0	0	0	0	0	7.97449	8.14019	159.048	168.865	0	0	0	0	0
k123_1545491	3760	No terminal repeats	NA	2	11	0.959	NA	1	1.7183	Viruses;Riboviria;Orthornavirae;Kitrinoviricota	No	NA	2	1		0		High-quality	High-quality	90.05	AAI-based (medium-confidence)	0	1				0	0	0	0	0	0	0	0	0	0	0	0	7.73218	5.67388	7.95687	9.70856	0	0	0	0	0	0	0
k123_2402609	2269	No terminal repeats	NA	1	11	0.9753	NA	1	1.7183	Viruses;Riboviria;Orthornavirae;Lenarviricota;Howeltoviricetes;Cryppavirales;Mitoviridae	No	NA	1	1		0		High-quality	High-quality	90.48	AAI-based (medium-confidence)	0	1				0	0	0	0	1.97372	3.15154	0	0	0	0	0	0	0	0	1.17694	1.38428	0	0	0	0	30.5171	46.0206	0
k123_1825823	6774	No terminal repeats	NA	1	11	0.9751	NA	1	1.7183	Viruses;Riboviria;Orthornavirae;Negarnaviricota	No	NA	1	1		0		High-quality	High-quality	90.92	AAI-based (medium-confidence)	0	1				0	0	0	0	0	0	1.61132	0	3.05738	2.79911	0	0	0	0	0	0	0	0	0	0	0	0	80.5816
k123_968022	3001	No terminal repeats	NA	1	11	0.9747	NA	1	1.7183	Viruses;Riboviria;Orthornavirae;Lenarviricota	No	NA	1	1		0		High-quality	High-quality	91.41	AAI-based (medium-confidence)	0	1				0	0	0	0	0.92112	1.65624	0	0	0	0	0	0	0	0	0.689997	0	0	0	0	0	21.3044	33.4696	0
k123_4150065	3530	No terminal repeats	NA	3	11	0.9578	NA	2	3.4366	Viruses;Riboviria;Orthornavirae;Lenarviricota;Leviviricetes	No	NA	3	1		0		High-quality	High-quality	91.8	AAI-based (medium-confidence)	0	1				14.382	17.0162	0	0	0	0	0	0	0	0	0	0	0	0	16.8624	18.546	337.977	415.566	0	0	0	0	0
k123_1025040	3676	No terminal repeats	NA	2	11	0.9381	NA	1	1.7183	Viruses;Riboviria;Orthornavirae;Lenarviricota;Amabiliviricetes;Wolframvirales;Narnaviridae	No	NA	2	1		0		High-quality	High-quality	91.83	AAI-based (medium-confidence)	0	1				0	0	0	0	2.39867	1.84871	18.6009	18.3364	0	0	0	0	0	0	0	0	0	0	0	0	58.7311	52.2962	478.505
k123_2812069	2346	No terminal repeats	NA	1	11	0.9749	NA	1	1.7183	Viruses;Riboviria;Orthornavirae;Lenarviricota;Miaviricetes;Ourlivirales;Botourmiaviridae	No	NA	1	1		0		High-quality	High-quality	92.07	AAI-based (medium-confidence)	0	1				0	0	0	0	0	0	0	0	0	0	5.26831	3.37414	0	0	0	0.889065	0	0	0	0	0	0	0
k123_4718339	3901	No terminal repeats	NA	4	11	0.9417	NA	1	1.7183	Viruses;Riboviria;Orthornavirae;Kitrinoviricota;Tolucaviricetes;Tolivirales;Tombusviridae	No	NA	4	3		0		High-quality	High-quality	92.67	AAI-based (medium-confidence)	0	1				0	0	0	0	4.49181	4.42046	0	0	0	0	0	0	0	0	21.5937	21.6817	0	0	0	0	127.251	120.63	0
k123_2367431	7691	No terminal repeats	NA	2	11	0.9773	NA	1	3.4366	Viruses;Riboviria;Orthornavirae;Kitrinoviricota;Alsuviricetes;Hepelivirales;Hepeviridae	No	NA	2	2		0		High-quality	High-quality	92.71	AAI-based (medium-confidence)	0	1				25.3855	27.0727	0	0	0	0	0	0	0	0	2.70393	0	0	0	0	0	1322.99	1422.16	0	0	0	0	0
k123_3354399	3719	No terminal repeats	NA	4	11	0.9383	NA	1	1.7183	Viruses;Riboviria;Orthornavirae;Kitrinoviricota;Tolucaviricetes;Tolivirales;Tombusviridae	No	NA	4	3		0		High-quality	High-quality	93.61	AAI-based (medium-confidence)	0	1				0	0	0	0	21.7307	21.4198	0	0	2.25964	0	0	0	0	0	0	0	0	0	0	0	543.55	539.697	0
k123_1261762	5979	No terminal repeats	NA	3	11	0.9785	NA	1	3.4366	Viruses;Riboviria;Orthornavirae;Pisuviricota;Stelpaviricetes;Patatavirales;Potyviridae	No	NA	3	2		0		High-quality	High-quality	94.45	AAI-based (medium-confidence)	0	1				21.3393	20.926	0	0	0	0	1.65934	0	0	0	0	0	0	0	0	0	865.727	845.645	0	0	0	0	71.4435
k123_4035219	4481	No terminal repeats	NA	2	11	0.9707	NA	2	3.4366	Viruses;Riboviria;Orthornavirae;Duplornaviricota;Chrymotiviricetes;Ghabrivirales;Totiviridae	No	NA	2	2		0		High-quality	High-quality	94.5	AAI-based (medium-confidence)	0	1				0	0	0	0	0	0	3.85328	4.07083	0	0	6.13994	6.26241	0	0	0	0	0	0	0	0	0	0	121.288
k123_1164717	8181	No terminal repeats	NA	2	11	0.9785	NA	1	3.1784	Viruses;Riboviria;Orthornavirae;Pisuviricota;Pisoniviricetes;Picornavirales;Picornaviridae	No	NA	2	2		0		High-quality	High-quality	94.8	AAI-based (medium-confidence)	0	1				0	0	0	0	0	0	107.529	106.488	0	0	0	0	2.80362	0	0	0	0	0	0	0	0	0	5923.16
k123_3532576	2582	No terminal repeats	NA	1	11	0.9746	NA	1	1.7183	Viruses;Riboviria;Orthornavirae;Lenarviricota;Howeltoviricetes;Cryppavirales;Mitoviridae	No	NA	1	1		0		High-quality	High-quality	95.14	AAI-based (medium-confidence)	0	1				0	0	0	0	0	0	0	0	1.87703	0	0	0	4.15879	3.0598	0	0	0	0	0	0	0	0	0
k123_4317187	4026	No terminal repeats	NA	3	11	0.9243	NA	1	1.7183	Viruses;Riboviria;Orthornavirae;Kitrinoviricota;Tolucaviricetes;Tolivirales;Tombusviridae	No	NA	3	2		0		High-quality	High-quality	95.23	AAI-based (medium-confidence)	0	1				0	0	0	0	7.7955	6.32185	2.28815	0	0	0	0	0	0	0	0	0	0	0	0	0	214.196	170.834	62.3054
k123_924112	2417	No terminal repeats	NA	1	4	0.9752	NA	1	1.7183	Viruses;Riboviria;Orthornavirae;Lenarviricota;Howeltoviricetes;Cryppavirales;Mitoviridae	No	NA	1	1		0		High-quality	High-quality	95.71	AAI-based (medium-confidence)	0	1				0	0	0	0	0.969492	0	0	0	0	0	0	0	0	0	1.18438	1.43524	0	0	0	0	16.1223	0	0
k123_1376917	2521	No terminal repeats	NA	1	11	0.9655	NA	1	1.7183	Viruses;Riboviria;Orthornavirae;Lenarviricota;Miaviricetes;Ourlivirales;Botourmiaviridae	No	NA	1	1		0		High-quality	High-quality	96.13	AAI-based (medium-confidence)	0	1				0	0	0	0	1.4278	1.61106	4.46724	5.53548	0	0	0	0	0	0	0	0	0	0	0	0	25.9108	27.8913	79.7509
k123_100269	6591	No terminal repeats	NA	2	11	0.964	NA	1	1.7183	Viruses;Riboviria;Orthornavirae;Pisuviricota;Duplopiviricetes;Durnavirales;Fusariviridae	No	NA	2	1		0		High-quality	High-quality	96.82	AAI-based (medium-confidence)	0	1				10.2006	9.96855	0	0	95.8483	98.6612	0	0	0	0	0	0	0	0	0	0	478.951	463.06	0	0	4148.6	4300.14	0
k123_100814	6631	No terminal repeats	NA	3	11	0.9436	NA	1	1.7183	Viruses;Riboviria;Orthornavirae;Pisuviricota;Duplopiviricetes;Durnavirales;Fusariviridae	No	NA	3	1		0		High-quality	High-quality	97.39	AAI-based (medium-confidence)	0	1				0	0	0	0	50.9472	49.9632	0	0	0	0	0	0	0	0	10.8978	10.4054	0	0	0	0	2238.69	2218.06	0
k123_3771452	4119	No terminal repeats	NA	4	11	0.9407	NA	1	1.7183	Viruses;Riboviria;Orthornavirae;Kitrinoviricota;Tolucaviricetes;Tolivirales;Tombusviridae	No	NA	4	3		0		High-quality	High-quality	98.14	AAI-based (medium-confidence)	0	1				0	0	0	0	1.55267	1.98101	3.53083	3.45455	0	0	0	0	0	0	0	0	0	0	0	0	43.7604	55.7826	98.8579
k123_1940029	2317	No terminal repeats	NA	1	11	0.9746	NA	1	1.7183	Viruses;Riboviria;Orthornavirae;Lenarviricota;Amabiliviricetes;Wolframvirales;Narnaviridae	No	NA	1	1		0		High-quality	High-quality	98.43	AAI-based (medium-confidence)	0	1				0	0	0	0	0	0	0	0	0	2.1553	9.26054	7.92371	0	0	0	0	0	0	0	0	0	0	0
k123_285139	2255	No terminal repeats	NA	1	11	0.9708	NA	1	1.7183	Viruses;Riboviria;Orthornavirae;Lenarviricota;Miaviricetes;Ourlivirales;Botourmiaviridae	No	NA	1	1		0		High-quality	High-quality	98.75	AAI-based (medium-confidence)	0	1				0	0	0	0	3.77667	4.80856	0	0	5.06012	6.19582	0	0	0	0	0	0	0	0	0	0	55.2763	72.5174	0
k123_842769	2211	No terminal repeats	NA	1	11	0.9745	NA	1	1.7183	Viruses;Riboviria;Orthornavirae;Lenarviricota;Miaviricetes;Ourlivirales;Botourmiaviridae	No	NA	1	1		0		High-quality	High-quality	99.73	AAI-based (medium-confidence)	0	1				0	0	0	0	1.44909	0	0	0	4.11646	3.63927	0	0	0	0	0	0	0	0	0	0	21.8802	0	0
k123_1907713	8574	No terminal repeats	NA	3	11	0.9543	NA	1	1.7183	Viruses;Riboviria;Orthornavirae;Kitrinoviricota;Alsuviricetes;Hepelivirales;Hepeviridae	No	NA	3	3		0		High-quality	High-quality	100	AAI-based (medium-confidence)	0	1				0	0	0	0	3.40249	3.44307	0	0	40.5275	43.1511	0	0	0	0	0	0	0	0	0	0	217.075	216.158	0
k123_4292208	8100	No terminal repeats	NA	2	11	0.971	NA	1	1.7183	Viruses;Riboviria;Orthornavirae;Kitrinoviricota;Alsuviricetes;Hepelivirales;Hepeviridae	No	NA	2	2		0		High-quality	High-quality	100	AAI-based (medium-confidence)	0	1				0	0	0	0	1.47	1.44204	9.56224	9.39276	0	0	0	0	0	0	0	0	0	0	0	0	86.3692	86.463	518.381
k123_1410271	7896	No terminal repeats	NA	2	11	0.9805	NA	1	3.4366	Viruses;Riboviria;Orthornavirae;Pisuviricota;Pisoniviricetes;Picornavirales;Picornaviridae	No	NA	2	1		0		High-quality	High-quality	100	AAI-based (medium-confidence)	0	1				0	0	0	0	3.06607	3.20651	2.89619	2.52619	0	0	0	0	0	0	0	0	0	0	0	0	172.163	174.321	157.84
k123_3621550	7836	No terminal repeats	NA	2	11	0.9574	NA	1	1.7183	Viruses;Riboviria;Orthornavirae	No	NA	2	1		0		High-quality	High-quality	100	AAI-based (medium-confidence)	0	1				0	0	0	0	0	0	39.0723	38.3192	7.3203	6.97871	0	0	0	0	0	0	0	0	0	0	0	0	4886.4
k123_2401359	6430	No terminal repeats	NA	3	11	0.9827	NA	2	5.1548	Viruses;Riboviria;Orthornavirae;Pisuviricota;Stelpaviricetes;Patatavirales;Potyviridae	No	NA	3	2		0		High-quality	High-quality	100	AAI-based (medium-confidence)	0	1				0	0	0	0	2.53182	2.36443	2.10049	0	0	0	0	0	0	0	0	0	0	0	0	0	111.704	105.29	103.012
k123_342621	4817	No terminal repeats	NA	2	11	0.9463	NA	1	1.7183	Viruses;Riboviria;Orthornavirae;Kitrinoviricota;Tolucaviricetes;Tolivirales;Tombusviridae	No	NA	2	1		0		High-quality	High-quality	100	AAI-based (medium-confidence)	0	1				0	0	0	0	7.73661	7.16848	3.26068	2.84016	0	0	0	0	0	0	0	0	0	0	0	0	266.017	248.93	123.78
k123_438385	4623	No terminal repeats	NA	4	11	0.976	NA	2	3.4366	Viruses;Riboviria;Orthornavirae;Kitrinoviricota;Tolucaviricetes;Tolivirales;Tombusviridae	No	NA	4	2		0		High-quality	High-quality	100	AAI-based (medium-confidence)	0	1				78.6069	83.0635	0	0	0	0	0	0	0	0	0	0	0	0	3.51891	3.60312	2492.35	2575.19	0	0	0	0	0
k123_3958875	4511	No terminal repeats	NA	4	11	0.938	NA	1	1.7183	Viruses;Riboviria;Orthornavirae;Kitrinoviricota;Tolucaviricetes;Tolivirales;Tombusviridae	No	NA	4	3		0		High-quality	High-quality	100	AAI-based (medium-confidence)	0	1				0	0	0	0	0	0	0	0	0	0	0	2.71847	0	0	13.5024	14.0309	0	0	0	0	0	0	0
k123_1454035	4374	No terminal repeats	NA	2	11	0.9615	NA	1	1.7183	Viruses;Riboviria;Orthornavirae;Lenarviricota	No	NA	2	2		0		High-quality	High-quality	100	AAI-based (medium-confidence)	0	1				0	0	0	0	8.69757	7.09619	0	0	0	0	0	0	0	0	1.59914	1.36853	0	0	0	0	256.804	216.158	0
k123_2526065	4323	No terminal repeats	NA	3	11	0.9775	NA	2	3.4366	Viruses;Riboviria;Orthornavirae;Kitrinoviricota;Tolucaviricetes;Tolivirales;Tombusviridae	No	NA	3	3		0		High-quality	High-quality	100	AAI-based (medium-confidence)	0	1				0	0	0	0	5.70001	6.58148	2.2678	2.28609	0	0	0	0	0	0	0	0	0	0	0	0	168.708	197.331	73.105
k123_5370381	4158	No terminal repeats	NA	4	11	0.9613	NA	2	3.4366	Viruses;Riboviria;Orthornavirae;Kitrinoviricota;Tolucaviricetes;Tolivirales;Tombusviridae	No	NA	4	2		0		High-quality	High-quality	100	AAI-based (medium-confidence)	0	1				0	0	0	0	1.36087	0.733364	0	0	0	0	0	0	0	0	12.3073	12.1851	0	0	0	0	43.1846	22.313	0
k123_4797523	4149	No terminal repeats	NA	2	4	0.954	NA	1	1.7183	Viruses;Riboviria;Orthornavirae;Lenarviricota;Howeltoviricetes;Cryppavirales;Mitoviridae	No	NA	2	1		0		High-quality	High-quality	100	AAI-based (medium-confidence)	0	1				34.4257	40.3653	0	0	0	0	0	0	0	0	18.3972	19.3746	0	0	0	0	983.205	1150.39	0	0	0	0	0
k123_3249754	4105	No terminal repeats	NA	2	11	0.9699	NA	1	1.7183	Viruses;Riboviria;Orthornavirae;Lenarviricota	No	NA	2	1		0		High-quality	High-quality	100	AAI-based (medium-confidence)	0	1				0	0	0	0	8.36858	7.72629	3.9088	4.25738	0	0	0	0	0	0	0	0	0	0	0	0	233.197	214.066	109.657
k123_5443583	3618	No terminal repeats	NA	1	11	0.9758	NA	1	1.7183	Viruses;Riboviria;Orthornavirae;Lenarviricota;Amabiliviricetes;Wolframvirales;Narnaviridae	No	NA	1	1		0		High-quality	High-quality	100	AAI-based (medium-confidence)	0	1				9.01858	7.50209	0	0	0	0	0	0	0	0	45.5934	41.7755	0	0	0	0	218.691	197.889	0	0	0	0	0
k123_5279411	3574	No terminal repeats	NA	1	11	0.9753	NA	1	1.7183	Viruses;Riboviria;Orthornavirae;Lenarviricota;Amabiliviricetes;Wolframvirales;Narnaviridae	No	NA	1	1		0		High-quality	High-quality	100	AAI-based (medium-confidence)	0	1				0	0	0	0	0	0	1.47047	0	0	0	0	0	2.97719	0	0	0	0	0	0	0	0	0	39.8754
k123_4092689	3531	No terminal repeats	NA	3	11	0.9122	NA	1	1.7183	Viruses;Riboviria;Orthornavirae;Lenarviricota;Howeltoviricetes;Cryppavirales;Mitoviridae	No	NA	3	2		0		High-quality	High-quality	100	AAI-based (medium-confidence)	0	1				7.85217	8.5881	0	0	0	0	0	0	0	0	0	0	0	0	2.93344	3.61292	202.425	209.762	0	0	0	0	0
k123_2028347	3426	No terminal repeats	NA	1	11	0.9742	NA	1	1.7183	Viruses;Riboviria;Orthornavirae;Lenarviricota;Amabiliviricetes;Wolframvirales;Narnaviridae	No	NA	1	1		0		High-quality	High-quality	100	AAI-based (medium-confidence)	0	1				0	0	0	0	0	0	2.41269	2.50061	0	0	0	0	3.94718	2.82699	0	0	0	0	0	0	0	0	58.1517
k123_4020465	3300	No terminal repeats	NA	2	4	0.9592	NA	1	1.7183	Viruses;Riboviria;Orthornavirae;Lenarviricota;Howeltoviricetes;Cryppavirales;Mitoviridae	No	NA	2	1		0		High-quality	High-quality	100	AAI-based (medium-confidence)	0	1				5.38336	4.78126	0	0	0	0	0	0	0	0	4.84113	5.29163	0	0	0	0	122.901	105.541	0	0	0	0	0
k123_1569483	3201	No terminal repeats	NA	1	4	0.9691	NA	1	1.7183	Viruses;Riboviria;Orthornavirae;Lenarviricota;Howeltoviricetes;Cryppavirales;Mitoviridae	No	NA	1	1		0		High-quality	High-quality	100	AAI-based (medium-confidence)	0	1				7.17392	7.68693	0	0	0	0	0	0	0	0	12.8084	14.4764	0	0	0	0	169.892	189.973	0	0	0	0	0
k123_1290891	3193	No terminal repeats	NA	1	11	0.9715	NA	1	1.7183	Viruses;Riboviria;Orthornavirae;Lenarviricota;Amabiliviricetes;Wolframvirales;Narnaviridae	No	NA	1	1		0		High-quality	High-quality	100	AAI-based (medium-confidence)	0	1				0	0	0	0	0	0	1.83377	0	0	0	0	0	3.28662	3.09434	0	0	0	0	0	0	0	0	41.5369
k123_230561	3144	No terminal repeats	NA	1	11	0.974	NA	1	1.7183	Viruses;Riboviria;Orthornavirae;Lenarviricota	No	NA	1	1		0		High-quality	High-quality	100	AAI-based (medium-confidence)	0	1				8.30135	12.18	0	0	0	0	0	0	0	1.20237	0	0	0	0	0	0	169.892	263.852	0	0	0	0	0
k123_4798829	3001	No terminal repeats	NA	1	11	0.9639	NA	1	1.7183	Viruses;Riboviria;Orthornavirae;Lenarviricota;Miaviricetes;Ourlivirales;Botourmiaviridae	No	NA	1	1		0		High-quality	High-quality	100	AAI-based (medium-confidence)	0	1				0	0	0	0	0	0	3.78367	0	13.6169	9.17727	0	0	0	0	0	0	0	0	0	0	0	0	84.7353
k123_2107481	2886	No terminal repeats	NA	1	11	0.9633	NA	1	1.7183	Viruses;Riboviria;Orthornavirae;Lenarviricota;Miaviricetes;Ourlivirales;Botourmiaviridae	No	NA	1	1		0		High-quality	High-quality	100	AAI-based (medium-confidence)	0	1				0	0	0	0	0	0	0	0	0	0	39.4594	46.0229	0	0	1.35017	1.78909	0	0	0	0	0	0	0
k123_4174382	2786	No terminal repeats	NA	1	11	0.9737	NA	1	1.7183	Viruses;Riboviria;Orthornavirae;Lenarviricota;Miaviricetes;Ourlivirales;Botourmiaviridae	No	NA	1	1		0		High-quality	High-quality	100	AAI-based (medium-confidence)	0	1				0	0	0	0	0	0	2.44694	2.91858	0	0	4.76497	4.56317	0	0	0	0	0	0	0	0	0	0	45.6906
k123_2890655	2775	No terminal repeats	NA	1	11	0.9678	NA	1	1.7183	Viruses;Riboviria;Orthornavirae;Lenarviricota;Miaviricetes;Ourlivirales;Botourmiaviridae	No	NA	1	1		0		High-quality	High-quality	100	AAI-based (medium-confidence)	0	1				2.88438	0	0	0	0	0	0	0	0	0	18.3906	18.8572	0	0	0	0	66.8724	0	0	0	0	0	0
k123_4393820	2656	No terminal repeats	NA	1	4	0.9723	NA	1	1.7183	Viruses;Riboviria;Orthornavirae;Lenarviricota;Howeltoviricetes;Cryppavirales;Mitoviridae	No	NA	1	1		0		High-quality	High-quality	100	AAI-based (medium-confidence)	0	1				9.47829	6.97576	0	0	0	0	0	0	0	0	17.7054	20.3484	0	0	0	0	171.699	121.372	0	0	0	0	0
k123_763898	2556	No terminal repeats	NA	1	11	0.9534	NA	1	1.7183	Viruses;Riboviria;Orthornavirae;Lenarviricota;Amabiliviricetes;Wolframvirales;Narnaviridae	No	NA	1	1		0		High-quality	High-quality	100	AAI-based (medium-confidence)	0	1				0	0	0	0	6.44675	8.16248	1.68002	1.62825	0	0	0	0	0	0	0	0	0	0	0	0	108.825	142.943	30.7373
k123_3644763	2526	No terminal repeats	NA	1	11	0.9747	NA	1	1.7183	Viruses;Riboviria;Orthornavirae;Lenarviricota;Miaviricetes;Ourlivirales;Botourmiaviridae	No	NA	1	1		0		High-quality	High-quality	100	AAI-based (medium-confidence)	0	1.01				1853.17	1987.59	0	0	0	0	0	0	0	0	244.341	247.935	0	0	0	0	29798	31964.3	0	0	0	0	0
k123_3152351	2521	No terminal repeats	NA	1	11	0.9753	NA	1	1.7183	Viruses;Riboviria;Orthornavirae;Lenarviricota;Miaviricetes;Ourlivirales;Botourmiaviridae	No	NA	1	1		0		High-quality	High-quality	100	AAI-based (medium-confidence)	0	1				0	2.31653	0	0	0	0	0	0	0	0	9.56352	10.7795	0	0	0	0	0	39.5777	0	0	0	0	0
k123_1950645	2512	No terminal repeats	NA	1	11	0.9755	NA	1	1.7183	Viruses;Riboviria;Orthornavirae;Lenarviricota;Amabiliviricetes;Wolframvirales;Narnaviridae	No	NA	1	1		0		High-quality	High-quality	100	AAI-based (medium-confidence)	0	1				0	0	0	0	3.82218	4.4128	1.7551	0	0	0	0	0	0	0	0	0	0	0	0	0	63.9132	77.3984	30.7373
k123_926445	2505	No terminal repeats	NA	1	11	0.9745	NA	1	1.7183	Viruses;Riboviria;Orthornavirae;Lenarviricota;Amabiliviricetes;Wolframvirales;Narnaviridae	No	NA	1	1		0		High-quality	High-quality	100	AAI-based (medium-confidence)	0	1				0	0	0	0	1.99558	2.09814	1.73375	2.37473	0	0	0	0	0	0	0	0	0	0	0	0	36.8509	38.3505	29.9066
k123_2331405	2475	No terminal repeats	NA	2	11	0.9526	NA	1	1.7183	Viruses;Riboviria;Orthornavirae;Lenarviricota;Amabiliviricetes;Wolframvirales;Narnaviridae	No	NA	2	1		0		High-quality	High-quality	100	AAI-based (medium-confidence)	0	1				0	0	0	0	0	0	0	0	0	0	0	0	0	1.59619	3.531	3.75466	0	0	0	0	0	0	0
k123_4373647	2420	No terminal repeats	NA	1	11	0.9552	NA	1	1.7183	Viruses;Riboviria;Orthornavirae;Lenarviricota;Amabiliviricetes;Wolframvirales;Narnaviridae	No	NA	1	1		0		High-quality	High-quality	100	AAI-based (medium-confidence)	0	1				0	0	0	0	1.61387	1.43719	0	1.13088	0	0	0	0	0	0	0	0	0	0	0	0	27.0624	26.4967	0
k123_3473944	2402	No terminal repeats	NA	1	11	0.9714	NA	1	1.7183	Viruses;Riboviria;Orthornavirae;Pisuviricota;Pisoniviricetes;Picornavirales;Picornaviridae	No	NA	1	1		0		High-quality	High-quality	100	AAI-based (medium-confidence)	0	1				0	0	0	0	1.97566	2.0605	0	0	0	0	0	0	6.27226	3.68819	0	0	0	0	0	0	31.0929	35.5614	0
k123_248955	2335	No terminal repeats	NA	1	11	0.9753	NA	1	1.7183	Viruses;Riboviria;Orthornavirae;Pisuviricota;Pisoniviricetes;Picornavirales	No	NA	1	1		0		Low-quality	Genome-fragment	27.09	AAI-based (medium-confidence)	0	1				0	0	0	0	7.41488	9.15119	0	2.01269	0	0	0	0	0	0	0	0	0	0	0	0	115.735	144.337	0
k123_31105	4856	No terminal repeats	NA	1	11	0.975	NA	1	1.7183	Viruses;Riboviria;Orthornavirae;Negarnaviricota;Ellioviricetes;Bunyavirales;Phenuiviridae	No	NA	1	1		0		Low-quality	Genome-fragment	40.52	AAI-based (medium-confidence)	0	1				5.62557	4.94179	0	0	0	0	0	0	0	0	11.2631	9.89746	0	0	0	0	200.617	179.419	0	0	0	0	0
k123_611619	2527	No terminal repeats	NA	1	11	0.9751	NA	1	1.7183	Viruses;Riboviria;Orthornavirae;Duplornaviricota;Chrymotiviricetes;Ghabrivirales;Totiviridae	No	NA	1	1		0		Low-quality	Genome-fragment	42.2	AAI-based (medium-confidence)	0	1				3.95948	4.7051	0	0	0	0	0	0	0	0	0	2.27959	0	0	0	0	70.4871	77.8362	0	0	0	0	0
k123_4653887	2260	No terminal repeats	NA	1	11	0.9396	NA	1	1.7183	Viruses;Riboviria;Orthornavirae;Duplornaviricota;Chrymotiviricetes;Ghabrivirales;Totiviridae	No	NA	1	1		0		Low-quality	Genome-fragment	43.13	AAI-based (medium-confidence)	0	1				0	0	0	0	3.05226	2.61068	0	0	0	0	0	0	0	1.71893	0	0	0	0	0	0	46.6394	46.7179	0
k123_1707914	2281	No terminal repeats	NA	1	11	0.9754	NA	1	1.7183	Viruses;Riboviria;Orthornavirae;Kitrinoviricota;Tolucaviricetes;Tolivirales;Tombusviridae	No	NA	1	1		0		Low-quality	Genome-fragment	43.37	AAI-based (medium-confidence)	0	1				0	0	0	0	17.4748	19.7067	10.5998	10.5273	0	0	0	0	0	0	0	0	0	0	0	0	318.414	347.944	189.408
k123_4563071	2013	No terminal repeats	NA	2	11	0.9796	NA	2	3.4366	Viruses;Riboviria;Orthornavirae;Kitrinoviricota	No	NA	2	2		0		Low-quality	Genome-fragment	49.72	AAI-based (medium-confidence)	0	1				0	0	0	0	1.09521	0	0	0	0	1.72081	0	0	0	0	0	0	0	0	0	0	15.5465	0	0
k123_5314177	2537	No terminal repeats	NA	2	11	0.9577	NA	1	1.7183	Viruses;Riboviria;Orthornavirae;Pisuviricota;Pisoniviricetes;Sobelivirales;Solemoviridae	No	NA	2	2		0		Low-quality	Genome-fragment	49.84	AAI-based (medium-confidence)	0	1				0	0	0	0	1.21306	0	2.94997	3.32972	0	0	0	0	0	0	0	0	0	0	0	0	21.8802	0	53.998
k123_1873048	3507	No terminal repeats	NA	2	11	0.9666	NA	1	1.7183	Viruses;Riboviria	No	NA	2	2		0		Low-quality	Genome-fragment	40.13	AAI-based (medium-confidence)	0	1				2.80555	1.69731	0	0	1.39524	1.47916	0	0	0	0	0	0	0	0	0	0	68.6798	40.897	0	0	33.3961	33.4696	0
k123_4153195	6269	No terminal repeats	NA	2	11	0.9659	NA	1	1.7183	Viruses;Riboviria;Orthornavirae;Negarnaviricota;Ellioviricetes;Bunyavirales;Phenuiviridae	No	NA	2	1		0		Medium-quality	Genome-fragment	51.56	AAI-based (medium-confidence)	0	1				0	0	0	0	0	0	0	0	0	0	9.80809	8.72118	0	0	1.2276	1.21015	0	0	0	0	0	0	0
k123_3926079	2006	No terminal repeats	NA	1	11	0.9685	NA	1	1.7183	Viruses;Riboviria;Orthornavirae;Kitrinoviricota;Tolucaviricetes;Tolivirales;Tombusviridae	No	NA	1	1		0		Medium-quality	Genome-fragment	52.43	AAI-based (medium-confidence)	0	1				5.07424	5.81326	5.14798	0	0	0	0	0	0	0	0	0	0	0	0	0	77.7166	79.1555	68.6859	0	0	0	0
k123_3114467	2301	No terminal repeats	NA	3	11	0.9232	NA	1	1.7183	Viruses;Riboviria;Orthornavirae;Kitrinoviricota;Tolucaviricetes;Tolivirales;Tombusviridae	No	NA	3	1		0		Medium-quality	Genome-fragment	54.4	AAI-based (medium-confidence)	0	1				0	0	0	0	0	0	0	0	0	0	5.11565	4.6829	0	0	14.5253	13.4051	0	0	0	0	0	0	0
k123_2902238	4813	No terminal repeats	NA	2	11	0.9678	NA	1	1.7183	Viruses;Riboviria;Orthornavirae;Pisuviricota;Pisoniviricetes;Picornavirales	No	NA	2	1		0		Medium-quality	Genome-fragment	54.61	AAI-based (medium-confidence)	0	1.01				23.0922	26.9583	0	0	0	0	0	0	0	0	31.7569	34.5631	0	0	0	0	739.211	866.753	0	0	0	0	0
k123_2586500	3771	No terminal repeats	NA	1	11	0.9777	NA	1	1.7183	Viruses;Riboviria;Orthornavirae;Pisuviricota;Pisoniviricetes;Picornavirales;Picornaviridae	No	NA	1	1		0		Medium-quality	Genome-fragment	55.46	AAI-based (medium-confidence)	0	1				0	0	0	0	0	0	0	0	0	0	0	0	3.05232	0	1.56395	0	0	0	0	0	0	0	0
k123_4240281	3663	No terminal repeats	NA	1	11	0.9758	NA	1	1.7183	Viruses;Riboviria;Orthornavirae;Pisuviricota;Duplopiviricetes;Durnavirales;Fusariviridae	No	NA	1	1		0		Medium-quality	Genome-fragment	56.7	AAI-based (medium-confidence)	0	1				0	0	0	0	1.63254	2.61301	1.1771	1.53744	0	0	0	0	0	0	0	0	0	0	0	0	41.4572	64.8473	32.3988
k123_601760	2767	No terminal repeats	NA	2	11	0.9391	NA	1	1.7183	Viruses;Riboviria;Orthornavirae;Duplornaviricota;Chrymotiviricetes;Ghabrivirales;Totiviridae	No	NA	2	1		0		Medium-quality	Genome-fragment	59.59	AAI-based (medium-confidence)	0	1				0	0	0	0	1.04797	0	0	0	0	0	3.44526	2.66061	0	0	0	0	0	0	0	0	19.577	0	0
k123_4129978	7163	No terminal repeats	NA	2	11	0.9476	NA	1	1.7183	Viruses;Riboviria;Orthornavirae;Negarnaviricota;Ellioviricetes;Bunyavirales;Phenuiviridae	No	NA	2	1		0		Medium-quality	Genome-fragment	60.47	AAI-based (medium-confidence)	0	1				0	0	0	0	3.14722	3.60136	2.21565	0	0	0	0	0	0	0	0	0	0	0	0	0	152.586	177.807	112.98
k123_2567544	7749	DTR	NA	2	11	0.9681	NA	1	1.7183	Viruses;Riboviria;Orthornavirae;Negarnaviricota;Ellioviricetes;Bunyavirales;Phenuiviridae	No	NA	2	1		0		Medium-quality	Genome-fragment	65.05	AAI-based (medium-confidence)	0	1.01	low-confidence DTR			18.7715	18.7482	0	0	0	0	0	0	0	0	0	2.2045	0	0	0	0	975.976	1001.32	0	0	0	0	0
k123_4850504	2007	No terminal repeats	NA	1	11	0.9728	NA	1	1.7183	Viruses;Riboviria;Orthornavirae;Lenarviricota	No	NA	1	1		0		Medium-quality	Genome-fragment	65.79	AAI-based (medium-confidence)	0	1				3.85781	7.00085	0	0	0	0	1.28773	1.82699	0	0	0	0	0	0	0	0	52.4135	100.264	0	0	0	0	16.6148
k123_3961936	2798	No terminal repeats	NA	3	11	0.925	NA	1	1.7183	Viruses;Riboviria;Orthornavirae;Kitrinoviricota	No	NA	3	2		0		Medium-quality	Genome-fragment	67.47	AAI-based (medium-confidence)	0	1				0	0	0	0	0	0	4.93545	3.46322	0	0	0	0	0	0	0	0.989918	0	0	0	0	0	0	93.8734
k123_1359888	5262	No terminal repeats	NA	3	11	0.9055	NA	1	1.7183	Viruses;Riboviria;Orthornavirae;Pisuviricota;Pisoniviricetes;Picornavirales;Picornaviridae	No	NA	3	1		0		Medium-quality	Genome-fragment	67.71	AAI-based (medium-confidence)	0	1				19.2394	19.526	0	0	0	0	0	0	0	0	38.7667	36.942	0	0	0	0	909.103	882.584	0	0	0	0	0
k123_1794569	2919	No terminal repeats	NA	3	11	0.9509	NA	1	1.7183	Viruses;Riboviria;Orthornavirae;Kitrinoviricota;Tolucaviricetes;Tolivirales;Tombusviridae	No	NA	3	2		0		Medium-quality	Genome-fragment	69.56	AAI-based (medium-confidence)	0	1				4.04353	4.54927	0	0	6.33088	7.79843	0	0	0	0	0	0	0	0	0	0	84.946	91.0288	0	0	123.22	153.402	0
k123_5285327	2915	No terminal repeats	NA	1	11	0.9754	NA	1	1.7183	Viruses;Riboviria;Orthornavirae;Kitrinoviricota;Magsaviricetes;Nodamuvirales;Nodaviridae	No	NA	1	1		0		Medium-quality	Genome-fragment	70.46	AAI-based (medium-confidence)	0	1				0	0	0	0	1.59261	0	0	0	0	0	0	0	0	0	2.96725	3.36547	0	0	0	0	31.6687	0	0
k123_377008	3065	No terminal repeats	NA	1	11	0.9739	NA	1	1.7183	Viruses;Riboviria;Orthornavirae;Kitrinoviricota;Magsaviricetes;Nodamuvirales;Nodaviridae	No	NA	1	1		0		Medium-quality	Genome-fragment	71.08	AAI-based (medium-confidence)	0	1				0	0	0	0	1.01289	1.20926	0	2.56561	0	0	0	0	0	0	0	0	0	0	0	0	22.456	26.4967	0
k123_3173830	2967	No terminal repeats	NA	3	11	0.9546	NA	1	1.7183	Viruses;Riboviria;Orthornavirae;Kitrinoviricota;Tolucaviricetes;Tolivirales;Tombusviridae	No	NA	3	2		0		Medium-quality	Genome-fragment	71.3	AAI-based (medium-confidence)	0	1				3.40954	3.175	0	0	0	0	0	0	0	0	0	0	0	0	6.86097	6.40556	68.6798	69.9207	0	0	0	0	0
k123_1965860	2802	No terminal repeats	NA	2	11	0.9104	NA	1	1.7183	Viruses;Riboviria;Orthornavirae;Kitrinoviricota	No	NA	2	1		0		Medium-quality	Genome-fragment	72.42	AAI-based (medium-confidence)	0	1				9.97797	7.13842	0	0	0	0	0	0	0	0	0	0	3.90714	1.99576	0	0	198.81	146.438	0	0	0	0	0
k123_4334093	2108	No terminal repeats	NA	1	11	0.9754	NA	1	1.7183	Viruses;Riboviria;Orthornavirae;Lenarviricota;Miaviricetes;Ourlivirales;Botourmiaviridae	No	NA	1	1		0		Medium-quality	Genome-fragment	72.42	AAI-based (medium-confidence)	0	1				0	0	0	0	0	0	13.979	17.0073	0	0	23.0826	25.0748	0	0	0	0	0	0	0	0	0	0	191.901
k123_4909318	5964	No terminal repeats	NA	5	11	0.8857	NA	1	1.7183	Viruses;Riboviria;Orthornavirae;Kitrinoviricota;Alsuviricetes;Tymovirales;Betaflexiviridae	No	NA	5	1		0		Medium-quality	Genome-fragment	72.61	AAI-based (medium-confidence)	0	1				0	0	0	0	0	0	6.40144	6.06383	21.6325	21.035	0	0	0	0	0	0	0	0	0	0	0	0	286.605
k123_3103575	2796	No terminal repeats	NA	1	11	0.965	NA	1	1.7183	Viruses;Riboviria;Orthornavirae;Kitrinoviricota;Magsaviricetes;Nodamuvirales;Nodaviridae	No	NA	1	1		0		Medium-quality	Genome-fragment	72.99	AAI-based (medium-confidence)	0	1				0	0	0	0	0	2.26897	0	0	0	0	5.56792	4.40931	0	0	0	0	0	0	0	0	0	43.2315	0
k123_4225915	3123	No terminal repeats	NA	2	11	0.9463	NA	1	1.7183	Viruses;Riboviria;Orthornavirae;Kitrinoviricota;Tolucaviricetes;Tolivirales;Tombusviridae	No	NA	2	2		0		Medium-quality	Genome-fragment	74.29	AAI-based (medium-confidence)	0	1				0	0	0	0	1.6008	1.8559	1.64786	1.68145	0	0	0	0	0	0	0	0	0	0	0	0	33.9719	41.1397	35.7218
k123_613403	2018	No terminal repeats	NA	1	11	0.962	NA	1	1.7183	Viruses;Riboviria;Orthornavirae;Lenarviricota;Howeltoviricetes;Cryppavirales;Mitoviridae	No	NA	1	1		0		Medium-quality	Genome-fragment	74.65	AAI-based (medium-confidence)	0	1				2.63614	3.96571	0	0	0	0	0	0	0	0	0	0	0	0	0	1.32578	36.1472	55.4088	0	0	0	0	0
k123_679847	2067	No terminal repeats	NA	1	11	0.9747	NA	1	1.7183	Viruses;Riboviria;Orthornavirae;Pisuviricota;Stelpaviricetes;Patatavirales;Potyviridae	No	NA	1	1		0		Medium-quality	Genome-fragment	75.11	AAI-based (medium-confidence)	0	1				0	0	0	0	0	0	0	0	0	0	3.77001	1.82147	0	0	0.810845	1.46527	0	0	0	0	0	0	0
k123_2150094	2402	No terminal repeats	NA	1	11	0.9675	NA	1	1.7183	Viruses;Riboviria;Orthornavirae;Lenarviricota;Amabiliviricetes;Wolframvirales;Narnaviridae	No	NA	1	1		0		Medium-quality	Genome-fragment	76.53	AAI-based (medium-confidence)	0	1				0	0	0	0	1.55452	2.10113	0	0	0	0	0	0	1.97925	0	0	0	0	0	0	0	25.9108	32.075	0
k123_3208293	3239	No terminal repeats	NA	3	11	0.95	NA	1	1.7183	Viruses;Riboviria;Orthornavirae;Kitrinoviricota;Tolucaviricetes;Tolivirales;Tombusviridae	No	NA	3	2		0		Medium-quality	Genome-fragment	76.92	AAI-based (medium-confidence)	0	1				0	2.73027	0	0	0	0	0	0	0	0	0	0	0	0	1.17001	1.91141	0	58.0474	0	0	0	0	0
k123_3864309	3185	No terminal repeats	NA	1	11	0.972	NA	1	1.7183	Viruses;Riboviria;Orthornavirae;Lenarviricota	No	NA	1	1		0		Medium-quality	Genome-fragment	77.87	AAI-based (medium-confidence)	0	1				0	0	0	0	7.7577	6.57553	2.24426	3.18199	0	0	0	0	0	0	0	0	0	0	0	0	162.95	142.943	49.8443
k123_2693631	3292	No terminal repeats	NA	3	11	0.9766	NA	2	3.4366	Viruses;Riboviria;Orthornavirae;Kitrinoviricota;Tolucaviricetes;Tolivirales;Tombusviridae	No	NA	3	2		0		Medium-quality	Genome-fragment	78.38	AAI-based (medium-confidence)	0	1				0	0	0	0	0.769788	0	0	0	0	0	0	0	0	0	1.25375	1.38811	0	0	0	0	17.2738	0	0
k123_4138227	2967	No terminal repeats	NA	2	11	0.9582	NA	1	1.7183	Viruses;Riboviria;Orthornavirae;Lenarviricota	No	NA	2	1		0		Medium-quality	Genome-fragment	79.76	AAI-based (medium-confidence)	0	1				0	0	0	0	7.41971	6.42706	1.27024	1.23084	0	0	0	0	0	0	0	0	0	0	0	0	150.858	127.603	27.4144
k123_1274108	4461	No terminal repeats	NA	2	11	0.9682	NA	1	1.7183	Viruses;Riboviria;Orthornavirae;Kitrinoviricota;Tolucaviricetes;Tolivirales;Tombusviridae	No	NA	2	1		0		Medium-quality	Genome-fragment	81.52	AAI-based (medium-confidence)	0	1				0	0	0	0	0	0	0	0	0	0	0	0	11.7469	6.74793	69.1924	73.0292	0	0	0	0	0	0	0
[truncated: 1,070 more rows]
[truncated: 10 more columns]

## Sheet: S6
Table S6. Bray-Curtis dissimilarity matrix based on presence-absence data for the viral contigs. Top matrix shows the comparison of DNA virus contigs in the metagenomes. Bottom matrix shows the comparison of RNA virus contigs between metatranscriptomes.
[truncated: 18 more rows]

[truncated: 10 more sheets: S7, S8, S9, S10, S11, S12, S13, S14, S15, Sheet1]
